# Supplementary material for: Adenovirus type 5 exerts genome-wide control over cellular programs governing proliferation, quiescence, and survival
Source: Genome Biol. 2007 Apr 12;8(4):R58. doi: 10.1186/gb-2007-8-4-r58 (PMC1896011; doi:10.1186/gb-2007-8-4-r58)
Supplement: Additional data file 1 — Provided is the dataset shown in Figure 3 (k-means clustered expression data for all genes that pass the fold change and specificity filters). [file gb-2007-8-4-r58-S1.txt]

Gene symbol	Gene Name and Accessions	Cluster (Fig2)	Mock_zero1	Mock_zero2	Mock_24_hrs1	Mock_24_hrs2	Mock_48_hrs1	Mock_48_hrs2	_	_	Inf_zero1	Inf_zero2	Inf_zero3	Inf_12_hrs	Inf_18_hrs	Inf_24_hrs	Inf_26_hrs	Inf_28_hrs	Inf_30_hrs	Inf_32_hrs	Inf_34_hrs	Inf_36_hrs	Inf_38_hrs	Inf_40_hrs	Inf_42_hrs	Inf_48_hrs	Inf_54_hrs	Inf_60_hrs
AVEN	Apoptosis, caspase activation inhibitor || Hs.369250 || CR618548 ||1170365	4	0.215	-0.215	0.065	0.235	0.475	0.345			-0.05	0.18	-0.13	0.15	0.26	0.52	0.58	0.7	0.68	0.79	0.94	0.98	1.06	1.01	1.04	1.12	1.2	1.01
ZNF598	Zinc finger protein 598 || Hs.343828 || BC010990 ||1161487	3	-0.155	0.155	0.045	-0.065	0.135	0.175			0.05	-0.06	0.01	0.03	0.59	0.87	0.93	1.04	1.15	1.15	1.05	0.99	0.91	0.85	0.9	0.53	0.38	0.46
ORC6L	Origin recognition complex, subunit 6 homolog-like (yeast) || Hs.49760 || BC063565 ||1172010	1	0.01	-0.01	0.21	0.23	0.12	0.21			-0.1267	0.1333	-0.006667	0.003333	0.9333	1.933	2.483	2.543	2.633	2.763	2.703	2.513	2.613	2.433	2.093	2.403	2.203	2.223
PPP4C	Protein phosphatase 4 (formerly X), catalytic subunit || Hs.534338 || BT019746 ||1173072	4	0.085	-0.085	0.345	0.245	0.315	0.275			0.01667	0.04667	-0.06333	0.1267	0.03667	0.5567	0.2067	0.6067	0.4867	0.6667	0.8167	0.7267	0.9667	0.9167	1.047	1.567	1.587	1.747
NTN2L	Netrin 2-like (chicken) || Hs.158336 || U86759 ||1179634	7	-0.11	0.11	-0.08	-0.15	-0.11	-0.26			-0.01333	-0.05333	0.06667	0.07667	-0.03333	-0.1833	-0.1633	-0.09333	-0.05333	0.2267	0.1067	0.4067	0.4667	0.6067	0.7867	1.517	1.717	1.737
HN1	Hematological and neurological expressed 1 || Hs.532803 || AY322170 ||1158817	1	0.16	-0.16	0.38	0.28	0.27	0.26			-0.06	0.2	-0.14	0.04	0.68	1.16	1.37	1.54	1.53	1.69	1.88	1.66	2.08	1.88	1.77	1.96	1.96	1.91
ZBTB4	Zinc finger and BTB domain containing 4 || Hs.35096 || BC043352 ||1173680	2	0		-0.03	-0.1	-0.2	-0.17			-0.07667	0.06333	0.01333	0.05333	-0.2067	-0.3767	-0.4867	-0.5267	-0.5067	-0.6567	-0.8067	-0.5267	-1.047	-0.6967	-0.7067	-1.007	-1.027	-1.017
PMP22	Peripheral myelin protein 22 || Hs.372031 || BC019040 ||1163273	6	0.26	-0.26	0.52	0.12	0.16	0.33			-0.07333	0.2767	-0.2033	-0.2033	-0.1533	-0.4633	-0.7633	-0.7633	-0.7033	-0.9033	-0.9533	-0.9233	-1.253	-1.113	-1.003	-1.383	-1.433	-1.553
MYOHD1	Myosin head domain containing 1 || Hs.302051 || AK026518 ||1171087	1	-0.065	0.065	-0.005	0.245	-0.105	0.075			0.06333	-0.1267	0.06333	0.2733	0.6433	1.653	1.703	1.553	2.183	2.153	2.083	2.453	2.093	2.233	2.533	2.343	2.313	2.243
SFRP1	Secreted frizzled-related protein 1 || Hs.213424 || BC036503 ||1158564	2	-0.07	0.07	0.01	-0.23	-0.1	-0.15			0.1233	-0.2867	0.1633	0.003333	-0.1367	-0.5467	-0.6567	-0.7567	-0.9967	-1.107	-1.147	-1.377	-1.397	-1.357	-1.517	-1.757	-1.997	-2.167
SFRP1	Secreted frizzled-related protein 1 || Hs.213424 || BC036503 ||1174612	2	-0.175	0.175	-0.165	-0.355	-0.335	-0.325			0.1467	-0.3433	0.1967	-0.04333	-0.03333	-0.5433	-0.6533	-0.6933	-1.053	-1.153	-1.163	-1.353	-1.623	-1.413	-1.603	-1.863	-2.013	-2.233
ZNF426	Zinc finger protein 426 || Hs.324978 || AK095759 ||1169997	2	0.155	-0.155	0.185	0.005	-0.315	-0.095			0.01667	0.1267	-0.1433	0.006667	0.3667	0.006667	-0.05333	0.01667	-0.1033	-0.4233	-0.3133	-0.5233	-0.6833	-0.5633	-0.5733	-1.183	-1.203	-1.073
MAST1	Microtubule associated serine/threonine kinase 1 || Hs.227489 || BC027985 ||1195187	7	-0.045	0.045	-0.015	0.005	-0.165	-0.195			0.01	-0.04	0.03	-0.16	-0.18	0.09	-0.22	0.39	-0.02	-0.12	0.47	0.02	0.64	0.43	0.57	1.04	1.34	1.33
	|| || ENST00000233607 ||1190266	1	-0.12	0.12	0.24	0.07	-0.26	-0.22			0.27	-0.13	-0.14	0.31	1.07	1.37	1.74	1.4	1.4	1.4	1.05	1.14	1.11	1.36	1.11	1.43	1.37	1.39
APC2	Adenomatosis polyposis coli 2 || Hs.446376 || CR600190 ||1193394	4	-0.175	0.175	-0.075	0.095	-0.055	0.095			0.06	-0.05	-0.01	-0.22	0.17	0.63	0.5	0.59	0.74	0.71	0.67	0.61	0.74	0.69	0.74	1.1	1	1.19
ZFP36L2	Zinc finger protein 36, C3H type-like 2 || Hs.503093 || BC005010 ||1179764	8	0.2	-0.2	0.03	-0.11	-0.04	-0.06			0.1267	-0.1733	0.04667	-0.1633	-0.2533	-0.6833	-0.6933	-0.8533	-1.053	-1.133	-1.383	-1.163	-1.623	-1.363	-1.233	-1.723	-1.423	-1.023
	|| || AK027315 ||1181366	4	0.105	-0.105	-0.045	0.185	0.165	-0.015			0.1167	0.08667	-0.2033	0.03667	-0.08333	0.2467	0.4867	0.4067	0.4467	0.6067	0.7967	0.7567	1.257	1.017	0.9167	1.297	1.197	1.067
TUBA1	**Tubulin, alpha 1 (testis specific) || Hs.75318 || AK024002 ||1178647	1	0.15	-0.15	0.18	0.27	0.35	0.42			-0.145	0.145		-0.065	0.605	1.145	1.255	1.285	1.425	1.785	1.895	1.775	2.015	1.985	1.905	2.015	1.955	1.785
LOC56902	Putatative 28 kDa protein || Hs.262858 || AF164799 ||1173918	1	-0.16	0.16	-0.22	0.07	0.03	0.02			0.04667	-0.1333	0.08667	0.03667	0.6767	1.207	1.567	1.637	1.567	1.877	1.787	1.777	1.847	1.717	1.667	1.417	1.437	1.427
MSH6	MutS homolog 6 (E. coli) || Hs.445052 || BC004246 ||1162448	3	0		0.02	0.32	0.14	0.19			-0.04667	0.1533	-0.1067	-0.01667	0.8733	1.403	1.253	1.243	1.523	1.193	1.033	0.8733	0.7233	0.4733	0.5333	0.1933	0.03333	-0.06667
SNRPG	Small nuclear ribonucleoprotein polypeptide G || Hs.516076 || BC022432 ||1170288	1	0.04	-0.04	-0.28	-0.09	0.01	-0.05			0.005	-0.005		0.055	0.375	0.455	0.825	0.785	0.745	1.015	1.125	1.065	1.215	1.105	1.045	0.975	0.795	0.805
MRPL19	Mitochondrial ribosomal protein L19 || Hs.44024 || BC030144 ||1178427	1	0		0.05	0.26	0.09	0.13			-0.02333	-0.003333	0.02667	0.1167	0.3067	0.7567	0.8067	0.8767	0.9967	1.027	1.017	1.027	1.037	0.8067	0.9267	0.9667	1.217	1.177
NUP35	Nucleoporin 35kDa || Hs.180591 || BC047029 ||1172930	3	-0.04	0.04	-0.18	0.04	0.37	0.23			-0.06667	0.2633	-0.1967	-0.01667	1.023	1.313	1.493	1.433	1.553	1.523	1.513	1.363	1.323	0.9933	0.8233	0.6633	0.4433	0.6033
CCT7	Chaperonin containing TCP1, subunit 7 (eta) || Hs.368149 || BC019296 ||1174965	1	0	0	0.15	0.22	0.14	0.19			0.04667	-0.08333	0.03667	0.1767	0.3467	0.6867	0.8067	0.8367	0.9867	1.117	1.127	1.047	1.267	1.167	1.187	1.237	1.167	1.107
MSH2	MutS homolog 2, colon cancer, nonpolyposis type 1 (E. coli) || Hs.156519 || BC021566 ||1182403	1	0.125	-0.125	0.205	0.265	0.175	0.195			-0.04667	0.1633	-0.1167	-0.01667	0.9533	1.323	1.583	1.533	1.693	1.843	1.803	1.703	1.873	1.713	1.583	1.733	1.633	1.593
AFTIPHILIN	Aftiphilin protein || Hs.468760 || AK024658 ||1173731	6	0		-0.14	-0.01	0.05	-0.03			-0.1867	0.01333	0.1733	0.1133	0.1333	-0.6567	-0.5967	-0.9067	-0.6267	-0.8267	-1.147	-0.9067	-1.297	-1.197	-1.167	-1.437	-1.277	-1.217
MATN4	Matrilin 4 || Hs.278489 || AJ007581 ||1187514	4	-0.265	0.265	0.005	-0.115	0.125	0.115			-0.05333	-0.04333	0.09667	-0.09333	0.1667	0.2267	0.4367	0.4667	0.3467	0.7267	0.9767	0.3467	1.067	0.8467	0.4667	1.067	1.397	1.177
PWP2H	PWP2 periodic tryptophan protein homolog (yeast) || Hs.449076 || BC013309 ||1161703	3	0.105	-0.105	0.025	0.155	0.105	0.045			-0.07667	0.1133	-0.03667	0.5133	1.123	1.463	1.723	1.783	1.813	1.843	1.753	1.613	1.633	1.463	1.383	1.183	0.6533	0.4033
DGCR14	DiGeorge syndrome critical region gene 14 || Hs.517407 || BC006542 ||1161807	3	-0.005	0.005	0.155	0.495	0.095	0.215			-0.09	-0.02	0.11	0.21	0.72	1.1	1.02	1.23	1.23	0.97	1.11	0.74	0.79	0.51	0.41	0.23	-0.22	-0.27
TERE1	Transitional epithelia response protein || Hs.522933 || CR606264 ||1155203	1	-0.15	0.15	-0.26	-0.22	-0.18	-0.16			0.07	-0.08	0.01	0.1	0.64	1.24	1.5	1.57	1.71	1.84	1.92	1.86	1.88	1.77	1.62	1.45	1.17	1.06
MAN1C1	Mannosidase, alpha, class 1C, member 1 || Hs.197043 || AF318353 ||1186715	6	0.185	-0.185	0.545	0.245	-0.225	0.045			0.006667	-0.05333	0.04667	-0.5233	-0.4333	-0.5533	-0.9233	-0.3233	-0.8033	-0.8933	-0.9033	-1.003	-1.043	-0.7933	-1.033	-1.433	-1.313	-1.493
EBNA1BP2	EBNA1 binding protein 2 || Hs.346868 || BC009175 ||1186076	1	0.085	-0.085	0.075	0.025	0.325	0.305			-0.06	0.11	-0.05	0.04	0.54	0.87	1.27	1.33	1.37	1.6	1.67	1.59	1.78	1.54	1.45	1.58	1.61	1.57
C1orf2	Chromosome 1 open reading frame 2 || Hs.348308 || BC017262 ||1182034	5	-0.055	0.055	0.085	0.065	0.025	0.015			0.02333	-0.1167	0.09333	0.06333	0.1833	0.1633	0.4433	0.4433	0.4233	1.123	1.463	2.203	2.183	2.753	3.193	4.803	5.083	5.383
RAMP	RA-regulated nuclear matrix-associated protein || Hs.126774 || AK027651 ||1192732	3	0.365	-0.365	0.045	0.855	0.045	-0.005			-0.1067	0.4933	-0.3867	-0.4567	1.683	2.673	3.043	3.063	2.993	3.003	2.963	2.723	2.693	2.403	2.183	2.163	2.013	1.593
TTC13	Tetratricopeptide repeat domain 13 || Hs.424788 || AL832286 ||1194307	4	-0.14	0.14	-0.43	-0.21	-0.19	-0.12			-0.02	-0.27	0.29	-0.13	0.19	0.43	0.1	0.73	0.61	0.79	0.83	0.55	0.99	1.1	0.7	1.46	1.11	1.16
ICMT	Isoprenylcysteine carboxyl methyltransferase || Hs.515688 || BC017037 ||1176975	1	0.115	-0.115	0.195	0.465	-0.015	0.065			0.006667	0.06667	-0.07333	0.05667	0.3767	1.097	0.9167	1.157	1.437	1.367	1.517	1.447	1.547	1.477	1.547	1.387	1.447	1.247
SYT2	Synaptotagmin II || Hs.447005 || AK094430 ||1186075	7	0.005	-0.005	-0.165	-0.055	0.225	0.285			-0.01667	-0.006667	0.02333	-0.05667	-0.1567	-0.2167	0.07333	-0.2067	0.2233	-0.02667	0.1333	0.1733	0.5833	0.5033	0.5533	1.163	1.283	1.293
YME1L1	YME1-like 1 (S. cerevisiae) || Hs.499145 || AF070656 ||1193160	4	0		0.11	0.4	0.11	0.09			0.02333	-0.02667	0.003333	0.2333	0.2233	0.4533	0.5633	0.5433	0.6633	0.7733	0.7933	0.7033	0.9033	0.8433	0.8033	1.053	1.153	1.133
ITIH5	Inter-alpha (globulin) inhibitor H5 || Hs.498586 || AK075381 ||1158756	6	0.125	-0.125	0.325	0.105	0.215	0.315			-0.14		0.14	-0.56	-1.05	-0.06	-0.61	-0.54	0.04	-0.21	-0.59	-0.81	-1.09	-0.92	-0.61	-0.91		-1.23
FAM45A	**Family with sequence similarity 45, member A || Hs.434241 || BC022271 ||1187708	2	0.085	-0.085	-0.005	-0.365	0.085	-0.015			0.01	-0.03	0.02	-0.14	-0.06	-0.59	-0.48	-0.51	-0.86	-0.86	-0.81	-0.95	-0.99	-0.94	-0.91	-1.19	-1.13	-1.31
DNAJC9	DnaJ (Hsp40) homolog, subfamily C, member 9 || Hs.523037 || AK074420 ||1168856	3	-0.025	0.025	-0.065	-0.055	-0.095	-0.105			0.01	-0.04	0.03	0.2	1.11	1.52	1.71	1.7	1.79	1.81	1.7	1.49	1.43	1.16	0.99	0.99	0.82	0.89
PSMC3	Proteasome (prosome, macropain) 26S subunit, ATPase, 3 || Hs.250758 || BC008713 ||1159539	4	0.15	-0.15	0.13	0.12	-0.02	0.13			-0.07667	0.1633	-0.08667	0.09333	0.2933	0.4933	0.5033	0.6633	0.7433	0.7333	0.8633	0.8933	1.083	1.083	1.103	1.223	1.163	1.053
C11orf2	Chromosome 11 open reading frame2 || Hs.277517 || AF289557 ||1161525	8	0.115	-0.115	-0.075	-0.105	-0.195	-0.255			-0.05333	0.08667	-0.03333	-0.1233	-0.3833	-0.6133	-0.7833	-0.8633	-1.033	-0.9833	-0.9833	-0.9233	-1.273	-1.003	-0.8433	-1.303	-1.053	-1.133
CDCA5	Cell division cycle associated 5 || Hs.434886 || BC011000 ||1165313	1	0.18	-0.18	0.17	0.4	-0.07	0.11			-0.21	0.43	-0.22	-0.27	0.52	2.12	2.66	2.82	2.94	3.11	3.18	2.81	2.88	2.64	2.32	2.08	1.79	1.69
TFDP3	Transcription factor Dp family, member 3 || Hs.142908 || BC074762 ||1165737	1	0.19	-0.19	0.18	0.13	0.3	0.48			-0.2133	0.1067	0.1067	-0.07333	0.4067	0.7767	1.157	0.9867	1.457	1.427	1.507	1.197	1.437	1.407	0.9567	1.397	1.287	1.227
CCT2	Chaperonin containing TCP1, subunit 2 (beta) || Hs.189772 || AF026166 ||1192316	1	-0.075	0.075	0.125	0.295	0.325	0.345			0.02	-0.04	0.02	0.16	0.67	1.15	1.54	1.36	1.49	1.7	1.64	1.53	1.71	1.39	1.37	1.47	1.53	1.38
GRASP	GRP1 (general receptor for phosphoinositides 1)-associated scaffold protein || Hs.407202 || BC035500 ||1170237	8	-0.15	0.15	-0.01	-0.4	-0.28	-0.33			0.02	-0.08	0.06	-0.19	-0.4	-1.18	-1.11	-1.13	-1.38	-1.62	-1.47	-1.69	-1.72	-1.56	-1.73	-1.73	-1.98	-1.89
HSPC128	HSPC128 protein || Hs.90527 || CR611206 ||1157977	3	-0.045	0.045	0.005	-0.005	0.175	0.235			0.01	0.02	-0.03	-0.15	0.28	0.65	0.97	0.94	1.24	1.33	1.12	0.81	1.02	0.66	0.64	0.56	0.51	0.41
13CDNA73	Hypothetical protein CG003 || Hs.507669 || AL049784 ||1163953	8	-0.05	0.05	-0.24	-0.08	-0.06	0.12			-0.1033	0.1267	-0.02333	-0.06333	-0.8833	-0.9333	-1.183	-0.9933	-0.9033	-1.143	-1.223	-1.023	-1.453	-1.013	-0.7733	-1.423	-1.103	-1.243
TRPC4	Transient receptor potential cation channel, subfamily C, member 4 || Hs.262960 || AF421361 ||1192407	8	0.13	-0.13	0.09	-0.06	0.24	0.48			-0.05667	0.3633	-0.3067	0.003333	-0.8667	-0.3167	-0.4167	-0.9467	-1.217	-0.8667	-1.407	-0.7767	-0.9867	-1.057	-0.9367	-0.8567	-0.2667	0.3433
FLJ10038	Hypothetical protein FLJ10038 || Hs.511316 || AK000900 ||1167735	8	-0.07	0.07	-0.26	-0.06	-0.21	-0.19			0.03333	-0.09667	0.06333	-0.09667	-0.6667	-0.7767	-1.097	-0.9767	-1.047	-1.147	-1.057	-1.077	-1.087	-1.207	-1.317	-1.247	-1.227	-1.417
CPEB1	Cytoplasmic polyadenylation element binding protein 1 || Hs.546423 || BC050629 ||1158134	2	0.1	-0.1	0.11	-0.34	-0.17	-0.37			-0.1067	0.1233	-0.01667	-0.1167	0.1133	-0.3567	-0.2967	-0.1967	-0.6667	-0.3967	-0.2767	-0.6067	-0.3167	-0.6267	-1.067	-0.7967	-1.307	-1.547
DC13	DC13 protein || Hs.388255 || BC032631 ||1181595	1	-0.135	0.135	-0.355	-0.145	0.065	-0.045			0.02333	-0.07667	0.05333	0.1033	0.3533	0.6033	0.7633	0.7533	0.7533	1.073	1.093	1.013	1.133	0.9933	0.8233	1.063	0.9533	0.9133
DDX28	DEAD (Asp-Glu-Ala-Asp) box polypeptide 28 || Hs.458313 || BC024273 ||1169817	2	0.13	-0.13	0.05	-0.04	-0.17	-0.14			0.03	0.04	-0.07	-0.02	0.21	0.24	0.1	0.23	0.35	0.04	-0.1	-0.35	-0.57	-0.6	-0.65	-1.07	-1.13	-1.31
	|| || A_23_P106661 ||1163916	5	-0.05	0.05	-0.33	-0.13	-0.27	-0.4			-0.01	-0.2	0.21	0.39	-0.06	-0.27	-0.28	-0.39	-0.37	-0.11	0.12	0	1.27	1.07	0.59	1.34	1.37	1.21
BBS2	Bardet-Biedl syndrome 2 || Hs.333738 || AL834176 ||1161877	8	-0.095	0.095	-0.275	-0.195	-0.025	-0.035			0.02667	-0.1833	0.1567	0.07667	-0.3633	-0.7133	-1.063	-1.013	-0.9633	-1.353	-1.343	-1.053	-1.393	-1.313	-1.083	-1.193	-1.313	-1.313
MGC13024	Hypothetical protein MGC13024 || Hs.460617 || BC016150 ||1158719	2	0.02	-0.02	0.18	-0.17	0.11	-0.23			0.2067	-0.09333	-0.1133	-0.06333	-0.1333	-0.3633	-0.6333	-0.2833	-0.6333	-0.7833	-0.8133	-0.8833	-1.073	-0.8833	-0.7533	-1.183	-1.223	-1.603
RPA1	Replication protein A1, 70kDa || Hs.461925 || CR592316 ||1163421	1	0.215	-0.215	0.315	0.275	0.045	0.215			-0.02	0.18	-0.16	-0.16	0.49	0.77	1.01	1.06	1.15	1.3	1.33	1.25	1.42	1.26	1.26	1.21	1.04	0.98
TK1	Thymidine kinase 1, soluble || Hs.515122 || BC007872 ||1172922	1	0		-0.15	0.05	-0.24	0.1			-0.1733	0.5567	-0.3833	-0.2733	-0.1533	1.327	1.677	1.957	2.087	2.467	2.497	2.527	2.707	2.587	2.627	2.317	2.237	1.987
SNRPD1	Small nuclear ribonucleoprotein D1 polypeptide 16kDa || Hs.464734 || BC001721 ||1193157	3	0.06	-0.06	-0.12	-0.13	0.01	-0.03			-0.04	0.07	-0.03	0.03	0.64	0.89	1.26	1.26	1.14	1.3	1.25	1.19	1.21	1.05	0.89	0.83	0.56	0.56
ZNF473	Zinc finger protein 473 || Hs.440553 || AB032967 ||1155982	3	-0.035	0.035	0.115	0.115	-0.125	-0.025			0.03333	-0.1167	0.08333	0.3233	0.9533	0.7833	1.113	1.113	1.123	1.033	1.033	0.7433	1.053	0.5233	0.3933	0.2933	0.4233	0.4833
LGALS7	Lectin, galactoside-binding, soluble, 7 (galectin 7) || Hs.99923 || L07769 ||1158506	7	0.31	-0.31	0.09	0.23	0.15	0.08			-0.1133	0.2567	-0.1433	0.04667	-0.4333	-0.4833	-0.2933	-0.5033	-0.1433	-0.2333	-0.1533	0.5167	0.3967	0.3467	0.6067	1.037	1.677	1.037
	|| || A_23_P10839 ||1179785	4	0.13	-0.13	0.3	0.43	0.35	0.28			-0.06667	0.2133	-0.1467	0.1733	0.06333	0.3333	0.2833	0.4733	0.5233	0.6033	0.6833	0.6533	0.8633	0.7733	0.8233	1.213	1.303	1.273
	|| || THC2014013 ||1189078	2	0.095	-0.095	0.135	0.215	-0.275	-0.225			-0.01	-0.03	0.04	-0.07	0.06	-0.26	-0.42	-0.42	-0.47	-0.63	-0.84	-0.63	-0.94	-0.8	-0.65	-1.22	-1.1	-1.67
WDR35	WD repeat domain 35 || Hs.205427 || AB037757 ||1194124	3	-0.04	0.04	0.17	0.17	0.22	0.17			-0.2767	0.1733	0.1033	0.2033	0.6633	0.6933	0.8633	1.203	1.283	1.233	0.9033	0.9733	0.8533	0.7333	0.5733	-0.01667
FLJ14668	Hypothetical protein FLJ14668 || Hs.516077 || AK027574 ||1182603	1	0.035	-0.035	0.085	0.185	0.165	0.195			-0.02333	0.05667	-0.03333	0.1267	0.7267	1.207	1.337	1.397	1.427	1.487	1.557	1.427	1.487	1.477	1.387	1.277	1.137	1.017
YPEL5	Yippee-like 5 (Drosophila) || Hs.515890 || AF151885 ||1157525	8	0.02	-0.02	-0.18	-0.33	0.16	0.08			0.02	-0.17	0.15	-0.29	-0.44	-0.9	-1.06	-1.22	-0.92	-1.01	-1.15	-1.27	-1.54	-1.24	-1.06	-1.09	-0.87	-0.86
ZC3HDC8	Zinc finger CCCH type domain containing 8 || Hs.418416 || CR590012 ||1158597	3	-0.15	0.15	0.09	-0.11	0.24	-0.04			-0.07	0.08	-0.01	0.3	0.91	0.9	1.11	1.2	1.07	1.22	1.15	1.12	1.17	0.89	0.73	0.78	0.71	0.74
	|| || AX750579 ||1156493	8	0		-0.85	-0.09	0.04	0.05			0.22	-0.33	0.11	0.69	-1.22	-0.51	-1.04	-1.29	-0.35	-1.01	-1.41	-0.74	-1.57	-1.13	-0.86	-0.81	-1.45	0.06
PCP4	Purkinje cell protein 4 || Hs.80296 || U52969 ||1162761	7	-0.08	0.08	5.55E-17	-0.03	-0.38	-0.42			-0.1533	-0.05333	0.2067	-0.08333	-0.3433	-0.003333	-0.3733	-1.683	0.1067	-0.1133	-0.1133	0.2467	-0.02333	0.6467	0.7567	2.027	2.227	2.737
	|| || A_23_P109442 ||1169651	8	-0.2	0.2	-0.05	-0.21	-0.1	-0.05			0.1033	-0.2367	0.1333	0.1333	-0.2367	-0.4867	-0.6267	-0.5467	-0.6867	-1.017	-0.9067	-0.8767	-1.007	-0.9267	-0.8967	-1.147	-1.217	-0.8267
ABTB1	Ankyrin repeat and BTB (POZ) domain containing 1 || Hs.107812 || AK130594 ||1184528	5	0.01	-0.01	0.01	-0.08	0.02	-0.11			-0.05	0.05	-5.55E-17	0.06	-0.06	-0.18	-0.25	-0.23	-0.28	0.04	0.34	0.55	0.96	1.02	0.93	1.65	1.79	1.58
CCNG2	Cyclin G2 || Hs.13291 || CR598707 ||1194993	8	-0.13	0.13	0.02	-0.24	-0.07	-0.08			-0.02	-0.01	0.03	-0.18	-0.6	-0.99	-1.03	-1.2	-1.43	-1.47	-1.71	-1.64	-1.71	-1.66	-1.52	-2.07	-1.75	-1.4
MARCH-VI	Membrane-associated ring finger (C3HC4) 6 || Hs.432862 || AF009301 ||1188020	8	-0.09	0.09	-0.17	-0.04	-0.14	-0.02			1.39E-17	-0.11	0.11	-0.03	-0.26	-0.44	-0.58	-0.64	-0.72	-0.71	-0.78	-0.78	-1	-0.86	-0.76	-1.02	-1.06	-1.09
CRR9	Cisplatin resistance related protein CRR9p || Hs.444673 || AK126225 ||1178079	4	-0.055	0.055	0.405	0.305	0.235	0.295			-0.003333	-0.08333	0.08667	0.2467	0.3067	0.5967	0.4567	0.6267	0.6367	0.6267	0.7967	0.6267	0.8367	0.8067	0.8267	1.067	1.197	1.157
STC2	Stanniocalcin 2 || Hs.233160 || CR597612 ||1192473	6	0.22	-0.22	0.25	-0.16	0.04	0.14			-0.02333	0.1267	-0.1033	0.02667	-0.4733	-0.5333	-0.9033	-0.7533	-1.253	-1.143	-1.323	-1.173	-1.553	-1.263	-1.223	-1.313	-1.353	-1.393
CENPH	Centromere protein H || Hs.200395 || CR591291 ||1168767	4	0.105	-0.105	0.035	0.035	0.355	0.145			-0.2833	0.3667	-0.08333	-0.2833	0.04667	0.6567	0.9267	1.217	1.197	1.797	1.767	1.977	2.197	2.107	2.027	2.327	2.267	2.337
IRX4	Iroquois homeobox protein 4 || Hs.196927 || AF124733 ||1159441	1	-0.025	0.025	-0.185	0.025	0.095	0.135			-0.03667	0.1533	-0.1167	0.2033	1.413	1.783	2.633	2.593	2.313	2.853	3.103	2.313	3.003	2.533	1.453	2.453	2.273	2.033
SLC17A5	Solute carrier family 17 (anion/sugar transporter), member 5 || Hs.485760 || BC020961 ||1182839	2	0.135	-0.135	-0.035	-0.215	0.195	-0.245			-0.1167	0.01333	0.1033	0.3233	0.07333	-0.4567	-0.8067	-0.3267	-1.097	-1.287	-1.037	-0.6667	-1.257	-0.6667	-1.137	-1.327	-1.487	-1.447
	|| || ENST00000303806 ||1186319	4	-0.145	0.145	-0.035	0.175	-0.435	-0.255			0.18	-0.39	0.21	0.3	0.38	0.6	0.42	0.51	0.81	0.71	0.73	0.98	0.96	1.03	1.14	1.25	1.34	1.32
	|| || ENST00000357905 ||1163870	4	-0.135	0.135	-0.165	0.115	-0.355	-0.195			0.16	-0.38	0.22	0.11	0.3	0.66	0.38	0.34	0.64	0.77	0.67	0.93	1.01	1.09	1.19	1.33	1.5	1.51
OR2H1	Olfactory receptor, family 2, subfamily H, member 1 || Hs.434715 || BC048991 ||1163376	7	0		0.18	0.19	0.15	0.19			-0.01667	0.04333	-0.02667	-0.03667	0.003333	0.09333	0.1533	0.09333	0.1633	0.1933	0.1733	0.2033	0.2533	0.2233	0.4733	1.313	1.813	2.203
HSPA1A	Heat shock 70kDa protein 1A || Hs.520028 || CR608110 ||1191542	3	-0.045	0.045	0.375	0.325	0.255	0.405			0.14	-0.23	0.09	0.13	0.63	1.19	1.09	1.08	0.86	0.67	0.5	0.23	0.03	-0.03	-0.1	-0.53	-0.63	-0.52
MRS2L	MRS2-like, magnesium homeostasis factor (S. cerevisiae) || Hs.533291 || CR612692 ||1159960	1	0.12	-0.12	-0.46	0.13	-0.09	-0.24			-0.04333	0.1367	-0.09333	0.1367	0.5167	0.4967	0.9767	0.8667	0.9967	1.047	1.167	0.9367	0.9967	1.037	0.8867	0.7967	0.6867	0.5367
ARS2	Arsenate resistance protein ARS2 || Hs.111801 || AF248955 ||1177647	1	-0.09	0.09	0.01	0.38	0.26	0.35			0.08333	-0.09667	0.01333	0.2933	0.5933	1.133	1.193	1.223	1.373	1.313	1.263	1.283	1.423	1.363	1.323	1.373	1.233	1.343
ARS2	Arsenate resistance protein ARS2 || Hs.111801 || AF112994 ||1179143	1	0.015	-0.015	0.045	0.235	0.145	0.225			0.1	-0.18	0.08	0.21	0.45	1.06	1.04	1.09	1.21	1.19	1.08	1.23	1.35	1.25	1.27	1.33	1.19	1.15
LRCH4	Leucine-rich repeats and calponin homology (CH) domain containing 4 || Hs.125742 || AK074175 ||1195020	4	-0.09	0.09	0.32	0.29	0.39	0.38			0.1267	-0.02333	-0.1033	0.1467	0.1767	0.5567	0.3367	0.5667	0.5367	0.4667	0.8167	0.3967	0.6867	0.8167	0.7167	1.047	1.517	1.287
PSCD3	Pleckstrin homology, Sec7 and coiled-coil domains 3 || Hs.487479 || BC008191 ||1175384	2	0.005	-0.005	-0.065	-0.015	0.165	-0.065			-0.003333	0.03667	-0.03333	0.006667	-0.1433	-0.4733	-0.3533	-0.4933		-0.6233	-0.6133	-0.3833	-0.9433	-1.043	-0.5833	-0.9233	-1.033	-1.123
	|| || A_23_P111766 ||1191884	4	0.195	-0.195	0.055	0.205	0.145	-0.035			-0.09667	0.04333	0.05333	0.1433	0.2733	0.3033	0.4333	0.3733	0.5033	0.7833	0.7733	0.8233	1.233	1.063	1.143	1.413	1.563	1.323
ING3	Inhibitor of growth family, member 3 || Hs.489811 || AK000096 ||1182227	4	0.155	-0.155	-0.175	0.095	-0.265	-0.225			-0.14	0.29	-0.15	0.29	0.49	0.6	0.96	0.8	0.63	0.75	0.9	0.73	0.58	0.57	0.73	1.57	1.86	2.22
CTHRC1	Collagen triple helix repeat containing 1 || Hs.405614 || AF395488 ||1182474	6	0.315	-0.315	0.105	-0.105	0.135	-0.005			0.02	0.14	-0.16	0.01	-0.05	-0.55	-0.52	-0.59	-0.94	-0.84	-1.14	-0.88	-1.08	-0.92	-0.84	-0.91	-1.25	-1.29
EIF2C2	Eukaryotic translation initiation factor 2C, 2 || Hs.449415 || BC018727 ||1164618	1	-0.05	0.05	-0.05	0.09	0.31	0.31			0	0.1	-0.1	0.12	0.06	0.49	0.78	0.78	0.83	0.91	1.05	0.8	1.07	0.98	0.86	1	0.93	1
DNAJB5	DnaJ (Hsp40) homolog, subfamily B, member 5 || Hs.237506 || AF087870 ||1182428	6	-0.045	0.045	0.025	-0.015	0.005	-0.005			0.006667	-0.09333	0.08667	0.02667	-0.1933	-0.5433	-0.5333	-0.4433	-0.8233	-0.8933	-0.7933	-0.6933	-1.223	-0.9833	-0.7733	-1.173	-1.103	-1.273
NUDT2	Nudix (nucleoside diphosphate linked moiety X)-type motif 2 || Hs.493767 || BC004926 ||1168355	2	0.1	-0.1	0.04	-0.15	-0.12	-0.29			-0.04667	0.04333	0.003333	0.07333	0.1333	-0.5767	-0.4767	-0.5867	-0.8067	-0.8667	-0.7567	-0.8367	-1.017	-1.137	-0.9267	-1.327	-0.9567	-1.267
ADK	Adenosine kinase || Hs.500118 || U50196 ||1183842	5	-0.01	0.01	-0.18	-0.14	0	-0.08			-0.01333	-0.04333	0.05667	-0.09333	-0.2733	-0.03333	0.1367	0.2467	0.05667	0.4267	0.6267	0.6267	0.8867	0.7967	0.7567	1.127	1.137	1.247
LEPR	Leptin receptor || Hs.23581 || Y12670 ||1178685	8	0		-0.32	-0.46	-0.02	-0.24			-0.02667	0.003333	0.02333	-0.1067	-0.3167	-0.7067	-0.8267	-0.8867	-1.027	-1.087	-1.147	-1.017	-1.287	-1.027	-1.007	-1.297	-1.087	-1.187
LOC201895	Hypothetical protein LOC201895 || Hs.205952 || BC008502 ||1171369	8	-0.12	0.12	-0.14	-0.19	-0.31	-0.35			0.1167	-0.2733	0.1567	-0.09333	-0.2133	-0.7133	-0.7833	-0.8733	-0.8733	-1.093	-1.113	-1.193	-1.203	-1.113	-1.003	-0.9833	-0.7933	-0.7233
CNOT10	CCR4-NOT transcription complex, subunit 10 || Hs.444851 || BC002928 ||1170227	3	0.025	-0.025	-0.065	0.055	-0.005	-0.085			0.05667	-0.02333	-0.03333	-0.09333	0.5767	0.6667	0.8867	0.9467	0.8667	1.007	1.027	0.8067	1.017	0.7967	0.6667	0.5667	0.4867	0.4767
FLJ10036	Zwilch || Hs.21331 || AK023175 ||1159567	1	0.195	-0.195	-0.105	-0.225	-0.265	-0.445			-0.06	0.26	-0.2	-0.33	0.41	0.62	1.12	1.19	1.1	1.57	1.61	1.7	1.73	1.63	1.27	1.47	1.53	1.38
HNRPH2	Heterogeneous nuclear ribonucleoprotein H2 (H') || Hs.278857 || CR624721 ||1177376	6	0.12	-0.12	-0.05	-0.04	-0.05	-0.03			0.08	-0.06	-0.02	-0.16	-0.14	-0.37	-0.44	-0.48	-0.61	-0.69	-0.91	-0.75	-1.13	-0.92	-0.74	-1.02	-1.06	-1.08
	|| || D14041 ||1187018	8	0.025	-0.025	-0.385	-0.255	-0.185	-0.295			0.08333	-0.1067	0.02333	-0.3167	-0.5167	-0.8967	-1.037	-1.227	-1.227	-1.187	-1.487	-1.327	-1.797	-1.617	-1.317	-1.807	-1.867	-1.717
HPRT1	Hypoxanthine phosphoribosyltransferase 1 (Lesch-Nyhan syndrome) || Hs.412707 || M31642 ||1160868	1	0.015	-0.015	-0.075	0.105	0.145	0.095			-0.006667	0.08333	-0.07667	-0.2467	0.5633	0.8833	1.253	1.243	1.313	1.633	1.683	1.653	1.963	1.603	1.503	1.783	1.743	1.493
ITGBL1	Integrin, beta-like 1 (with EGF-like repeat domains) || Hs.508597 || AB008375 ||1192299	6	0.285	-0.285	0.385	0.465	0.085	0.245			-0.2033	0.4667	-0.2633	-0.06333	-0.3533	-0.5333	-0.5533	-0.6533	-0.6133	-0.8333	-1.103	-0.6533	-1.183	-0.8033	-0.5333	-0.8033	-1.203	-1.013
BTBD14A	BTB (POZ) domain containing 14A || Hs.112895 || BC015649 ||1160784	1	-0.055	0.055	-0.525	-0.075	-0.215	-0.125			-0.03667	0.02333	0.01333	-0.08667	0.2333	1.033	1.353	1.193	1.383	1.353	1.183	0.9833	1.013	0.9733	0.8233	0.9033	0.9033	1.223
SEC3L1	SEC3-like 1 (S. cerevisiae) || Hs.269665 || AK001755 ||1172678	6	0.09	-0.09	0.12	0.09	-0.1	0.07			-0.04333	-0.04333	0.08667	-0.1333	-0.2533	-0.5833	-0.7933	-0.8333	-0.5633	-0.9333	-1.043	-0.9633	-1.163	-1.183	-1.173	-1.233	-1.173	-1.353
SEC3L1	SEC3-like 1 (S. cerevisiae) || Hs.269665 || AK001755 ||1174838	2	-0.02	0.02	0.09	0.04	-0.13	-0.09			0.08333	-0.09667	0.01333	0.2233	-0.04667	-0.2167	-0.4267	-0.6967	-0.4267	-0.8467	-0.8967	-0.6367	-1.107	-1.007	-0.6267	-1.207	-1.427	-1.217
	|| || A_23_P114061 ||1188791	7	-0.07	0.07	-0.04	0.01	0	0.04			0.02333	0.003333	-0.02667	0.1833	-0.3167	-0.03667	-0.05667	-0.01667	0.003333	-0.1167	-0.1567	0.1333	0.2033	0.4333	0.8733	1.193	1.583	1.843
	|| || ENST00000335637 ||1164076	7	-0.16	0.16	-0.11	-0.14	0.03	-0.15			-0.29	0.24	0.05	-0.11	-0.36	-0.01	0.01	-0.4	-0.16	-0.13	-0.34	-0.03	0.22	0.2	0.54	1.42	1.84	1.91
DDEFL1	Development and differentiation enhancing factor-like 1 || Hs.437379 || AK000253 ||1156534	6	0.365	-0.365	0.615	0.265	-0.155	0.185			-0.1967	0.4433	-0.2467	-0.09667	-0.3067	-0.7067	-0.8167	-0.7567	-0.9767	-0.9367	-0.9767	-0.8667	-0.9967	-1.227	-0.9367	-1.307	-1.317	-1.607
HSPC150	HSPC150 protein similar to ubiquitin-conjugating enzyme || Hs.5199 || BC004152 ||1166764	3	0.22	-0.22	0.03	0.63	0.26	0.18			-0.1367	0.3033	-0.1667	0.05333	1.213	1.753	2.223	2.163	2.113	2.343	2.423	2.143	2.253	1.943	1.673	1.523	1.433	1.283
PCGF6	Polycomb group ring finger 6 || Hs.335808 || BC007602 ||1163409	3	-0.005	0.005	-0.275	-0.305	0.095	0.015			-0.04333	-0.02333	0.06667	-0.1533	0.6267	0.7267	0.9167	0.8067	1.047	1.157	1.137	0.7067	1.097	0.8867	0.6267	0.6967	0.6267	0.3567
EIF4EBP2	Eukaryotic translation initiation factor 4E binding protein 2 || Hs.522995 || BC050633 ||1195143	6	0.19	-0.19	0.06	-0.24	0.13	0.16			-0.03667	0.1933	-0.1567	-0.1467	-0.3767	-0.5867	-0.7667	-0.8567	-0.8167	-1.047	-1.127	-0.9567	-1.487	-1.197	-1.067	-1.567	-1.607	-1.697
USP1	Ubiquitin specific protease 1 || Hs.35086 || AL117503 ||1177264	3	-0.03	0.03	0.01	0.38	0.08	0.25			-0.03333	0.09667	-0.06333	-0.1133	0.7767	1.247	1.267	1.237	1.477	1.407	1.147	1.037	1.047	0.7167	0.7867	0.4967	0.3867	0.3567
SWAP70	SWAP-70 protein || Hs.153026 || AK027131 ||1161113	8	-0.135	0.135	0.035	-0.585	0.225	0.285			-0.02333	-0.04333	0.06667	-0.3133	-0.5033	-0.7333	-0.7033	-0.8733	-0.7833	-0.7133	-0.8833	-0.7133	-1.003	-1.133	-0.9833	-1.263	-1.313	-1.143
PA2G4	Proliferation-associated 2G4, 38kDa || Hs.524498 || BC072007 ||1157640	1	0.08	-0.08	0.16	0.21	0.06	0.01			0.02667	0.08667	-0.1133	-0.08333	0.5267	0.9967	1.197	1.247	1.377	1.417	1.467	1.417	1.547	1.337	1.357	1.527	1.467	1.447
MGC14560	Protein x 0004 || Hs.528638 || BX537973 ||1187782	1	0.01	-0.01	0	0.12	0.19	0.15			0.05333	-0.03667	-0.01667	0.01333	0.2233	0.5633	0.5533	0.6533	0.7733	1.043	1.003	0.8533	1.143	0.9633	0.9533	1.003	0.7933	0.6533
SNRPF	Small nuclear ribonucleoprotein polypeptide F || Hs.105465 || CR456751 ||1160708	1	0		-0.03	0.17	0.09	-0.05			-0.06	0.13	-0.07	0.07	0.33	0.81	1.02	1.08	1.14	1.27	1.31	1.33	1.4	1.36	1.22	1.32	1.15	1.02
HEBP1	Heme binding protein 1 || Hs.294133 || CR613893 ||1179185	6	0.09	-0.09	-0.05	-0.27	0.33	0.24			0.01667	0.03667	-0.05333	-0.1633	-0.3733	-0.5133	-0.6133	-0.5133	-0.7633	-0.7933	-0.7133	-0.7333	-0.9733	-0.9233	-0.8133	-1.123	-1.023	-1.063
MTHFD1	Methylenetetrahydrofolate dehydrogenase (NADP+ dependent) 1, methenyltetrahydrofolate cyclohydrolase, formyltetrahydrofolate synthetase || Hs.435974 || BC050420 ||1176020	1	0.085	-0.085	0.335	0.375	0.285	0.345			-0.01	0.08	-0.07	-0.02	0.34	1.03	1.26	1.44	1.53	1.65	1.81	1.77	1.9	1.81	1.85	1.89	1.97	1.87
FKBP3	FK506 binding protein 3, 25kDa || Hs.509226 || CR599673 ||1192249	4	0.045	-0.045	0.305	0.095	0.355	0.345			0.01	-0.06	0.05	-0.12	0.4	0.33	0.37	0.58	0.59	0.82	0.92	0.77	1.06	0.95	0.97	1.03	1.41	1.24
HYPK	**Huntingtin interacting protein K || Hs.511978 || AF161485 ||1189051	1	-0.04	0.04	0.09	0.26	0.14	0.08			0.006667	-0.04333	0.03667	0.1067	0.4167	0.7267	0.8767	0.9867	1.077	1.097	1.127	1.287	1.287	1.117	1.277	1.257	1.257	1.127
CLN6	Ceroid-lipofuscinosis, neuronal 6, late infantile, variant || Hs.549172 || AK000568 ||1160262	1	0.1	-0.1	-0.25	-0.32	-0.17	-0.43			0.04333	-0.04667	0.003333	0.1533	0.2933	0.6933	0.7133	0.9333	0.6233	1.013	1.143	0.9733	1.263	1.083	0.9233	0.9433	0.6833	0.2233
NDNL2	Necdin-like 2 || Hs.94011 || BC035458 ||1190105	2	-0.035	0.035	-0.295	-0.375	-0.255	-0.285			0.03333	-0.06667	0.03333	-0.2267	-0.1167	-0.2867	-0.4067	-0.3567	-0.4867	-0.5667	-0.6967	-0.7967	-0.9067	-0.8767	-0.8667	-1.067	-1.297	-1.057
	|| || A_23_P117943 ||1173912	3	-0.025	0.025	-0.255	0.005	0.175	-0.205			0.06667	-0.06333	-0.003333	0.1167	0.7167	0.8467	1.157	1.087	0.9867	1.027	0.8667	0.5867	0.5067	0.3567	0.1267	-0.1033	-0.1233	-0.1633
CaMKIINalpha	Calcium/calmodulin-dependent protein kinase II || Hs.197922 || BC020630 ||1159528	8	0.235	-0.235	-0.255	-0.535	-0.145	-0.215			-0.05667	0.2133	-0.1567	-0.4067	-0.6467	-1.167	-1.147	-1.267	-1.687	-1.527	-1.787	-1.557	-2.067	-1.637	-1.537	-1.827	-1.927	-1.867
CKLF	Chemokine-like factor || Hs.15159 || BC004380 ||1169343	1	0.145	-0.145	-0.255	-0.025	0.035	0.045			-0.02667	0.07333	-0.04667	0.05333	0.2133	0.5033	0.7433	0.7533	0.8433	0.9433	1.033	1.143	1.193	1.093	0.9833	1.143	1.143	1.033
MGC26885	Hypothetical protein MGC26885 || Hs.374556 || BC027606 ||1159846	5	-0.04	0.04	0.39	0.35	0.26	0.24			0.05	-0.01	-0.04	-0.02	-0.01	0.31	0.28	0.42	0.42	0.49	0.63	0.66	1.06	1.16	1.15	1.69	2.27	2.21
ARL6IP	ADP-ribosylation factor-like 6 interacting protein || Hs.75249 || CR590895 ||1167275	6	0.005	-0.005	-0.085	0.015	0.225	0.315			0.03667	0.006667	-0.04333	-0.2133	-0.6933	-0.6733	-0.8933	-1.133	-0.7833	-1.013	-1.403	-1.423	-1.613	-1.503	-1.343	-1.673	-1.583	-1.503
PLK1	Polo-like kinase 1 (Drosophila) || Hs.329989 || BC002369 ||1173834	5	0.11	-0.11	-0.26	-0.05	0.24	0.14			-0.09333	0.2367	-0.1433	0.08667	0.1867	0.4467	0.2867	0.2367	0.3467	0.2867	0.4267	0.6567	0.3367	0.4167	0.6867	1.087	1.167	1.317
Pfs2	DNA replication complex GINS protein PSF2 || Hs.433180 || AK091519 ||1184127	1	0.195	-0.195	0.305	0.525	0.205	0.175			-0.1133	0.3367	-0.2233	-0.2333	1.927	2.947	3.217	3.207	3.567	3.587	3.477	3.467	3.507	3.357	3.307	3.397	3.237	3.227
MAP2K3	Mitogen-activated protein kinase kinase 3 || Hs.514012 || BC032478 ||1183181	6	0.11	-0.11	-0.03	-0.48	0.27	0.23			-5.55E-17	0.04	-0.04	-0.5	-0.65	-0.88	-0.61	-0.9	-0.81	-0.61	-0.99	-0.81	-1.17	-1.05	-0.82	-1.34	-1.5	-1.53
FLJ10706	Hypothetical protein FLJ10706 || Hs.443551 || AL354614 ||1163289	1	0.25	-0.25	0.11	0.09	0.11	0.26			-0.12	0.39	-0.27	-0.17	0.11	0.52	0.71	1.03	1.16	1.23	1.46	1.24	1.41	1.19	1.09	0.82	0.8	0.5
EIF4E	Eukaryotic translation initiation factor 4E || Hs.249718 || BC043226 ||1155817	1	0		0.22	0.18	0.34	0.39			0.09333	-0.08667	-0.006667	0.2233	0.1833	0.9333	1.023	0.9933	1.113	1.163	1.113	0.9833	1.063	1.073	0.9833	0.7933	0.5733	0.7333
ASGR1	Asialoglycoprotein receptor 1 || Hs.12056 || AB070933 ||1170149	5	-0.05	0.05	-0.24	-0.14	-0.12	-0.49			0.3367	-0.2233	-0.1133	0.03667	0.1367	0.07667	0.3967	0.3367	0.2367	0.6267	0.6867	0.9267	1.437	1.357	1.277	1.967	2.167	2.497
KPNB1	Karyopherin (importin) beta 1 || Hs.532793 || BT009797 ||1188120	1	0.105	-0.105	0.375	0.575	0.225	0.275			-0.04667	0.1633	-0.1167	0.003333	0.3833	1.063	1.283	1.333	1.213	1.333	1.373	1.273	1.293	1.233	1.233	1.053	1.383	1.123
TOP2A	Topoisomerase (DNA) II alpha 170kDa || Hs.156346 || J04088 ||1161864	4	0.24	-0.24	0.13	0.28	0.07	0.45			-0.06	0.23	-0.17	0.01	-0.44	0.28	0.34	0.5	0.88	1.16	1.16	1.28	1.48	1.32	1.31	1.61	1.7	1.65
KLK9	Kallikrein 9 || Hs.448942 || AY551001 ||1186990	7	-0.07	0.07	-0.01	-0.14	0.04	-0.02			0.06333	-0.1167	0.05333	0.06333	0.01333	-0.02667	-0.2267	-0.1867	-0.1767	0.2333	0.3733	0.8533	1.293	1.563	1.923	3.103	3.873	4.153
TEAD2	TEA domain family member 2 || Hs.515534 || BC007556 ||1194565	4	0.025	-0.025	0.195	0.325	0.105	0.185			-0.03333	-0.02333	0.05667	0.08667	0.1967	0.5867	0.4167	0.5367	0.7767	0.7167	0.8267	0.7967	0.8667	0.7767	0.8067	1.177	1.237	1.397
	|| || ENST00000215368 ||1160508	5	-0.015	0.015	0.205	0.335	0.375	0.355			-0.1333	0.1167	0.01667	-0.2233	0.2867	-0.05333	-0.1333	-0.1533	0.2967	0.4467	0.4467	0.5867	0.5767	0.5667	0.6167	1.057	1.247	1.197
CEBPZ	CCAAT/enhancer binding protein zeta || Hs.135406 || BC034475 ||1195396	3	0.015	-0.015	-0.145	0.045	0.095	0.065			-0.03	-1.11E-16	0.03	0.02	0.55	0.84	0.96	0.9	1.2	1.18	1.05	0.95	1.01	0.69	0.62	0.46	0.57	0.58
LBH	Likely ortholog of mouse limb-bud and heart gene || Hs.468044 || AF110224 ||1179899	6	0.18	-0.18	0.63	0.36	-0.09	0.25			-0.07667	0.1933	-0.1167	-0.2567	-0.7767	-0.4867	-0.6167	-0.4867	-0.6467	-0.8867	-1.147	-0.7967	-1.617	-1.047	-0.4567	-1.577	-1.347	-1.457
MTHFD2	Methylenetetrahydrofolate dehydrogenase (NADP+ dependent) 2, methenyltetrahydrofolate cyclohydrolase || Hs.469030 || BC015062 ||1177121	1	0		-0.04	0.04	0.02	0.05			-0.08333	0.1767	-0.09333	-0.2033	0.4567	0.6967	0.9767	0.9067	1.217	1.357	1.297	1.257	1.467	1.157	1.317	1.447	1.597	1.337
	|| || A_23_P120435 ||1173874	7	0.045	-0.045	0.085	-0.055	-0.065	0.175			-0.09667	0.1433	-0.04667	0.003333	-0.1167	-0.1667	-0.02667	-0.1667	-0.1767	0.1633	0.2333	0.7533	1.083	1.303	1.483	2.383	2.653	2.793
ACAS2L	Acetyl-Coenzyme A synthetase 2 (AMP forming)-like || Hs.529353 || AL832939 ||1165832	6	0.05	-0.05	0.38	0.17	-0.12	0.33			0.08667	-0.2333	0.1467	-0.1233	-0.2633	-0.2533	-0.5633	-0.1433	-0.3733	-0.8833	-0.9133	-0.5233	-1.113	-0.3733	-0.5633	-1.183	-0.8433	-1.183
PTX3	Pentraxin-related gene, rapidly induced by IL-1 beta || Hs.546280 || CR605317 ||1179661	8	0.07	-0.07	-0.23	-0.18	0.24	0.39			-0.03667	0.2833	-0.2467	-0.6267	-1.417	-0.9467	-1.307	-1.597	-1.267	-1.357	-1.847	-1.307	-2.097	-1.667	-1.127	-1.767	-1.707	-1.577
FLVCR	Feline leukemia virus subgroup C cellular receptor || Hs.7055 || AF118637 ||1182073	1	-0.12	0.12	-0.23	0.24	-0.25	-0.24			-0.16	-0.14	0.3	-0.01	0.36	0.63	1.01	0.67	1.11	0.68	0.96	0.72	1.07	0.75	0.83	0.99	0.67	0.93
CAMK1	Calcium/calmodulin-dependent protein kinase I || Hs.434875 || L41816 ||1155675	4	0.03	-0.03	0.24	-0.07	0.1	0.15			0.06667	0.03667	-0.1033	0.09667	0.5567	0.4467	0.6267	0.7567	0.8667	1.137	1.167	0.7767	1.297	1.237	1.177	1.327	1.367	1.247
RAD18	RAD18 homolog (S. cerevisiae) || Hs.375684 || AF169796 ||1172016	3	0.2	-0.2	-0.19	-0.23	-0.47	-0.22			-0.11	0.13	-0.02	-0.26	0.61	1.49	1.75	1.86	2.14	2	1.9	1.65	1.58	1.26	1.11	0.7	0.59	2.22E-16
TSHB	Thyroid stimulating hormone, beta || Hs.406687 || BC069298 ||1184430	7	0.19	-0.19	-0.26	-0.09	-0.22	-0.2			0.02333	-0.07667	0.05333	0.02333	0.02333	0.2333	-0.01667	0.1833	-0.03667	0.08333	0.2233	0.1633	0.3433	0.5933	0.4733	1.223	1.693	1.993
FLJ11046	Hypothetical protein FLJ11046 || Hs.477003 || AK001908 ||1155879	6	0.08	-0.08	-0.05	0.04	-0.01	-0.19			-0.03333	-0.003333	0.03667	0.04667	-0.2233	-0.4633	-0.6533	-0.6633	-0.7733	-0.8633	-0.8733	-0.7033	-0.8533	-0.8233	-1.033	-1.133	-0.9833	-1.103
ANXA3	Annexin A3 || Hs.480042 || BC000871 ||1182766	8	-0.115	0.115	-0.175	0.145	-0.235	-0.025			-0.05333	-0.003333	0.05667	-0.4033	-0.4033	-0.3933	-0.6733	-0.7033	-0.5433	-1.123	-0.9433	-1.003	-1.063	-0.9333	-0.7933	-1.093	-0.9333	-0.9233
MASA	E-1 enzyme || Hs.18442 || AK022656 ||1187272	1	-0.005	0.005	-0.085	-0.205	0.045	0.155			-0.02	-0.08	0.1	-0.01	0.49	0.53	0.83	0.8	0.95	1.06	1.13	0.99	1.22	0.95	0.86	1.08	1.04	1.01
SEPP1	Selenoprotein P, plasma, 1 || Hs.275775 || Z11793 ||1191895	6	0.2	-0.2	0.09	0.09	-0.01	-0.17			-0.03667	0.2133	-0.1767	0.08333	-0.8467	-0.5667	-0.6067	-0.8267	-0.8567	-0.9167	-1.147	-0.6367	-1.217	-0.9967	-0.6767	-1.037	-0.9767	-0.9567
FYB	FYN binding protein (FYB-120/130) || Hs.370503 || AF198052 ||1163487	4	0.085	-0.085	0.085	-0.615	-0.035	-0.055			0.01667	-0.09333	0.07667	0.06667	-0.1633	0.3367	2.027	2.417	2.627	4.277	4.607	5.827	5.827	5.827	5.827	5.827	5.827	5.827
LOX	Lysyl oxidase || Hs.102267 || AF039291 ||1189493	6	0.295	-0.295	0.015	0.045	0.055	0.155			-0.1433	0.4567	-0.3133	-0.1433	-0.4333	-0.5633	-0.8033	-0.8933	-0.6833	-0.8833	-1.043	-0.7633	-1.163	-0.8333	-0.6933	-1.003	-1.213	-1.223
C6orf93	Chromosome 6 open reading frame 93 || Hs.185675 || BC009855 ||1188121	3	-0.055	0.055	-0.155	0.105	-0.005	0.025			-0.03333	-0.01333	0.04667	0.006667	0.6667	1.037	1.257	1.207	1.477	1.347	1.147	1.037	0.9167	0.6467	0.6067	0.1867	0.1567	0.2967
TCP1	T-complex 1 || Hs.487054 || BC000665 ||1170180	1	0.105	-0.105	0.215	0.415	0.165	0.225			-0.02333	0.07667	-0.05333	0.1067	0.6167	1.017	1.317	1.407	1.557	1.657	1.717	1.607	1.927	1.637	1.537	1.727	1.687	1.497
BRI3	Brain protein I3 || Hs.410497 || BC062370 ||1159416	2	-0.025	0.025	0.065	-0.605	0.125	0.035			0.03333	-0.08667	0.05333	-0.1467	0.1433	-0.5967	-0.4867	-0.3767	-0.9767	-0.9867	-0.9267	-1.077	-1.187	-1.157	-1.237	-1.477	-1.587	-1.537
KCNQ3	Potassium voltage-gated channel, KQT-like subfamily, member 3 || Hs.374023 || AF033347 ||1196010	5	0.045	-0.045	0.125	0.095	0.185	0.035			0.19	-0.06	-0.13	0.1	-0.15	-0.1	-0.12	0.28	0.37	1.38	1.83	2.81	3.38	3.66	3.61	4.87	5.2	5.41
FLJ22494	Hypothetical protein FLJ22494 || Hs.527101 || AK124446 ||1179105	2	0		-0.26	0.37	-0.06	-0.42			0.1267	0.1267	-0.2533	0.3067	-0.8733	-0.4133	-0.5333	-0.7033	-1.113	-0.9133	-1.333	-0.9933	-1.413	-1.093	-1.163	-1.423	-1.643
CYHR1	Cysteine and histidine rich 1 || Hs.459379 || BC005073 ||1195315	2	0.06	-0.06	-0.09	-0.27	-0.2	-0.4			-0.02	-0.06	0.08	-0.02	-0.25	-0.46	-0.63	-0.59	-0.9	-1	-1	-0.91	-1.21	-1.03	-1.07	-1.06	-1.21	-1.39
TBC1D2	TBC1 domain family, member 2 || Hs.371016 || AK026105 ||1162820	8	0.13	-0.13	-0.04	-0.34	-0.04	-0.09			-0.02	-0.02	0.04	-0.21	-0.51	-1.07	-0.98	-1.08	-1.33	-1.18	-1.39	-1.24	-1.44	-1.52	-1.29	-1.46	-1.24	-1.45
TGFBR1	Transforming growth factor, beta receptor I (activin A receptor type II-like kinase, 53kDa) || Hs.494622 || L11695 ||1177770	7	-0.2	0.2	-0.12	0.09	0.32	0.29			0.3067	-0.1933	-0.1133	0.1667	-0.2733	-0.05333	-0.3933	-0.1233	-0.02333	-0.1633	0.2067	0.4967	0.7867	0.6767	1.377	1.897	2.357	2.647
LOXL1	Lysyl oxidase-like 1 || Hs.65436 || BC015090 ||1193823	6	0.185	-0.185	-0.265	-0.095	-0.005	0.115			0.02	0	-0.02	0.07	-0.79	-0.39	-0.64	-0.76	-0.68	-0.8	-1.04	-0.79	-1.35	-0.88	-0.82	-1.02	-1.25	-0.99
BUB1	BUB1 budding uninhibited by benzimidazoles 1 homolog (yeast) || Hs.469649 || AF053305 ||1161886	1	0.33	-0.33	-0.29	0.37	0.27	0.61			-0.36	0.52	-0.16	-0.28	-0.43	0.04	0.38	0.75	0.84	1.18	1.31	1.06	1.26	0.62	0.58	0.65	0.87	0.84
MXD3	MAX dimerization protein 3 || Hs.442993 || AF114834 ||1167418	5	-0.015	0.015	-0.175	-0.205	-0.335	-0.235			-0.03667	0.05333	-0.01667	0.05333	-0.02667	-0.2067	-0.1167	-0.05667	-0.09667	0.3333	0.5933	1.353	1.333	1.753	2.093	3.403	3.343	3.753
LOC114977	**Hypothetical protein BC014148 || Hs.407162 || AK022550 ||1194081	3	0.395	-0.395	0.205	0.155	-0.045	0.385			-0.16	0.25	-0.09	0.32	0.44	1.24	1.33	1.2	1.39	1.35	1.13	1.16	1.3	1.13	1.13	0.67	0.81	0.59
CL640	Hypothetical protein CL640 || Hs.144304 || AJ621061 ||1165507	5	0.05	-0.05	-0.14	0	-0.41	-0.27			-0.22	0.15	0.07	-0.19	0.03	-0.2	0.31	0.07	0.13	0.21	0.34	0.46	0.44	0.4	0.78	1.08	1.53	1.73
NPTX1	Neuronal pentraxin I || Hs.514556 || U61849 ||1173808	2	0		0.19	-0.4	0.03	0.02			0.085	-0.085		0.745	1.115	-0.135	-0.005	-0.085	-0.955	-0.185	-0.095	-0.365	-0.095	-0.265	-0.715	-0.675	-1.385	-1.675
NPEPPS	Aminopeptidase puromycin sensitive || Hs.443837 || AJ132583 ||1183802	8	0.055	-0.055	-0.165	-0.075	-0.285	-0.125			-0.05667	0.003333	0.05333	0.06333	-0.1467	-0.3767	-0.7267	-0.5467	-0.5667	-0.9567	-0.9367	-0.8967	-1.207	-0.8967	-1.017	-0.9467	-1.147	-0.8667
APBB1IP	Amyloid beta (A4) precursor protein-binding, family B, member 1 interacting protein || Hs.310421 || BC054516 ||1194553	2	0.115	-0.115	-0.105	-0.355	-0.125	-0.265			0.2267	0.2267	-0.4533	0.06667	0.1067	-0.6733	-0.8433	-0.7233	-0.6833	-0.6533	-0.7033	-0.8233	-0.9233	-0.8233	-0.8433	-1.023	-1.213	-1.803
HPCA	Hippocalcin || Hs.288654 || BT019750 ||1174511	5	0.125	-0.125	0.305	-0.055	0.205	0.245			-0.08667	0.003333	0.08333	0.4033	-0.09667	0.3833	0.5733	0.3633	0.6533	0.5633	0.6833	0.4433	0.7333	0.3033	1.063	1.623	1.513	1.923
FBXL15	F-box and leucine-rich repeat protein 15 || Hs.380081 || CR595934 ||1195144	2	-0.015	0.015	-0.255	-0.085	-0.465	-0.395			0.07	-0.16	0.09	0.08	-0.08	-0.3	-0.48	-0.48	-0.62	-0.86	-0.88	-0.84	-1.06	-0.82	-0.78	-0.96	-1.01	-1.14
DPH2L2	DPH2-like 2 (S. cerevisiae) || Hs.324830 || BC003181 ||1155399	3	-0.06	0.06	0.04	0.23	0.34	0.39			-0.03333	0.08667	-0.05333	0.1467	0.3867	0.8467	0.9867	1.037	1.217	1.027	0.8867	0.7767	0.4967	0.4967	0.3967	0.01667	-0.1933	-0.2433
FLJ12671	Hypothetical protein FLJ12671 || Hs.301904 || AY391837 ||1166592	3	-0.03	0.03	-0.13	-0.16	-0.06	-0.11			-0.02333	0.01667	0.006667	0.08667	0.7467	0.8267	1.117	1.057	0.9367	0.9067	1.047	0.6667	0.4967	0.3967	0.2567	0.1267	-0.1233	-0.2033
PEX11B	Peroxisomal biogenesis factor 11B || Hs.504284 || CR608642 ||1156425	6	0.085	-0.085	0.225	0.235	0.085	-0.055			0.01	-0.12	0.11	-0.11	-0.53	-0.69	-0.63	-0.88	-0.79	-1.02	-1.19	-1	-1.44	-1.38	-1.32	-1.42
	|| || U88048 ||1166270	4	-0.26	0.26	-0.07	0		-0.4			-0.185		0.185	0.025	-0.175	0.745	1.315	1.055	0.855	1.285	1.515	1.285	1.495	1.505	0.995	1.635	1.755	1.485
CSTF2T	Cleavage stimulation factor, 3' pre-RNA, subunit 2, 64kDa, tau variant || Hs.549122 || AB014589 ||1185673	2	-0.025	0.025	-0.005	-0.065	-0.235	0.185			0.31	-0.24	-0.07	0.28	0.5	0.76	0.68	0.24	1.22	0.78	0.36	0.21	-0.55	-1.3	-0.05	-1.06	-0.52	-0.64
H2AFY2	H2A histone family, member Y2 || Hs.499953 || BC016172 ||1193224	4	-0.045	0.045	0.195	0.285	0.125	0.155			0.02	-0.13	0.11	0.18	0.61	0.58	0.55	0.51	0.49	0.61	0.38	0.75	0.69	0.87	0.87	1.73	1.55	1.78
MGC2714	Hypothetical protein MGC2714 || Hs.503716 || CR625928 ||1174365	3	-0.065	0.065	-0.055	-0.065	0.295	0.245			-0.03333	0.07667	-0.04333	0.01667	0.7267	0.9767	1.287	1.257	1.317	1.447	1.307	1.147	1.067	0.9267	0.7867	0.6967	0.6067	0.4767
LOC143903	Layilin || Hs.503831 || AK055539 ||1185005	8	-0.045	0.045	-0.285	-0.395	-0.165	0.035			0.08667	-0.2133	0.1267	-0.2833	-0.6333	-0.6333	-0.7333	-0.8633	-0.8433	-0.9733	-1.313	-1.013	-1.533	-1.173	-0.9233	-1.343	-1.453	-1.273
NNMT	Nicotinamide N-methyltransferase || Hs.503911 || CR541907 ||1195679	8	0.09	-0.09	-0.07	-0.18	0.06	0.07			-0.04667	0.06333	-0.01667	-0.3267	-0.4767	-1.037	-1.097	-1.377	-1.067	-1.367	-1.687	-1.337	-1.867	-1.807	-1.317	-1.827	-1.757	-1.557
FXC1	Fracture callus 1 homolog (rat) || Hs.54943 || CR607360 ||1172239	2	0.035	-0.035	-0.285	-0.155	-0.265	-0.175			-0.01	-0.01	0.02	-0.4	-0.58	-0.37	-0.59	-0.31	-0.45	-0.72	-0.82	-0.87	-1.23	-1.12	-1.17	-1.07	-1.36	-1.57
ADM	Adrenomedullin || Hs.441047 || CR599806 ||1194532	6	0.125	-0.125	0.095	-0.765	-0.155	0.045			0.006667	0.04667	-0.05333	-0.5033	-0.8133	-1.063	-1.433	-1.313	-1.613	-1.843	-1.943	-1.953	-2.593	-2.133	-2.013	-2.523	-2.873	-2.813
RAN	RAN, member RAS oncogene family || Hs.10842 || AF052578 ||1175092	3	0.015	-0.015	0.015	0.355	0.265	0.015			0.04667	-0.1233	0.07667	0.02667	0.4867	1.277	1.117	1.127	1.107	1.057	0.8867	0.9567	0.8467	0.5767	0.6067	0.4167	0.09667	-0.1433
FLJ14721	Hypothetical protein FLJ14721 || Hs.144655 || AK074806 ||1180793	1	0.015	-0.015	0.045	0.445	-0.075	0.155			-0.05667	0.04333	0.01333	-0.03667	0.5433	1.213	1.323	1.233	1.323	1.303	1.273	1.273	1.313	1.323	0.9233	0.9233	1.033	1.043
H2-ALPHA	**Alpha-tubulin isotype H2-alpha || Hs.503749 || BC057810 ||1185676	4	0.155	-0.155	0.295	0.395	0.285	0.285			-0.04333	0.1167	-0.07333	-0.06333	0.4467	0.8567	0.9567	1.057	1.127	1.227	1.377	1.357	1.397	1.467	1.527	1.807	1.817	1.837
C10orf89	Chromosome 10 open reading frame 89 || Hs.281004 || CR618124 ||1194730	3	0.095	-0.095	-0.095	0.115	-0.325	0.025			-0.1833	-0.1633	0.3467	0.3167	0.6067	0.8467	1.087	0.9567	0.9567	1.147	1.087	0.7867	1.167	0.9267	0.4367	0.7467	0.5767
GTPBP4	GTP binding protein 4 || Hs.215766 || BC038975 ||1166801	3	0	0	0.06	0.25	0.2	0.13			-0.01667	0.04333	-0.02667	0.2333	0.6733	1.183	1.313	1.283	1.493	1.263	1.063	0.9433	0.7533	0.6133	0.6133	0.2333	0.1033	0.02333
C14orf11	Chromosome 14 open reading frame 11 || Hs.433269 || BC001245 ||1184714	2	0		0.04	0.05	-0.1	-0.12			0.07	-0.09	0.02	-0.1	-0.26	-0.37	-0.57	-0.63	-0.48	-0.71	-0.75	-0.7	-0.93	-0.91	-0.74	-1.09	-1.13	-1.28
LGALS3	Lectin, galactoside-binding, soluble, 3 (galectin 3) || Hs.531081 || AF266280 ||1185428	2	0.125	-0.125	0.055	-0.095	-0.215	-0.175			0.05	-0.1	0.05	-0.16	-0.23	-0.6	-0.73	-0.87	-1	-1.19	-1.31	-1.28	-1.44	-1.48	-1.28	-1.68	-1.71	-1.87
ZFYVE1	Zinc finger, FYVE domain containing 1 || Hs.335106 || BC053520 ||1183480	6	0.13	-0.13	0.34	0.05	0.11	0.23			-0.05667	0.07333	-0.01667	-0.1567	-0.4467	-0.8367	-0.9967	-0.9767	-1.197	-1.397	-1.387	-1.387	-1.767	-1.407	-1.387	-1.557	-1.617	-1.737
CYP11A1	Cytochrome P450, family 11, subfamily A, polypeptide 1 || Hs.303980 || M14565 ||1177632	7	0.075	-0.075	0.155	0.145	0.205	0.145			-0.23	0.16	0.07	-0.13	-0.12	-0.11	0.16	-0.09	-0.26	0.03	0.21	0.58	0.61	0.99	0.99	2.17	2.9	2.95
CALML4	Calmodulin-like 4 || Hs.435457 || AF308287 ||1180864	4	0			0.47	-0.11	-0.26			-0.3733	0.3167	0.05667	0.1567	0.3967	0.8267	1.057	1.107	1.267	1.337	1.577	1.657	1.767	1.907	1.857	2.297	2.297	2.507
C15orf25	Chromosome 15 open reading frame 25 || Hs.14347 || AK001322 ||1176295	1	-0.15	0.15	-0.29	-0.17	-0.25	-0.26			0.06333	-0.006667	-0.05667	0.5233	0.5133	0.9433	1.263	1.093	1.093	1.253	1.483	1.383	1.313	1.423	1.123	1.463	1.153	1.023
FLJ21148	Hypothetical protein FLJ21148 || Hs.551561 || AK024801 ||1159287	3	-0.1	0.1	0.16	0.19	0.04	0.15			-0.01333	0.02667	-0.01333	0.2667	0.7967	1.267	1.017	1.177	1.217	1.097	0.9767	0.7967	0.8567	0.7667	0.6067	0.5567	0.3667	-0.1433
SREBF1	Smith-Magenis syndrome chromosome region, candidate 6 || Hs.190284 || U00968 ||1157310	2	0.11	-0.11	0.07	0.06	-0.44	-0.35			0.02333	-0.006667	-0.01667	-0.2667	-0.1667	-0.4067	-0.4867	-0.3967	-0.5967	-0.7367	-0.8067	-0.7567	-0.8867	-0.9567	-0.8267	-1.357	-1.467	-1.597
ALDH3A2	Aldehyde dehydrogenase 3 family, member A2 || Hs.499886 || U46689 ||1158812	6	0.045	-0.045	0.225	0.075		-0.105			-0.02333	-0.1033	0.1267	0.06667	-0.3233	-0.3533	-0.7533	-0.4633	-0.7233	-0.8533	-0.8733	-0.9733	-1.123	-0.9633	-0.9133	-1.123	-1.473	-1.233
CGI-48	WD repeat domain 50 || Hs.463465 || AY007138 ||1160228	3	0.045	-0.045	-0.095	-0.155	0.275	0.305			-0.07667	0.07333	0.003333	-0.06667	0.6333	0.6633	0.8033	0.8633	0.9733	1.213	1.113	0.9133	1.073	0.7833	0.6133	0.5433	0.4833	0.5533
AURKB	Aurora kinase B || Hs.442658 || AF008552 ||1158153	4	0	0	-0.22	-0.03	-0.19	-0.15			-0.1933	0.1967	-0.003333	0.2467	0.1767	0.3067	1.127	0.6467	0.7267	1.227	1.297	1.227	1.427	1.257	1.057	1.777	1.667	1.527
LLGL1	Lethal giant larvae homolog 1 (Drosophila) || Hs.513983 || D50550 ||1173002	7	-0.03	0.03	-0.34	-0.65	-0.05	0.02			0.05333	-0.1867	0.1333	-0.2167	-0.2067	0.05333	-0.4467	0.003333	0.3133	0.2833	0.2833	0.3633	0.5333	0.4733	0.5733	1.513	1.583	1.643
TXNL4A	Thioredoxin-like 4A || Hs.465498 || BC001046 ||1161084	1	0		-0.03	-0.08	0.05	-0.01			-0.02	0.04	-0.02	0.1	0.36	0.5	0.58	0.75	0.78	1.02	1.02	0.97	1.23	1.1	1.04	1.08	1.02	0.91
DBP	D site of albumin promoter (albumin D-box) binding protein || Hs.414480 || BT006836 ||1174608	6	0.09	-0.09	0.09	0.1	-0.22	-0.17			-0.09667	0.2133	-0.1167	0.1733	-0.1067	-0.4967	-0.9067	-0.5967	-0.7367	-0.9567	-2.647	-0.6467	-1.167	-0.6667	-0.7967	-1.557	-1.257	-1.137
THEG	Theg homolog (mouse) || Hs.250002 || AF268610 ||1158494	5	0.035	-0.035	-0.435	-0.065	0.055	-0.335			0.2	0	-0.2	-0.35	0	0.04	0	0.26	0.03	0.81	0.97	1.32	1.86	1.83	1.88	2.87	3.07	3.18
FLJ46061	FLJ46061 protein || Hs.322473 || BC066124 ||1181398	7	-0.075	0.075	-0.205	-0.345	-0.095	0.195			-0.1167	0.2633	-0.1467	-0.3867	-0.02667	-0.3967	-0.2467	-0.1467	-0.1567	0.06333	0.07333	0.3033	0.4133	0.4233	0.5633	1.173	1.813	1.803
FLJ20272	Hypothetical protein FLJ20272 || Hs.468125 || AK000665 ||1174319	1	0.105	-0.105	0.065	0.255	0.105	0.175			-0.07667	0.1733	-0.09667	0.003333	0.5333	0.7633	0.8433	0.9333	1.113	1.133	1.083	1.123	1.133	0.9733	0.9833	0.8533	0.8733	0.5133
THUMPD2	THUMP domain containing 2 || Hs.468254 || AF380578 ||1170669	3	-0.065	0.065	-0.125	0.145	-0.025	0.165			-0.1133	-0.04333	0.1567	-0.08333	0.7067	1.117	0.9567	1.117	1.327	1.187	1.297	1.037	1.237	0.8067	0.6967	0.8967	0.7167	0.6267
FANCL	Fanconi anemia, complementation group L || Hs.411433 || BC054517 ||1166119	3	-0.045	0.045	0.015	0.395	-0.065	-0.065			0.07	-0.09	0.02	0.13	0.68	0.85	1.14	1.11	1.09	1.24	1.25	0.93	1.17	0.72	0.55	0.59	0.66	0.46
	|| || A_23_P131614 ||1165910	6	0.345	-0.345	0.395	0.095	0.335	0.425			-0.01333	0.2267	-0.2133	-0.2133	-0.3633	-0.3933	-0.5833	-0.5733	-0.7633	-0.8933	-1.043	-1.073	-1.173	-1.033	-0.8633	-1.113	-1.263	-1.153
RPIA	Ribose 5-phosphate isomerase A (ribose 5-phosphate epimerase) || Hs.469264 || BC015529 ||1159614	1	-0.02	0.02	-0.22	-0.38	0.09	-0.1			-0.07667	0.06333	0.01333	0.1233	0.4433	0.6133	0.9433	0.9733	0.7633	1.033	1.053	0.9833	0.9833	1.003	0.8633	0.9533	0.7633	0.9133
LOC388962	Similar to RIKEN 1810056O20 || Hs.61472 || BC017744 ||1177185	1	0.195	-0.195	0.275	0.385	0.365	0.225			-0.06	0.2	-0.14	-0.02	0.38	0.4	0.75	0.61	0.65	0.8	0.92	0.99	1.14	1.07	1.06	1.16	1.09	0.93
C20orf42	Chromosome 20 open reading frame 42 || Hs.472054 || AK000123 ||1164078	1	0		0.02	0	-0.04	-0.14			0.1933	0.1133	-0.3067	-0.01667	1.313	1.703	1.863	2.133	2.183	2.223	2.283	2.163	2.603	2.313	2.203	2.303	2.363	2.113
SNX5	Sorting nexin 5 || Hs.316890 || BC062638 ||1192704	1	0.13	-0.13	0.15	0.06	0.16	0.15			-0.04	0.11	-0.07	-0.14	0.06	0.48	0.75	0.9	0.9	1.12	1.23	1.09	1.44	1.12	1.03	1.24	1.2	0.97
USP18	Ubiquitin specific protease 18 || Hs.38260 || AL136690 ||1179062	4	-0.18	0.18	0.26	0.22	-0.09	0.02			0.08333	0.1033	-0.1867	0.1633	0.6733	0.9733	0.7833	1.143	1.183	1.013	1.263	0.9233	0.9933	0.8833	0.8333	1.063	3.163	3.813
SNRPD3	Small nuclear ribonucleoprotein D3 polypeptide 18kDa || Hs.356549 || BC000457 ||1186207	1	0		-0.15	0.08	-0.1	-0.2			-0.06333	0.1567	-0.09333	0.1567	0.2467	0.6267	0.8167	0.8267	0.9667	1.067	1.107	1.177	1.157	1.137	1.097	1.067	0.8367	0.7367
MCM5	MCM5 minichromosome maintenance deficient 5, cell division cycle 46 (S. cerevisiae) || Hs.517582 || BC000142 ||1169037	1	0.215	-0.215	0.215	0.455	0.055	0.065			-0.1567	0.2633	-0.1067	-0.2667	0.9033	1.423	1.713	1.743	1.933	2.103	2.153	2.123	2.173	1.933	2.013	1.743	1.663	1.473
MT	Malonyl-CoA:acyl carrier protein transacylase, mitochondrial || Hs.349111 || BC042195 ||1186902	1	0.1	-0.1	0.17	0.16	-0.05	0.05			-0.2267	0.2833	-0.05667	0.1033	0.4933	0.7533	0.7933	0.9733	0.8733	0.9433	1.133	1.023	1.093	1.063	0.9133	1.213	1.283	1.093
OXTR	Oxytocin receptor || Hs.2820 || X64878 ||1174290	6	0.185	-0.185	0.315	0.005	-0.465	-0.085			0.03	0.05	-0.08	-0.48	-0.62	-0.85	-0.69	-0.95	-0.83	-0.96	-1.19	-0.95	-1.43	-1.29	-0.77	-1.46	-1.48	-1.6
FLJ38507	Vestigial-like 3 || Hs.435013 || AK095826 ||1167696	6	0		0.21	0.09	-0.37	0.09			-0.006667	0.01333	-0.006667	0.003333	-0.8467	-0.5867	-0.8367	-1.187	-1.197	-1.187	-1.607	-0.9767	-1.857	-1.337	-0.7567	-1.587	-1.577	-1.787
ARMET	Arginine-rich, mutated in early stage tumors || Hs.436446 || M83751 ||1162906	1	0.09	-0.09	0.06	-0.12	0.35	0.4			0.02	0.03	-0.05	0.96	0.82	0.71	1.18	1.33	0.81	1.15	1.25	1.11	1.28	1.25	1	1.04	0.67	0.78
MGC4308	Hypothetical protein MGC4308 || Hs.551567 || CR594335 ||1194715	1	0.005	-0.005	0.035	0.125	0.275	0.145			-0.006667	0.003333	0.003333	-0.1067	0.4333	0.9533	1.233	1.443	1.643	1.953	2.073	1.983	2.263	1.993	1.983	2.193	2.243	2.153
MGC16169	Hypothetical protein MGC16169 || Hs.292986 || AK098157 ||1163284	6	-0.02	0.02	0.35	0.24	0.2	0.05			-0.003333	0.09667	-0.09333	-0.003333	-0.3433	-0.1133	-1.033	-0.5233	-0.3733	-0.7433	-0.9733	-0.5833	-0.9433	-0.8933	-1.053	-0.7333	-1.193	-0.7733
ALPK1	Alpha-kinase 1 || Hs.535761 || AY044164 ||1158089	8	-0.01	0.01	0.06	0.17	-0.28	-0.33			0.003333	0.003333	-0.006667	0.1233	-0.3267	-0.4467	-0.7267	-0.8967	-0.5467	-1.077	-0.8467	-0.8067	-1.117	-0.8767	-0.8967	-1.047	-0.8167	-0.9467
TCERG1	Transcription elongation regulator 1 || Hs.443465 || AF017789 ||1175865	1	-0.185	0.185	-0.075	0.085	0.165	0.285			0.09	-0.05	-0.04	-0.27	0.01	0.66	0.69	0.83	1.14	1.16	1.1	0.9	1.11	1.01	0.88	0.81	0.85	0.84
FLJ11127	Hypothetical protein FLJ11127 || Hs.528644 || AK001989 ||1157121	1	-0.21	0.21	-0.27	0.06	-0.05	-0.18			-0.3		0.3	-0.62	0.72	0.52	0.64	0.81	0.8	1.05	1.01	0.86	1.25	1.07	0.75	0.93	0.82	1.04
PJA2	Praja 2, RING-H2 motif containing || Hs.483036 || CR749579 ||1176215	6	0.095	-0.095	-0.255	-0.055	-0.095	-0.085			-0.06667	0.04333	0.02333	-0.07667	-0.2567	-0.6167	-0.8167	-0.8967	-0.7867	-0.9267	-1.087	-0.6967	-1.217	-1.067	-0.8967	-1.237	-1.157	-1.367
FAM8A1	Family with sequence similarity 8, member A1 || Hs.95260 || AF097027 ||1169573	6	0.295	-0.295	0.135	0.545	0.005	0.215			0.04	0.3	-0.34	-0.3	-0.5	0.07	-0.46	-0.48	-0.19	-0.41	-0.76	-0.71	-0.66	-0.72	-0.5	-1.07	-1.04	-1.14
KIFC1	Kinesin family member C1 || Hs.436912 || BC000712 ||1188122	1	0.3	-0.3	0.09	0.31	0.15	0.16			-0.1567	0.4333	-0.2767	-0.2567	-0.2967	0.3233	0.8033	0.5133	1.143	1.183	1.073	1.053	0.8733	0.5333	0.9033	0.5033	0.7433	0.7033
SOD2	Superoxide dismutase 2, mitochondrial || Hs.487046 || AY280719 ||1188680	8	-0.265	0.265	-0.675	-0.335	-0.215	-0.345			0.1733	-0.5267	0.3533	0.2633	-0.2767	-0.5367	-0.7067	-0.9167	-0.6567	-1.047	-1.057	-1.107	-1.117	-1.127	-1.177	-1.027	-1.027	-0.7067
POP7	Processing of precursor 7, ribonuclease P subunit (S. cerevisiae) || Hs.416994 || CR601550 ||1186089	3	0.135	-0.135	0.175	0.285	0.305	0.245			0.006667	0.02667	-0.03333	0.2567	0.9667	1.367	1.667	1.657	1.687	1.807	1.767	1.577	1.677	1.447	1.307	1.217	0.9167	1.037
FLJ20366	Hypothetical protein FLJ20366 || Hs.390738 || AK000373 ||1175005	3	0.025	-0.025	0.275	0.105	-0.335	-0.255			-0.1667	0.2433	-0.07667	-0.3767	0.2633	0.5833	0.9833	1.093	0.9033	1.113	1.253	0.7433	1.023	0.8433	0.3133	0.6333	0.2333	0.05333
GPR21	G protein-coupled receptor 21 || Hs.368372 || BC066886 ||1176711	7	-0.085	0.085	0.215	-0.525	0.275	0.035			-0.01667	0.1433	-0.1267	-0.2467	-0.4167	0.1833	-0.2167		-0.3967		-0.5867	-0.2167	-0.1267	0.3033	0.7733	1.203	1.583	1.403
PRSS3	Protease, serine, 3 (mesotrypsin) || Hs.435699 || BC030238 ||1173893	5	-0.045	0.045	0.195	-0.035	0.165	-0.215			0.02667	0.01667	-0.04333	0.2167	0.2267	0.1967	0.1867	0.1767	0.2467	0.4167	0.6067	0.7267	0.9967	1.057	1.147	1.917	2.557	2.547
POLE3	Polymerase (DNA directed), epsilon 3 (p17 subunit) || Hs.108112 || CR611643 ||1195296	3	-0.115	0.115	0.055	0.015	0.015	0.145			0.03333	-0.04667	0.01333	0.06333	0.6333	1.003	1.093	1.253	1.443	1.513	1.433	1.223	1.253	1.053	0.9033	0.5833	0.5033	0.5733
RNMTL1	RNA methyltransferase like 1 || Hs.182729 || CR620136 ||1195826	3	0.08	-0.08	0.19	0.34	0.09	0.19			-0.01333	0.05667	-0.04333	0.08667	0.6967	0.9267	1.107	0.9867	0.7767	1.067	1.077	0.8967	0.7567	0.5467	0.5267	0.1467	0.1167	0.1767
ALG8	Asparagine-linked glycosylation 8 homolog (yeast, alpha-1,3-glucosyltransferase) || Hs.503368 || BC001133 ||1163579	4	0.035	-0.035	0.175	0.205	0.285	0.375			0.07	-0.07	0	0.11	0.41	0.35	0.49	0.56	0.6	0.79	0.81	0.81	1.09	1	1.02	1.13	1.19	1.03
MGC27165	Hypothetical protein MGC27165 || Hs.497723 || AK123542 ||1187979	5	0	0	0.34	0.88	0.09	0.12			-0.03667	-0.06667	0.1033	0.1233	-0.2067	0.1333	0.1933	-0.1167	0.06333	0.1433	0.2533	0.2833	0.3933	0.2833	0.4133	1.023	1.073	1.003
SIAT9	ST3 beta-galactoside alpha-2,3-sialyltransferase 5 || Hs.415117 || AK124862 ||1176363	8	0.385	-0.385	0.185	-0.175	-0.125	-0.215			-0.3067	-0.08667	0.3933	-0.4367	-0.2067	-0.9367	-1.217	-0.9767	-0.9267	-1.117	-1.327	-1.087	-1.277	-1.087	-0.9667
C12orf14	Chromosome 12 open reading frame 14 || Hs.505154 || AL157432 ||1169208	3	-0.02	0.02	-0.19	-0.17	-0.01	-0.31			-0.03333	-0.06333	0.09667	0.2167	1.047	1.267	1.397	1.247	1.277	1.387	1.277	1.127	1.037	0.8967	0.5867	0.8767	0.8667	0.7167
GNAQ	Guanine nucleotide binding protein (G protein), q polypeptide || Hs.269782 || AL832747 ||1160780	8	-0.34	0.34	-0.76	-0.35	-0.17	-0.27			0.1833	-0.3867	0.2033	-0.2167	-0.9067	-0.5267	-0.9167	-0.9967	-0.7267	-1.077	-1.107	-0.9067	-1.417	-1.157	-1.037	-1.217	-1.467	-1.157
KNTC1	Kinetochore associated 1 || Hs.300559 || D79988 ||1191069	1	0.055	-0.055	0.095	0.525	-0.045	0.085			-0.1567	0.2333	-0.07667	-0.04667	0.3033	0.6333	0.8833	0.9033	1.133	1.113	1.223	1.133	1.373	1.123	0.9133	1.153	1.293	1.113
MAGEA3	Melanoma antigen family A, 3 || Hs.417816 || CR542020 ||1158295	7	-0.01	0.01	-0.13	-0.19	-0.06	-0.14			0.02333	0.02333	-0.04667	-0.1967	-0.1967	-0.2967	-0.1767	-0.1567	-0.3367	-0.1967	-0.03667	0.06333	0.2933	0.3233	0.3633	1.053	1.283	1.303
NSBP1	Nucleosomal binding protein 1 || Hs.282204 || AF250329 ||1167409	4	-0.085	0.085	-0.105	0.105	0.005	-0.095			0.01	-0.17	0.16	-0.13	0.12	0.44	0.47	0.38	0.68	0.67	0.79	0.77	1.07	0.98	0.95	1.28	1.46	1.58
EIF4A1	Eukaryotic translation initiation factor 4A, isoform 1 || Hs.129673 || BC009585 ||1160360	1	0.015	-0.015	0.155	0.105	0.365	0.285			-1.11E-16	0.01	-0.01	0.13	0.55	0.8	0.91	0.99	1.11	1.1	1.03	1.09	1.18	1.08	1.03	1.1	0.86	0.95
DKC1	Dyskeratosis congenita 1, dyskerin || Hs.4747 || BC009928 ||1184055	3	0		0.04	0.15	0.35	0.37			0.006667	0.05667	-0.06333	0.1767	0.9667	1.467	1.627	1.517	1.787	1.637	1.407	1.377	1.237	1.047	1.127	0.8467	0.6567	0.6467
SIPA1L2	Signal-induced proliferation-associated 1 like 2 || Hs.268774 || AB037810 ||1173376	2	0.025	-0.025	0.065	-0.155	-0.065	0.145			-0.006667	0.03333	-0.02667	-0.3167	-0.7367	-0.9467	-0.3867	-0.2867	-0.9167	-0.5667	-0.5667	-0.7667	-1.047	-0.5867	-1.047	-1.397	-1.507	-1.497
IVNS1ABP	Influenza virus NS1A binding protein || Hs.497183 || AB020657 ||1162313	3	0.09	-0.09	0.23	0.91	0.14	0.33			-0.1	0.22	-0.12	0.75	0.55	1.31	1.39	1.43	1.56	1.67	1.62	1.49	1.41	1.11	1.1	0.63	0.3	0.23
EIF1AX	Eukaryotic translation initiation factor 1A, X-linked || Hs.522590 || AL832930 ||1167047	1	0.055	-0.055	0.065	0.095	0.255	0.145			-0.02	0.14	-0.12	0.07	0.45	0.71	0.83	0.83	0.9	1.09	1.05	1.1	1.13	1.04	0.97	1.09	1.06	0.96
OMA1	OMA1 homolog, zinc metallopeptidase (S. cerevisiae) || Hs.425769 || AB048348 ||1180504	6	0.03	-0.03	0.33	0.01	0	0			0.003333	-0.02667	0.02333	0.1833	-0.1267	-0.4367	-0.9967	-0.8267	-0.5567	-1.077	-1.167	-0.9767	-1.107	-0.9467	-0.9267	-1.337	-0.8667	-1.237
PEO1	Progressive external ophthalmoplegia 1 || Hs.22678 || BX640829 ||1171903	3	-0.31	0.31	-0.1	0.01	0.24	0.33			-0.31	0.33	-0.02	0.39	1.44	2.12	2.24	2.42	2.54	2.65	2.28	2.18	2	1.76	1.73	1.33	1.37	1.59
NOLC1	Nucleolar and coiled-body phosphoprotein 1 || Hs.523238 || BC001883 ||1191339	3	0.045	-0.045	0.335	0.305	0.085	0.325			-0.05	0.14	-0.09	0.18	1.43	2.17	2.39	2.69	2.73	2.66	2.66	2.41	2.55	2.1	1.89	1.85	1.86	1.88
AKR1C3	Aldo-keto reductase family 1, member C3 (3-alpha hydroxysteroid dehydrogenase, type II) || Hs.78183 || AF149416 ||1162682	8	-0.02	0.02	-0.39	0.04	-0.34	-0.02			0.03333	-0.09667	0.06333	0.1533	-0.6267	-0.3367	-0.7467	-0.8867	-0.4267	-0.9167	-1.257	-0.7967	-1.277	-0.8167	-0.5667	-0.9467	-1.197	-0.6867
CHORDC1	Cysteine and histidine-rich domain (CHORD)-containing, zinc binding protein 1 || Hs.22857 || AF192466 ||1180318	3	-0.125	0.125	-0.055	0.125	0.225	0.165			0.03	-0.07	0.04	0.3	0.81	1.07	1.39	1.37	1.18	1.22	1.29	0.87	1.04	0.93	0.64	0.74	0.63	0.72
RBM7	RNA binding motif protein 7 || Hs.533736 || BC034381 ||1161005	2	-0.12	0.12	-0.24	-0.21	-0.17	-0.06			0.05667	-0.1433	0.08667	-0.2333	-0.3333	-0.2833	-0.4433	-0.5733	-0.4233	-0.5833	-0.7833	-0.8033	-1.153	-1.013	-0.9433	-1.153	-1.163	-1.023
DHX37	DEAH (Asp-Glu-Ala-His) box polypeptide 37 || Hs.107382 || AK123968 ||1180079	3	0.08	-0.08	-0.28	-0.06	0.1	-0.01			-0.21	0.15	0.06	0.18	0.76	0.59	1.06	0.96	0.94	1.03	1.04	0.85	1.02	0.85	0.55	0.67	0.44	0.49
LOC200895	Dihydrofolate reductase-like 1 || Hs.448003 || BC063379 ||1185464	1	-0.04	0.04	-0.03	0.44	-0.03	-0.04			0.1033	-0.1767	0.07333	0.2833	0.5233	1.163	1.303	1.523	1.583	1.693	1.903	1.923	2.093	2.063	1.983	2.163	1.993	1.703
FLJ14451	Hypothetical protein FLJ14451 || Hs.528696 || CR613256 ||1195188	6	0.095	-0.095	0.205	0.315	0.135	0.015			-0.13	0.08	0.05	0.13	-0.11	-0.1	-0.35	-0.57	-0.65	-0.81	-0.88	-0.73	-1.23	-0.82	-0.72	-1.3		-1.24
IAPP	Islet amyloid polypeptide || Hs.142255 || J04422 ||1166035	7	0.19	-0.19	-0.26	-0.13	-0.14	-0.36			-0.08667	0.07333	0.01333	0.07333	-0.09667	-0.4167	-0.1067	-0.09667	-0.2267	-0.1467	-0.06667	0.2333	0.3033	0.4233	0.5733	1.273	1.573	1.503
TNFRSF1A	Tumor necrosis factor receptor superfamily, member 1A || Hs.279594 || BC010140 ||1181334	6	0.185	-0.185	0.165	0.275	0.125	0.265			-0.1067	0.1833	-0.07667	-0.1667	-0.3467	-0.4567	-0.5367	-0.6267	-0.6667	-0.8167	-1.037	-0.8167	-1.207	-0.8967	-0.8267	-1.237	-1.067	-0.9367
CCND2	Cyclin D2 || Hs.376071 || M90813 ||1157119	4	-0.02	0.02	-0.12	0.37	-0.04	0.05			0.03333	0.09333	-0.1267	0.2933	0.5433	0.6333	1.323	0.9233	0.9833	0.8633	1.223	1.203	1.493	1.543	1.223	1.773	2.083	2.313
LOC92497	Hypothetical protein LOC92497 || Hs.524660 || AF217995 ||1187391	2	-0.01	0.01	-0.02	-0.1	-0.29	-0.32			0.05667	-0.003333	-0.05333	-0.08333	-0.1533	-0.2233	-0.4533	-0.5133	-0.4133	-0.5033	-0.7533	-0.6733	-0.9633	-0.7433	-0.7233	-1.173	-1.323	-1.313
UBL3	Ubiquitin-like 3 || Hs.145575 || CR533458 ||1192567	2	0.075	-0.075	0.275	-0.045	0.225	0.065			-0.06667	0.1133	-0.04667	0.03333	-0.1967	-0.4767	-0.4367	-0.3367	-0.5867	-0.7867	-0.7567	-0.6067	-1.107	-0.9867	-0.7767	-1.137	-1.517	-1.277
CHES1	Checkpoint suppressor 1 || Hs.434286 || BC007506 ||1177597	8	-0.225	0.225	-0.225	-0.395	0.015	0.115			0.1533	-0.3267	0.1733	0.05333	-0.4967	-0.7667	-0.8267	-0.9767	-1.017	-1.157	-1.337	-1.227	-1.537	-1.287	-1.217	-1.647	-1.767	-1.337
DDX19	DEAD (Asp-Glu-Ala-As) box polypeptide 19 || Hs.549111 || AL136639 ||1160295	4	-0.03	0.03	0.08	-0.06	-0.09	-0.17			-0.01	0.06	-0.05	0.02	0.14	0.46	0.44	0.48	0.88	0.66	0.79	0.76	0.82	0.75	0.81	1.06	1	1.07
FLJ10458	Notchless gene homolog (Drosophila) || Hs.85570 || BC012075 ||1180633	3	0.185	-0.185	0.075	0.365	-0.105	-0.005			-0.04667	0.1433	-0.09667	0.3033	0.4033	1.153	0.8333	0.8333	1.203	0.9433	0.8833	1.073	0.7533	0.7833	0.8733	0.5833	0.3633	0.2733
WIPI49	WD40 repeat protein Interacting with phosphoInositides of 49kDa || Hs.463964 || BC039867 ||1173400	6	0.27	-0.27	0.44	-0.31	0.39	0.29			-0.006667	0.1233	-0.1167	-0.05667	-0.1267	-0.9567	-0.8867	-0.8667	-1.217	-1.227	-1.197	-1.247	-1.327	-1.247	-1.217	-1.387	-1.497	-1.587
UBE2M	Ubiquitin-conjugating enzyme E2M (UBC12 homolog, yeast) || Hs.406068 || AB012191 ||1186938	1	-0.105	0.105	0.025	0.055	0.115	0.175			0.003333	0.04333	-0.04667	0.1633	0.4733	1.003	1.023	1.193	1.303	1.413	1.373	1.363	1.583	1.473	1.473	1.623	1.533	1.513
TYK2	Tyrosine kinase 2 || Hs.75516 || X54637 ||1162919	1	0		0.27	0.09	0.12	-0.23			-0.1933	0.1767	0.01667	0.1867	0.3867	0.6067	0.5867	1.247	0.7767	1.027	1.057	0.8567	1.147	0.9367	0.7867	1.047	0.7067	0.9367
RFC3	Replication factor C (activator 1) 3, 38kDa || Hs.115474 || L07541 ||1195917	3	0.045	-0.045	-0.345	-0.005	0.005	0.095			0.22	0.07	-0.29	0.26	0.16	0.93	1.23	1.23	1.18	1.56	1.5	1.25	1.36	1.13	0.74	0.69	0.71	0.65
MGC20533	Sarcoma antigen NY-SAR-48 || Hs.404088 || CR605479 ||1180182	3	0.015	-0.015	0.015	0.365	0.025	0.165			-0.1433	0.09667	0.04667	0.1567	0.7267	1.467	1.687	1.697	1.837	1.777	1.797	1.727	1.707	1.527	1.377	1.247	1.137	1.017
GRWD1	Glutamate-rich WD repeat containing 1 || Hs.400625 || BC002440 ||1179605	3	-0.025	0.025	0.015	0.215	0.145	0.105			-0.06333	0.03667	0.02667	0.2267	0.9567	1.517	1.627	1.577	1.757	1.737	1.567	1.397	1.337	1.177	1.157	0.8367	0.5267	0.5767
ETHE1	Ethylmalonic encephalopathy 1 || Hs.7486 || BC008250 ||1180879	8	0.09	-0.09	0.04	-0.15	0.02	0.06			-0.04	0.2	-0.16	0.05	-0.22	-0.62	-0.65	-0.78	-0.91	-0.9	-1	-0.76	-1.04	-0.9	-0.68	-0.91	-1.01	-0.89
MKNK2	MAP kinase interacting serine/threonine kinase 2 || Hs.515032 || AL137565 ||1191738	4	-0.015	0.015	0.205	-0.015	0.305	0.135			-0.2167	0.3033	-0.08667	0.2233	0.6633	0.3233	0.5833	0.8133	0.3033	0.5533	1.013	0.5933	0.9333	0.8233	0.5233	1.113	1.183	1.193
AKAP8	A kinase (PRKA) anchor protein 8 || Hs.199029 || Y11997 ||1191980	3	-0.055	0.055	-0.295	0.155	0.035	0.005			0.01	0.07	-0.08	0.18	0.59	1.04	1.14	1.08	1.24	1.17	1.11	0.9	1.06	0.82	0.66	0.78	0.7	0.79
ZFHX1B	Zinc finger homeobox 1b || Hs.34871 || AB056507 ||1183442	6	0		-0.27	0.13	0.25	-0.21			0.1367	0.07667	-0.2133	0.01667	-0.5633	-0.5933	-0.7733	-0.8233	-0.7433	-0.7933	-1.103	-0.8433	-1.083	-0.9733	-1.123	-1.463	-1.413	-1.243
TCF7L1	Transcription factor 7-like 1 (T-cell specific, HMG-box) || Hs.516297 || AB031046 ||1160074	8	0.07	-0.07	-0.19	0.05	-0.37	-0.15			-0.05333	-0.09333	0.1467	-0.7133	-0.5633	-0.9233	-1.013	-0.7833	-1.043	-1.043	-1.143	-1.333	-1.433	-1.233	-1.243	-1.483
ATOH8	Atonal homolog 8 (Drosophila) || Hs.135569 || BC021207 ||1161414	8	-0.095	0.095	-0.245	-0.705	-0.045	-0.075			-0.05	-0.11	0.16	-0.1	-0.17	-1.11	-1.21	-1.13	-1.41	-1.41	-1.32	-1.36	-1.3	-1	-1.42	-1.17	-1.25	-0.99
PRLH	Prolactin releasing hormone || Hs.247710 || BC069081 ||1162646	4	-0.09	0.09	-0.09	-0.2	-0.18	-0.21			-0.01667	-0.1967	0.2133	0.1233	0.3133	0.3233	0.3833	0.2533	0.3733	0.5833	0.5533	0.6933	0.8933	0.9933	0.8033	1.203	1.203	1.313
C14orf139	Chromosome 14 open reading frame 139 || Hs.41502 || AK024929 ||1161307	5	0		0.45	0.14	0.22	0.14			-0.11	0.48	-0.37	-0.36	-0.47	-0.7	-0.56	-0.46	-0.43	0.13	0.44	0.81	1.2	1.26	1.1	1.76	2.04	2
MYBL2	V-myb myeloblastosis viral oncogene homolog (avian)-like 2 || Hs.179718 || BC007585 ||1174346	4	-0.005	0.005	0.155	0.225	0.215	0.095			-0.03667	-0.05667	0.09333	0.1433	0.1733	0.4233	0.5833	0.6433	0.5633	0.9133	0.9933	0.9933	1.103	1.083	1.063	1.463	1.493	1.633
KIAA0153	KIAA0153 protein || Hs.517670 || BC001070 ||1173427	3		0	0.09	0.08	0.08	0.01			-0.01667	-0.03667	0.05333	-0.01667	0.5433	0.7233	1.013	0.9833	0.9633	1.093	1.073	0.9533	1.133	1.003	0.8333	0.7733	0.6333	0.5633
	|| || A_23_P143817 ||1157278	6	0.2	-0.2	0.17	-0.25	0.12	0.16			0.02333	0.1033	-0.1267	-0.4167	-0.5167	-0.7167	-0.6067	-0.5367	-1.047	-0.7667	-0.9067	-0.8367	-1.217	-0.8167	-0.6367	-1.347	-1.287	-1.347
	|| || ENST00000232856 ||1163980	2	0.335	-0.335	-0.205	-0.595	-0.375	-0.195			-0.04	0.23	-0.19	0.18	0.22	-0.39	-0.26	-0.2	-0.51	-0.5	-0.28	-0.58	-1	-0.74	-0.59	-1.08	-1.28	-1.53
	|| || A_23_P144244 ||1180602	1	-0.325	0.325	-0.345	0.135	-0.345	-0.245			0.14	-0.37	0.23	0.59	0.58	0.75	0.3	0.55	1.13	0.74	0.67	1.01	0.9	1.05	0.88	0.56	0.62	0.66
	|| || A_23_P14432 ||1176586	6	0.105	-0.105	0.025	0.225	0.055	0.045			-0.07667	0.07333	0.003333	-0.006667	-0.4767	-0.5667	-0.7367	-0.7567	-0.7667	-0.8667	-0.9367	-0.9067	-1.217	-1.057	-0.9567	-1.047	-1.087	-1.257
ASB5	Ankyrin repeat and SOCS box-containing 5 || Hs.352364 || AK096441 ||1175653	8	-0.04	0.04	-0.29	-0.47	0.12	0.24			0.2233	-0.2167	-0.006667	0.2133	-0.7867	-0.4867	-0.9167	-1.147	-0.9667	-0.7967	-1.327	-0.9667	-1.227	-1.217	-0.9667	-1.287	-0.9667	-1.107
	MSTP146 (MST146) || Hs.356079 || AF178574 ||1169930	8	-0.03	0.03	0.1	-0.11	0.02	0			0.04	-0.05	0.01	-0.08	-0.38	-0.67	-0.77	-0.82	-0.99	-0.88	-0.81	-0.93	-1.07	-1	-0.87	-1.05	-1.01	-0.55
HSPC111	Hypothetical protein HSPC111 || Hs.529475 || BC032424 ||1184316	3	-0.185	0.185	-0.075	-0.075	0.205	0.235			-0.01	-0.04	0.05	0.19	1.47	1.7	2.1	2.04	2.1	2.08	1.91	1.73	1.62	1.27	1.01	0.81	0.57	0.62
GFPT2	Glutamine-fructose-6-phosphate transaminase 2 || Hs.30332 || BC000012 ||1171651	3	0		0.2	-0.02	0.12	0.08			-0.03667	0.1633	-0.1267	-0.07667	1.163	1.293	1.463	1.393	1.403	1.323	1.323	1.023	1.363	1.043	0.9033	1.043	0.7533	0.5433
PNRC1	Proline-rich nuclear receptor coactivator 1 || Hs.75969 || U03105 ||1188916	8	-0.1	0.1	0.1	-0.18	0.08	0.22			0.006667	0.006667	-0.01333	-0.4533	-0.5533	-1.123	-1.053	-1.193	-1.433	-1.383	-1.553	-1.533	-1.713	-1.573	-1.523	-1.803	-1.523	-1.183
GCLC	Glutamate-cysteine ligase, catalytic subunit || Hs.271264 || BC039894 ||1164128	2	0.04	-0.04	-0.26	-0.23	-0.13	0.02			-0.02667	0.02333	0.003333	-0.03667	-0.1267	-0.4867	-0.6767	-0.7567	-0.4467	-0.5967	-0.8867	-0.9667	-1.217	-1.057	-0.8567	-1.307	-1.377	-1.347
FGFR1OP	FGFR1 oncogene partner || Hs.487175 || Y18046 ||1177405	1	-0.035	0.035	-0.025	-0.015	0.485	0.295			-0.07667	0.003333	0.07333	0.3533	0.8033	0.8933	1.353	1.463	1.313	1.663	1.773	1.563	1.833	1.773	1.563	1.783	1.773	1.933
BYSL	Bystin-like || Hs.106880 || BC007340 ||1175110	3	0		-0.03	0.14	0.13	0.17			0.02	0.07	-0.09	0.2	1.23	1.74	1.92	1.92	2.09	2.03	1.9	1.62	1.53	1.35	1.24	0.92	0.73	0.7
HIST1H2BK	Histone 1, H2bk || Hs.437275 || BC000893 ||1173740	4	-0.14	0.14	0.01	0.2	-0.16	-0.05			0.24	-0.48	0.24	0.19	0.58	0.78	0.71	0.71	0.97	0.97	0.91	1.13	1.1	1.21	1.37	1.48	1.6	1.65
ZNF187	Zinc finger protein 187 || Hs.157883 || BC013951 ||1172333	6	0.145	-0.145	0.355	0.535	0.315	0.375			-0.05	0.14	-0.09	0.05	0.19	-0.07	-0.77	-0.41	-0.3	-0.71	-0.67	-0.95	-1.03	-0.7	-0.6	-1.04	-1	-0.87
ASNS	Asparagine synthetase || Hs.489207 || BC008723 ||1161341	5	-0.1	0.1	-0.01	0.07	-0.34	-0.21			-0.2967	0.5333	-0.2367	-0.5167	-0.01667	0.05333	0.3633	0.4133	0.6233	0.4633	0.5333	0.6333	0.6233	0.5333	0.9233	1.003	1.713	1.643
TPST1	Tyrosylprotein sulfotransferase 1 || Hs.421194 || CR610958 ||1179809	6	0.1	-0.1	0.12	0.15	-0.16	0.07			-0.003333	0.1267	-0.1233	-0.1033	-0.4133	-0.2833	-0.3933	-0.5733	-0.3533	-0.4933	-0.7633	-0.6133	-1.043	-0.7533	-0.7333	-1.123	-1.113	-0.9133
ZNF395	Zinc finger protein 395 || Hs.435535 || AK026076 ||1190395	6	0.22	-0.22	0.23	0.04	0.01	0.17			-0.1433	0.1867	-0.04333	-0.5433	-0.6833	-0.5133	-0.6733	-0.7833	-0.6433	-0.5633	-0.7033	-0.6033	-0.9733	-0.8633	-0.8333	-1.363	-1.573	-1.473
FGF7	Fibroblast growth factor 7 (keratinocyte growth factor) || Hs.549033 || M60828 ||1178436	8	0.34	-0.34	-0.01	-0.35	-0.38	-0.12			-0.01667	-0.06667	0.08333	-0.2567	-0.7567	-1.247	-1.417	-1.417	-1.697	-1.617	-1.897	-1.637	-2.297	-1.837	-1.567	-1.947	-1.637	-1.617
GPT	Glutamic-pyruvate transaminase (alanine aminotransferase) || Hs.103502 || BC018207 ||1165599	7	0		-0.02	0.05	0.1	0.02			-0.06	0.1	-0.04	0	-0.04	0.02	-0.02	-0.09	-0.05	0	0.23	0.39	0.34	0.5	0.65	1.44	1.49	1.7
FAM29A	Family with sequence similarity 29, member A || Hs.533468 || BC010632 ||1180375	1	-0.275	0.275	-0.145	-0.135	0.165	0.275			-0.02333	0.06667	-0.04333	-0.07333	0.6067	0.9867	1.377	1.347	1.607	1.827	1.577	1.407	1.577	1.327	1.237	1.067	0.9167	1.107
C9orf5	Chromosome 9 open reading frame 5 || Hs.308074 || AF153415 ||1159557	6	-0.145	0.145	0.015	-0.075	0.085	0.225			0.06	-0.14	0.08	0.03	-0.36	-0.59	-0.63	-0.66	-0.55	-0.72	-0.66	-0.78	-0.88	-0.91	-0.83	-1.16	-1.06	-1.05
CTSL2	Cathepsin L2 || Hs.87417 || AY358641 ||1190296	4	0		-0.21	0	-0.27	-0.27			0.05	-0.04	-0.01	-0.15	0.4	0.32	0.29	0.34	0.38	0.64	0.91	0.71	1.24	1.02	1.05	1.55	1.52	1.61
GOLPH2	Golgi phosphoprotein 2 || Hs.494337 || BC001740 ||1184948	4	0.125	-0.125	0.215	0.065	0.065	0.085			-0.1433	0.1767	-0.03333	-0.1133	0.2567	0.3867	0.4167	0.7067	0.6067	0.7567	1.027	0.8867	1.307	1.217	0.9067	1.537	1.627	1.627
SMC5L1	SMC5 structural maintenance of chromosomes 5-like 1 (yeast) || Hs.534189 || BC038225 ||1162245	4	-0.03	0.03	0.01	0.44	0.35	0.18			-2.22E-16	0.21	-0.21	0.27	0.77	0.78	1.17	1	1.16	1.23	1.12	1.32	1.5	1.4	1.55	2.84	2.65	3.14
SLC25A10	Solute carrier family 25 (mitochondrial carrier; dicarboxylate transporter), member 10 || Hs.511841 || BC007355 ||1168919	1	-0.025	0.025	0.185	0.505	-0.355	0.055			-0.1467	0.2733	-0.1267	0.04333	0.003333	0.8233	0.6833	0.4533	0.9733	1.073	0.7933	1.243	1.133	0.9833	1.183	0.6833	0.7733	0.6433
KIF13B	Kinesin family member 13B || Hs.444767 || AF279865 ||1163588	6	-0.045	0.045	0.305	-0.375	-0.045	-0.045			0.1733	-0.1667	-0.006667	-0.06667	-0.5667	-0.8667	-0.8567	-0.9067	-1.077	-1.257	-0.9667	-1.387	-1.157	-1.187	-1.307	-1.617	-1.527	-1.607
SGCD	Sarcoglycan, delta (35kDa dystrophin-associated glycoprotein) || Hs.387207 || BC020740 ||1189949	1	0.03	-0.03	0.25	1.23	0.25	0.28			-0.17	0.17		-0.29	0.26	0.61	0.37	0.71	1	1.01	0.89	0.69	0.96	0.79	0.67	0.78	0.97	1.19
APLN	Apelin, AGTRL1 ligand || Hs.303084 || AK001855 ||1188305	7	0.075	-0.075	-0.075	-0.135	-0.095	-0.135			0.08	-0.05	-0.03	0	-0.2	-0.23	-0.27	-0.25	-0.28	-0.08	0	0.31	0.6	0.91	0.95	2.08	2.42	2.63
KIAA1109	KIAA1109 || Hs.408142 || AK095216 ||1174310	2	0.245	-0.245	0.015	-0.405	-0.345	-0.275			0.05	0.03	-0.08	-0.04	-0.25	-0.9	-0.49	-0.66	-1.13	-0.85	-0.93	-0.96	-1.32	-1.05	-1.12	-1.31	-1.62	-1.61
	|| || U88896 ||1193047	7	0.055	-0.055		0.015	-0.035	0.205			0.2367	-0.05333	-0.1833	0.1167	-0.3633	-0.003333	-0.1833	-0.1333	-0.2833	-0.1033	-0.01333	0.2467	0.1667	0.6067	0.4367	1.377	1.847	1.777
CSTF2	Cleavage stimulation factor, 3' pre-RNA, subunit 2, 64kDa || Hs.549029 || BC033135 ||1185038	1	0.09	-0.09	0.09	0.16	0.04	0.04			-0.04667	0.1533	-0.1067	0.3633	0.8333	0.7933	0.9633	0.8833	1.223	1.143	1.163	0.8933	0.9733	0.8033	0.9833	1.063	1.043	1.053
CUL4B	Cullin 4B || Hs.102914 || CR603224 ||1166990	8	0.085	-0.085	0.015	-0.235	0.005	0.025			-0.05333	0.1067	-0.05333	-0.1033	-0.2933	-0.6333	-1.033	-0.8733	-1.033	-0.9933	-1.173	-0.7933	-1.293	-1.123	-1.033	-1.303	-1.343	-1.223
DOCK11	Dedicator of cytokinesis 11 || Hs.368203 || AY692226 ||1178089	8	0	0	-0.36	-0.27	-0.45	-0.15			0.003333	-0.2667	0.2633	-0.3667	-0.4567	-0.6767	-1.057	-1.037	-0.8167	-0.9167	-1.147	-0.8867	-1.157	-1.157	-1.067	-1.137	-1.107	-0.9667
UCHL5	Ubiquitin carboxyl-terminal hydrolase L5 || Hs.145469 || AF147717 ||1182655	1	0	0	-0.18	-0.02	0.08	0.06			0.03667	-0.04333	0.006667	-0.02333	0.1767	0.5867	0.8067	0.9267	1.037	1.257	1.257	1.217	1.397	1.247	1.227	1.247	1.267	1.117
CPT2	Carnitine palmitoyltransferase II || Hs.274336 || U09648 ||1165617	6	0.185	-0.185	-0.025	-0.075	-0.195	-0.205			0.07667	-0.1233	0.04667	0.3067	-0.2533	-0.3733	-0.8233	-0.6933	-0.8233	-1.033	-0.7433	-1.013	-1.163	-0.8133	-1.043	-0.8933	-1.193	-1.413
FLJ20331	Hypothetical protein FLJ20331 || Hs.147836 || AK000338 ||1181748	3	0.005	-0.005	0.195	0.225	0.065	0.065			0.02667	-0.04333	0.01667	-0.2333		0.4567	0.7367	0.6967	0.8267	1.047	1.087	0.8567	1.017	0.7067	0.5267	0.4267	0.2367	0.1567
PDE4DIP	Phosphodiesterase 4D interacting protein (myomegalin) || Hs.487925 || AB042556 ||1192986	8	-0.1	0.1	-0.24	-0.17	-0.5	-0.3			0.003333	-0.07667	0.07333	0.1433	-0.6867	-0.5667	-0.9567	-0.7267	-0.7167	-0.8467	-1.037	-0.9267	-1.107	-1.067	-0.8167	-0.8767	-1.357	-1.097
B4GALT2	UDP-Gal:betaGlcNAc beta 1,4- galactosyltransferase, polypeptide 2 || Hs.474083 || AF038660 ||1190656	4	0.075	-0.075	0.185	0.005	0.295	0.365			-0.12	0.17	-0.05	0.07	0.17	0.27	0.41	0.52	0.35	0.65	0.71	0.91	1.02	0.97	0.97	1.24	1.48	1.54
PARG1	PTPL1-associated RhoGAP 1 || Hs.483238 || U90920 ||1190141	6	0		0.02	0.36	0.08	0.51			0.01	-0.11	0.1	-0.31	-0.83	-0.46	-0.82	-1.05	-0.19	-0.59	-1.09	-0.6	-1.35	-1.01	-0.49	-1.32	-1.19	-0.85
ARHGAP12	Rho GTPase activating protein 12 || Hs.499264 || BX641115 ||1187673	6	-0.04	0.04	-0.01	-0.05	0.2	0.18			-0.05667	-0.006667	0.06333	-0.3067	-0.4567	-0.7767	-0.7267	-0.7667	-0.5667	-0.7067	-0.9367	-0.8567	-1.257	-1.337	-1.177	-1.587	-1.227	-1.047
MAWBP	MAWD binding protein || Hs.198158 || AK027673 ||1186711	8	0.05	-0.05	-0.22	-1.08	-0.3	-0.34			0.02333	-0.3267	0.3033	-0.6067	-0.4967	-0.7667	-1.077	-0.8067	-1.247	-1.107	-1.267	-1.237	-1.067	-1.367	-1.477	-1.297	-1.387	-1.217
Bles03	Basophilic leukemia expressed protein BLES03 || Hs.433573 || BC004414 ||1161863	8	-0.075	0.075	-0.205	-0.145	-0.135	-0.125			0.003333	-0.05667	0.05333	0.05333	-0.4067	-0.3667	-0.6667	-0.8267	-0.7167	-0.9567	-1.037	-0.8767	-1.217	-1.047	-0.8667	-1.217	-0.9567	-0.9867
CREB3L1	CAMP responsive element binding protein 3-like 1 || Hs.405961 || BC015781 ||1168494	5	-0.015	0.015	-0.165	-0.135	0.105	0.185			0.08	-0.07	-0.01	-0.21	-0.25	-0.18	-0.24	-0.12	-0.2	0.2	0.23	0.99	1.61	1.96	1.91	3.02	3.41	3.51
	|| || ENST00000309154 ||1170065	7	0.105	-0.105	-0.065	-0.035	0.075	0.045			0.15	-0.12	-0.03	0.19	0.15	0.22	0.06	0.12	-0.09	0.03	0.08	0.54	0.95	1.29	1.32	2.3	2.6	2.65
FJX1	Four jointed box 1 (Drosophila) || Hs.39384 || BC071898 ||1157695	1	0.02	-0.02	-0.16	0.11	0.52	0.33			0.02	0.03	-0.05	-0.13	0.65	1.3	1.67	1.62	1.64	1.82	1.83	1.66	1.98	1.48	1.3	1.34	1.13	1.09
PPFIBP2	PTPRF interacting protein, binding protein 2 (liprin beta 2) || Hs.16019 || BC021714 ||1172673	6	0.325	-0.325	0.325	0.705	0.105	0.205			0.05667	-0.06333	0.006667	0.08667	-0.3333	-0.7733	-1.033	-0.8733	-0.9833	-1.223	-1.043	-1.053	-1.363	-1.293	-1.103	-1.253	-1.413	-1.483
FOXM1	Forkhead box M1 || Hs.239 || U74612 ||1181828	4	0.22	-0.22	-0.04	0.05	0.37	0.38			-0.1633	0.2867	-0.1233	-0.01333	-0.3533	0.1967	0.5967	0.5867	0.8167	1.017	1.207	1.237	1.327	1.257	1.417	1.447	1.487	1.427
TENC1	Tensin like C1 domain containing phosphatase || Hs.6147 || AF417490 ||1182910	6	0.34	-0.34	0.56	0.27	0.13	0.26			-0.05333	0.3467	-0.2933	-0.3633	-0.5333	-0.5733	-0.7233	-0.7033	-0.8433	-1.133	-0.9833	-0.9933	-1.413	-0.9233	-0.7033	-1.283	-1.123	-1.313
DLEU1	Deleted in lymphocytic leukemia, 1 || Hs.527922 || AJ412024 ||1168810	3	-0.1	0.1	-0.19	0.13	0.02	0.1			0.09	-0.16	0.07	0.26	0.74	1.25	1.8	1.74	1.72	2.02	2.04	1.62	1.84	1.56	1.35	1.26	1.2	1.18
FOXO1A	Forkhead box O1A (rhabdomyosarcoma) || Hs.370666 || AF032885 ||1168158	6	0.19	-0.19	0.15	-0.26	0.15	0.13			-0.08	0.14	-0.06	-0.33	-0.19	-0.82	-0.75	-0.92	-1.03	-1.2	-1.09	-1.34	-1.32	-1.32	-1.3	-1.45	-2.14	-1.96
PLEK2	Pleckstrin 2 || Hs.170473 || BC001226 ||1174766	4	0.035	-0.035	0.075	0.115	-0.045	-0.065			0.07	-0.08	0.01	0.08	0.42	0.53	0.86	0.86	0.83	1.14	1.35	1.32	1.51	1.41	1.3	1.68	1.75	1.6
C14orf132	Chromosome 14 open reading frame 132 || Hs.6434 || AK022021 ||1177707	6	-0.065	0.065	0.225	0.325	-0.035	0.185			0.1233	-0.2067	0.08333	0.2133	-0.1667	-0.4467	-0.7067	-0.7867	-0.7367	-0.8367	-1.127	-0.8267	-1.127	-1.227	-0.9367	-1.077	-1.187	-1.267
PTGER2	Prostaglandin E receptor 2 (subtype EP2), 53kDa || Hs.2090 || U19487 ||1167716	1	0.33	-0.33	-0.08	0.07	0.02	-0.3			-0.02	0.12	-0.1	-0.43	0.35	0.53	0.83	1.16	1.35	1.38	1.76	0.65	1.25	0.84	0.77	1.04	1.09	0.48
HBLD1	HESB like domain containing 1 || Hs.291079 || CR606164 ||1179990	2	0.135	-0.135	0.095	-0.035	-0.085	0.005			0.13	-0.03	-0.1	0.07	-0.02	-0.16	-0.28	-0.27	-0.23	-0.57	-0.5	-0.62	-0.81	-0.72	-0.82	-1.06	-1.16	-1.45
LTB4R	Leukotriene B4 receptor || Hs.525256 || D89078 ||1178192	7	0.08	-0.08	0.13	0.19	0.12	0.05			0.01	0.2	-0.21	-0.04	-0.09	-0.03	-0.07	-0.01	-0.02	0.49	0.64	1.2	1.22	1.27	1.84	3.52	4.29	4.74
DHODH	Dihydroorotate dehydrogenase || Hs.405639 || M94065 ||1159001	3	0.04	-0.04	0.38	0.24	-0.02	-0.08			0.09667	0.07667	-0.1733	0.4967	0.5267	0.9067	0.7267	0.9567	1.137	0.8867	0.9467	1.137	1.097	0.8167	0.8467	0.8567	0.3067	0.03667
FLJ13912	Hypothetical protein FLJ13912 || Hs.47125 || BC005879 ||1174029	3	0.015	-0.015	0.215	0.315	-0.135	0.095			-0.1	0.01	0.09	0.21	2.24	2.83	3.18	3.15	3.22	3.25	3.07	2.75	2.78	2.43	2.11	2.02	1.88	1.7
RNPS1	RNA binding protein S1, serine-rich domain || Hs.355643 || AF247662 ||1193629	3	0.045	-0.045	0.325	0.245	0.245	0.345			-0.01	0.03	-0.02	0	0.55	1.18	1.22	1.36	1.51	1.46	1.32	1.17	1.22	1.06	1.1	0.73	0.66	0.73
C16orf33	Chromosome 16 open reading frame 33 || Hs.15277 || AF289607 ||1186823	1	-0.025	0.025	-0.025	-0.035	-0.275	-0.405			0.05	-0.07	0.02	-0.36	0.68	0.68	0.75	1.03	0.98	1.23	1.3	1.25	1.6	1.44	1.39	1.51	1.39	1.19
CDH11	Cadherin 11, type 2, OB-cadherin (osteoblast) || Hs.116471 || BC013609 ||1187581	6	0.26	-0.26	0.01	0.55	0.14	0.3			-0.14	0.32	-0.18	0.06	-0.48	-0.18	-0.48	-0.65	-0.32	-0.62	-0.95	-0.66	-1.12	-0.84	-0.53	-1.01	-1.08	-0.92
	|| || A_23_P15233 ||1169867	4	0.005	-0.005	0.075	0.185	0.125	0.105			0.04667	-0.03333	-0.01333	-0.03333	0.01667	0.4467	0.4867	0.5067	0.7467	0.6967	0.8567	0.8367	1.047	1.017	0.9667	0.9967	1.167	0.9367
PLEKHM1	Pleckstrin homology domain containing, family M (with RUN domain) member 1 || Hs.514242 || AB002354 ||1156426	6	-0.06	0.06	0.25	-0.23	0.14	0.32			0.06667	-0.1133	0.04667	-0.2633	-0.3833	-0.8433	-0.8133	-0.8933	-1.113	-1.283	-1.413	-1.363	-1.633	-1.433	-1.293	-1.703	-1.553	-1.483
THOC4	THO complex 4 || Hs.534385 || AF047002 ||1193013	1	0.02	-0.02	-0.17	-0.01	0.01	-0.02			0	0.03	-0.03	-0.08	0.29	0.66	1.07	1.2	0.99	1.37	1.49	1.55	1.66	1.52	1.57	1.7	1.37	1.37
	|| || A_23_P153197 ||1186308	8	-0.06	0.06	-0.28	-0.45	0.01	0.09			0.08	-0.29	0.21	-0.81	-1.32	-1.19	-1.22	-1.49	-1.33	-1.29	-1.62	-1.51	-1.54	-1.84	-1.27	-1.73	-1.27	-0.96
TOMM40	Translocase of outer mitochondrial membrane 40 homolog (yeast) || Hs.310542 || AF316401 ||1179193	1	-0.05	0.05	-0.17	-0.09	-0.2	-0.06			-0.1267	0.02333	0.1033	-0.1467	0.7233	1.013	1.343	1.393	1.363	1.643	1.583	1.533	1.763	1.403	1.533	1.403	1.423	1.293
LSM4	LSM4 homolog, U6 small nuclear RNA associated (S. cerevisiae) || Hs.515255 || BC000387 ||1188089	1	0.095	-0.095	0.215	0.385	0.065	0.085			-0.003333	0.03667	-0.03333	0.04667	0.07667	0.5767	0.5267	0.7067	0.7467	0.7967	0.8967	0.8967	1.097	1.007	1.047	1.017	0.9467	0.8067
INHBB	Inhibin, beta B (activin AB beta polypeptide) || Hs.1735 || M31682 ||1171517	6	0.025	-0.025	0.485	-0.305	0.155	0.175			0.01	0.19	-0.2	-1.2	-0.11	-0.43	-0.46	-0.63	-0.55	-0.31	-0.72	-0.63	-0.49	-1.02	-0.61	-0.9	-1.19	-1.13
AOX1	Aldehyde oxidase 1 || Hs.406238 || L11005 ||1182289	8	-0.105	0.105	0.125	-0.325	-0.595	0.055			0.2	-0.4	0.2	0.08	-0.58	-0.28	-0.45	-0.72	-0.65	-0.63	-0.98	-0.82	-1.26	-1.02	-0.69	-1.04	-1.08	-1.08
TUBA1	Tubulin, alpha 1 (testis specific) || Hs.75318 || CR620681 ||1165554	1	0.14	-0.14	-0.18	0.11	0.06	0.12			-0.02667	0.02333	0.003333	-0.06667	0.9333	1.513	1.873	1.983	1.863	2.223	2.333	2.303	2.473	2.443	2.393	2.413	2.203	2.033
BCS1L	BCS1-like (yeast) || Hs.471401 || BC000416 ||1187061	1	0.045	-0.045	0.065	0.135	-0.165	-0.145			0.01333	-0.05667	0.04333	0.4333	0.6333	0.7033	0.8133	0.9533	0.9533	1.023	1.033	1.233	1.263	1.263	1.273	1.383	1.253	1.053
IGFBP5	Insulin-like growth factor binding protein 5 || Hs.369982 || M65062 ||1175650	6	0.055	-0.055	-0.055	0.685	-0.365	-0.175			-0.03	0.21	-0.18	0.11	-0.71	-0.16	-1.08	-1.14	-0.29	-1.15	-1.56	-0.94	-1.84	-1.5	-0.85	-1.68	-1.24	-1.5
	|| || A_23_P15414 ||1155607	4	-0.3	0.3	0.01	0.1	0.12	0.04			0.02	-0.11	0.09	-0.05	-0.01	0.97	2.15	2.32	2.66	4.31	4.75	5.74	5.58	5.82	6.39	6.55	6.55	6.55
MGC11332	Hypothetical protein MGC11332 || Hs.98798 || BC009310 ||1175076	5	-0.005	0.005	-0.575	-0.375	-0.245	-0.365			0.02333	0.06333	-0.08667	0.02333	-0.05667	-0.03667	0.03333	0.09333	0.04333	0.3133	0.4733	0.6933	0.9033	1.043	0.9033	1.743	1.693	1.823
NMI	N-myc (and STAT) interactor || Hs.54483 || U32849 ||1163428	8	0.14	-0.14	0.1	-0.04	-0.05	-0.01			0.003333	0.03333	-0.03667	-0.1767	-0.2767	-0.7067	-0.9467	-0.8767	-0.8867	-1.087	-1.107	-0.9767	-1.217	-1.067	-0.8567	-1.107	-0.4867	0.1433
NOP5/NOP58	Nucleolar protein NOP5/NOP58 || Hs.471104 || BC032592 ||1171940	1	-0.06	0.06	-0.19	0.08	-0.12	-0.05			-0.02667	0.03333	-0.006667	0.2033	0.8233	1.393	1.513	1.563	1.703	1.653	1.723	1.663	1.713	1.513	1.303	1.343	1.153	1.173
PNPT1	Polyribonucleotide nucleotidyltransferase 1 || Hs.388733 || BC005986 ||1195743	1	0.025	-0.025	0.115	0.175	0.085	0.025			0.02333	0.02333	-0.04667	0.1333	0.7133	0.8333	1.273	1.183	1.473	1.463	1.393	1.373	1.353	1.223	1.153	1.023	1.723	2.363
C20orf161	Chromosome 20 open reading frame 161 || Hs.472854 || AF523834 ||1161171	2	0.06	-0.06	0.21	0.29	-0.14	-0.1			0.06	-0.05	-0.01	0.06	-0.09	-0.2	-0.47	-0.6	-0.45	-0.75	-0.92	-0.6	-1.02	-0.87	-0.71	-0.99	-1.12	-1.36
SCO1	SCO cytochrome oxidase deficient homolog 1 (yeast) || Hs.14511 || AF183424 ||1170179	3	-0.025	0.025	0.365	0.385	0.205	0.385			-0.05	0.04	0.01	0.06	0.37	0.78	0.99	1.01	1.09	1.02	1.05	0.82	0.8	0.68	0.57	0.42	0.26	0.21
SNRPB	Small nuclear ribonucleoprotein polypeptides B and B1 || Hs.83753 || J04564 ||1196003	1	0.145	-0.145	-0.025	-0.045	0.215	0.285			-0.1133	0.2567	-0.1433	-0.02333	0.3767	0.9167	1.227	1.117	1.227	1.447	1.337	1.227	1.657	1.437	1.457	1.467	1.407	1.327
Bit1	Bcl-2 inhibitor of transcription || Hs.12677 || AK057033 ||1184648	3	-0.015	0.015	-0.255	-0.115	0.035	0.105			-0.05333	0.1067	-0.05333	0.09667	0.5267	0.7967	1.107	1.087	1.147	1.187	1.077	0.9967	0.9767	0.8267	0.6467	0.5267	0.3867	0.5067
ADSL	Adenylosuccinate lyase || Hs.75527 || AF067853 ||1160775	1	0.19	-0.19	0.3	0.15	0.23	0.2			-0.05667	0.2233	-0.1667	0.07333	0.1833	0.5033	0.5433	0.6033	0.8133	0.9033	0.9233	0.9933	1.093	0.9333	1.113	1.153	0.9633	0.8633
NEK11	NIMA (never in mitosis gene a)- related kinase 11 || Hs.200813 || AK027148 ||1182959	5	-0.07	0.07	0.47	0.16	0.2	0.05			-0.1667	-0.006667	0.1733	-0.1667	0.6133	0.2033	-0.6567	0.07333	0.5533	0.2933	1.123	1.593	1.343	1.813	2.373	4.323	4.693	5.083
PLD1	Phospholipase D1, phophatidylcholine-specific || Hs.478230 || U38545 ||1157024	6	0.025	-0.025	0.515	-0.085	-0.175	-0.215			0.07333	-0.08667	0.01333	-0.2967	-0.3667	-0.7967	-0.9067	-0.7767	-1.017	-1.177	-0.9867	-1.017	-1.147	-1.157	-1.057	-1.447	-1.407	-1.787
AHSG	Alpha-2-HS-glycoprotein || Hs.324746 || BC048198 ||1158267	7	0.1	-0.1	0.1	-0.03	0.28	0.37			0.2233	-0.2467	0.02333	-0.09667	-0.3167	0.1233	-0.3667	0.07333	0.05333	0.1033	-0.1067	0.1433	0.6333	0.6833	0.8233	1.493	2.033	2.503
FKSG14	Leucine zipper protein FKSG14 || Hs.529778 || CR596611 ||1161388	1	0.3	-0.3	-0.07	0.65	0.15	0.36			-0.1	0.46	-0.36	-0.16	0.79	1.62	2.13	2.17	2.59	2.95	2.98	2.78	3.11	2.88	2.94	3.08	3.23	3.05
GOLPH3	Golgi phosphoprotein 3 (coat-protein) || Hs.408909 || CR605605 ||1191226	8	-0.08	0.08	-0.31	-0.25	-0.09	-0.19			-0.07	-0.02	0.09	-0.23	-0.3	-0.45	-0.55	-0.61	-0.59	-0.67	-0.96	-0.73	-1.24	-0.88	-0.85	-1.07	-1.08	-0.93
FLJ22578	Hypothetical protein FLJ22578 || Hs.194864 || BC072411 ||1168881	3	0		0.29	0.33	0.48	0.27			-0.04	0.15	-0.11	0.42	0.7	1.05	1.03	1.01	0.77	0.98	1.06	0.81	0.74	0.5	0.67	0.87	0.5	0.57
ZCCHC9	Zinc finger, CCHC domain containing 9 || Hs.15536 || AL512712 ||1176372	8	-0.05	0.05	-0.08	-0.26	0	-0.12			0.1167	0.09667	-0.2133	0.2167	-0.1733	-0.6533	-0.9033	-0.8633	-0.9333	-1.143	-0.9433	-1.023	-1.323	-1.033	-1.183	-0.9833	-1.123	-1.263
NLK	Nemo like kinase || Hs.208759 || BC064663 ||1173164	5	-0.21	0.21	-0.13	-0.13	0.1	-0.07			0.003333	0.2033	-0.2067	0.06333	0.2333	0.04333	0.2033	0.3933	0.1233	0.4533	0.8433	0.3533	0.8933	0.6833	0.4633	1.503	1.713	1.913
ZNF184	Zinc finger protein 184 (Kruppel-like) || Hs.158174 || U66561 ||1184849	2	0.16	-0.16	0.27	0.47	0.23	0.22			-0.1	0.13	-0.03	0.27	0.14	0.06	-0.03	-0.18	-0.09	-0.36	-0.38	-0.6	-0.95	-0.98	-1.34	-1.15	-0.86	-1.17
TNXB	Tenascin XB || Hs.485104 || BC071883 ||1176277	6	0.18	-0.18	0.37	-0.26	0.25	0.63			0.05	0.2	-0.25	-0.45	-0.38	-0.75	-0.71	-0.76	-1.1	-1.01	-1.22	-1.21	-1.31	-0.78	-0.88	-1.2	-1.63	-1.44
EEF1E1	Eukaryotic translation elongation factor 1 epsilon 1 || Hs.88977 || AB011079 ||1195036	1	0.095	-0.095	-0.225	0.315	0.215	-0.065			-0.09	0.1	-0.01	0.21	0.76	1.13	1.41	1.13	1.44	1.51	1.55	1.38	1.49	1.3	1.13	1.07	1.16	0.97
GPR172B	G protein-coupled receptor 172B || Hs.110128 || BC060810 ||1192319	5	-0.07	0.07	-0.32	-0.23	0.04	-0.13			0.01	-0.04	0.03	0.11	-0.06	0.12	0.33	0.41	0.51	1.29	1.65	2.28	2.5	2.89	2.87	3.7	4.4	4.4
ZDHHC4	Zinc finger, DHHC domain containing 4 || Hs.5268 || AF201931 ||1160594	6	0.13	-0.13	0.16	0.25	0.04	0.07			0.02	0.03	-0.05	-0.05	-0.13	-0.33	-0.54	-0.54	-0.41	-0.78	-0.77	-0.67	-0.87	-0.83	-0.66	-1.07	-1.08	-1.46
CLDN12	Claudin 12 || Hs.258576 || BC068532 ||1189291	8	0		-0.13	-0.25	0.27	0.23			-0.02333	-0.01333	0.03667	-0.1333	-0.4233	-0.6933	-0.7633	-0.7333	-0.9233	-0.8133	-1.063	-1.003	-1.293	-0.9933	-1.063	-1.123	-1.033	-0.9233
KRT9	Keratin 9 (epidermolytic palmoplantar keratoderma) || Hs.2783 || S69510 ||1162478	5	0.005	-0.005	0.185	-0.135	-0.005	0.055			-0.07667	-0.07667	0.1533	-0.1467	0.03333	0.09333	0.2433	0.4533	0.3433	0.7733	0.9933	1.253	1.483	1.563	1.783	2.103	2.023	1.883
D8S2298E	Reproduction 8 || Hs.153678 || D83768 ||1186812	1	-0.07	0.07	0.07	0.23	0.19	0.17			-0.01333	-0.03333	0.04667	0.1467	0.4167	0.7967	1.137	1.067	1.177	1.507	1.557	1.307	1.647	1.527	1.117	1.367	1.497	1.297
ADHFE1	Alcohol dehydrogenase, iron containing, 1 || Hs.268869 || AY033237 ||1156408	5	0.035	-0.035	-0.075	-0.315	-0.155	-0.075			0.08333	0.03333	-0.1167	-0.1667	-0.03667	-0.2067	-0.07667	-0.1667	0.06333	0.04333			0.5433	1.113	0.9933	1.553		1.333
	|| || A_23_P157580 ||1181547	8	-0.01	0.01	-0.17	-0.27	-0.06	-0.05			0.04333	-0.1467	0.1033	-0.006667	-0.4067	-0.7167	-0.8867	-0.9867	-0.9667	-1.187	-1.307	-1.237	-1.457	-1.357	-1.187	-1.337	-1.367	-1.197
FCN1	Ficolin (collagen/fibrinogen domain containing) 1 || Hs.440898 || CR615246 ||1167110	7	-0.05	0.05	0.15	0.35	0.23	-0.07			-0.1267	0.1633	-0.03667	-0.1367	-0.3367	-0.2067	-0.2567	-0.3667	-0.7267	-0.08667	0.09333	0.1233	0.2933	0.3733	0.6733	1.083	1.863	2.033
ASB6	Ankyrin repeat and SOCS box-containing 6 || Hs.125037 || BC001719 ||1178998	3	-0.015	0.015	-0.045	0.115	0.015	-0.185			0.02333	-0.06667	0.04333	0.2333	0.7033	0.9433	1.133	1.133	1.273	1.203	1.133	1.073	1.043	0.9333	0.5333	0.3633	0.2033	0.2933
CCT6A	Chaperonin containing TCP1, subunit 6A (zeta 1) || Hs.82916 || AF385084 ||1165882	1	0.145	-0.145	0.145	0.185	0.245	0.255			-0.06	0.14	-0.08	0.01	0.6	0.88	1.12	1.19	1.3	1.52	1.53	1.31	1.55	1.21	1.17	1.03	0.92	0.8
TOP3A	Topoisomerase (DNA) III alpha || Hs.435124 || BC051748 ||1171057	3	-0.03	0.03	0.05	0.06	0.24	-0.08			-0.02667	0.02333	0.003333	0.1233	0.7333	0.8633	1.083	1.213	1.183	0.9133	1.253	0.8333	0.9533	0.8033	0.5133	0.3633	0.4033	0.1133
	|| || A_23_P158380 ||1190115	5	0.05	-0.05	0.09	0.55	0.07	0.09			0.1533	0.1333	-0.2867	-0.01667	-0.2467	0.01333	0.09333	0.1833	0.3133	0.01333	0.4733	0.3033	0.5633	0.06333	0.6833	1.173	1.053	1.603
ALPK2	Alpha-kinase 2 || Hs.388674 || AL832018 ||1173715	8	-0.04	0.04	-0.25	0.08	-0.24	0.3			0.02	-0.09	0.07	0.09	-1.31	-0.91	-1.43	-1.87	-1.18	-1.62	-2.06	-1.34	-2.04	-1.67	-1.09	-1.53	-1.36	-0.92
LOC114977	**Hypothetical protein BC014148 || Hs.407162 || AK022550 ||1177836	3	-0.055	0.055	0.155	0.465	0.005	0.165			-0.11	0.13	-0.02	-0.19	0.48	0.99	1.17	1.23	1.5	1.24	1.21	0.88	0.85	0.57	0.34	0.41	0.32	0.17
ZNF521	Zinc finger protein 521 || Hs.116935 || AK027354 ||1192115	8	0.035	-0.035	0.065	0.075	-0.035	0.075			0.07667	-0.06333	-0.01333	-0.05333	-0.3533	-0.8133	-0.9933	-1.613	-1.053	-1.403	-1.393	-1.233	-1.513	-1.223	-1.253	-1.503	-1.363	-1.503
SCRIB	Scribbled homolog (Drosophila) || Hs.436329 || AF240677 ||1162838	1	-0.07	0.07	0.28	0.23	0.24	0.33			-0.006667	0.03333	-0.02667	0.2233	0.7333	0.8733	1.153	1.143	1.263	1.363	1.283	1.263	1.553	1.343	1.313	1.373	1.403	1.403
SLC16A5	Solute carrier family 16 (monocarboxylic acid transporters), member 5 || Hs.369554 || BC009684 ||1188016	6	-0.045	0.045	0.165	-0.115	0.135	0.195			0.16	-0.28	0.12	-0.36	-0.4	-0.62	-0.91	-0.8	-0.98	-1.19	-1.19	-1.03	-1.14	-1.18	-1.15	-1.32	-1.34	-1.74
TOPBP1	Topoisomerase (DNA) II binding protein 1 || Hs.53454 || AB019397 ||1175356	1	0.045	-0.045	-0.175	-0.105	-0.155	-0.125			-0.1433	0.06667	0.07667	0.02667	0.6867	0.9067	1.177	1.307	1.217	1.367	1.427	1.067	1.567	1.187	0.6967	1.117	1.007	0.7967
	|| || A_23_P159775 ||1176712	4	-0.095	0.095	0.025	0.285	0.305	0.625			0.02	-0.1	0.08	0.29	0.67	0.35	0.58	0.63	0.37	0.35	0.5	0.5	0.7	0.82	0.84	1.09	1.15	1.56
IFI16	Interferon, gamma-inducible protein 16 || Hs.380250 || AF208043 ||1161397	8	0.085	-0.085	0.035	-0.245	-0.215	-0.055			0.03667	-0.05333	0.01667	-0.2433	-0.5733	-0.9233	-1.083	-1.053	-0.9333	-1.053	-1.093	-1.083	-1.213	-1.223	-1.093	-1.503	-0.6033	-0.01333
KLEIP	Kelch-like 20 (Drosophila) || Hs.495035 || AJ844466 ||1174442	2	-0.015	0.015	-0.035	0.365	-0.255	-0.195			0	-0.02	0.02	-0.01	-0.26	-0.18	-0.32	-0.13	-0.33	-0.67	-0.6	-0.67	-0.9	-0.81	-0.56	-1	-1.11	-1.51
TOE1	Target of EGR1, member 1 (nuclear) || Hs.288198 || CR598664 ||1170401	3	-0.055	0.055	-0.375	-0.175	-0.335	-0.355			0.1133	-0.1867	0.07333	0.1133	0.8033	1.193	1.213	1.323	1.493	1.273	1.233	1.123	0.9733	0.7933	0.7833	0.4833	0.1633	-0.06667
GRIK5	Glutamate receptor, ionotropic, kainate 5 || Hs.367799 || S40369 ||1168771	4	0.005	-0.005	-0.135	-0.275	-0.245	-0.245			-0.02	-0.05	0.07	0.04	0.65	1.36	1.31	1.71	1.6	1.74	1.98	1.94	2.6	2.57	2.58	3.34	4.36	4.32
SNFT	Jun dimerization protein p21SNFT || Hs.62919 || AK094854 ||1180452	1	-0.165	0.165	-0.125	-0.245	0.075	0.085			0.08	-0.35	0.27	-0.27	1.05	1.32	1.67	1.55	1.67	1.83	1.81	1.64	1.81	1.62	1.64	1.72	1.6	1.43
HNRPU	Heterogeneous nuclear ribonucleoprotein U (scaffold attachment factor A) || Hs.166463 || AF461014 ||1165995	1	0.02	-0.02	0.21	0.38	0.36	0.39			0.03	0.07	-0.1	-0.03		0.84	0.84	0.9	1.16	1.15	1.08	1.02	1.21	1	1.04	1.15	1.22	1.35
TPRT	Trans-prenyltransferase || Hs.551530 || BC063635 ||1177696	1	0.29	-0.29	0.04	0.15	0.15	0.3			-0.1033	0.1567	-0.05333	0.1567	1.007	1.627	2.077	1.957	2.127	2.487	2.487	2.327	2.657	2.437	2.087	2.317	2.217	1.737
LOC220929	Hypothetical protein LOC220929 || Hs.128037 || AL833056 ||1187688	8	-0.06	0.06	-0.11	-0.28	-0.1	-0.02			0.06	-0.06		-0.09	-0.54	-0.86	-1	-0.93	-1.1	-1.05	-0.89	-1.01	-1.06	-1.06	-1.02	-1.24	-1.08	-1.18
SEC61A2	Sec61 alpha 2 subunit (S. cerevisiae) || Hs.112955 || AK022027 ||1184023	1	-0.245	0.245	0.315	0.245	0.245	0.225			-0.04	-0.08	0.12	0.24	0.86	1.14	1.13	0.96	1.08	1.15	1.1	1.07	1.24	1.14	1.07	1.29	0.99	1.01
PDCD11	Programmed cell death 11 || Hs.239499 || BM712979 ||1182659	1	-0.035	0.035	0.285	0.275	0.385	0.315			0.01	-0.02	0.01	0.19	0.75	0.99	1.42	1.46	1.36	1.44	1.45	1.24	1.45	1.27	1.14	1.04	0.96	0.99
MCM10	MCM10 minichromosome maintenance deficient 10 (S. cerevisiae) || Hs.198363 || AB042719 ||1169304	1	-0.02	0.02	0.25	0.19	0.69	0.22			-0.07667	0.1433	-0.06667	-0.2467	0.8433	2.263	2.663	2.743	2.913	2.973	2.973	2.573	2.703	2.283	2.203	2.163	2.003	2.003
POLA2	Polymerase (DNA directed), alpha 2 (70kD subunit) || Hs.201897 || L24559 ||1155878	1	0.095	-0.095	-0.035	0.285	0.005	0.055			-0.1	0.17	-0.07	-0.01	0.52	1.37	1.3	1.49	1.98	1.72	1.77	1.64	1.7	1.61	1.55	1.61	1.44	1.62
HSPB2	Heat shock 27kDa protein 2 || Hs.78846 || D89617 ||1160365	8	-0.205	0.205	-0.545	-0.235	-0.395	-0.305			0.275	-0.275		0.025	-0.535	-0.565	-0.975	-1.235	-0.845	-1.195	-1.475	-1.025	-1.735	-1.315	-1.065	-1.575	-1.725	-1.255
FXYD2	FXYD domain containing ion transport regulator 2 || Hs.413137 || BC005302 ||1176658	5	-0.175	0.175	-0.015	0.425	-0.035	0.095			-0.003333	0.1067	-0.1033	0.1467	-0.3533	0.07667	-0.1733	-0.05333	0.05667	0.4467	0.3567	0.8067	0.8767	0.9267	0.4067	1.007	1.217	1.347
MGC2574	Hypothetical protein MGC2574 || Hs.4253 || AK025974 ||1165965	3	-0.125	0.125	-0.275	-0.145	0.155	0.155			0.04333	-0.1067	0.06333	0.09333	0.9433	1.423	1.673	1.603	1.943	1.783	1.623	1.553	1.473	1.323	1.323	1.133	0.8633	1.043
DENR	Density-regulated protein || Hs.22393 || AB014731 ||1181533	1	0.125	-0.125	0.065	0.185	0.295	0.245			-0.08667	0.05333	0.03333	0.4333	0.6333	0.6033	0.9333	1.083	1.003	1.143	1.163	1.053	1.293	1.163	1.303	1.263	1.183	1.163
DRIM	Down-regulated in metastasis || Hs.295732 || AF072718 ||1194740	3	0.045	-0.045	-0.165	0.045	0.025	0.055			-0.03667	0.1733	-0.1367	0.2533	0.5733	1.173	1.423	1.443	1.333	1.583	1.533	1.573	1.713	1.403	1.123	1.163	0.6333	0.5433
GABARAPL1	GABA(A) receptor-associated protein like 1 || Hs.524250 || AF287012 ||1179599	8	0.005	-0.005	0.175	-0.255	0.145	0.155			-0.07667	0.1633	-0.08667	-0.1667	-0.3867	-0.4867	-0.8167	-0.8567	-0.9067	-1.277	-1.337	-1.077	-1.577	-1.337	-0.9567	-1.257	-0.9967	-0.8367
DIAPH3	Diaphanous homolog 3 (Drosophila) || Hs.508141 || AL137718 ||1195475	4	0.195	-0.195	0.035	-0.195	0.275	-0.065			-0.15	0.26	-0.11	-0.39	-0.34	0.11	0.33	0.4	0.43	1	1.39	1.08	1.41	1.13	1.11	1.07	1.29	1.11
EXOSC8	Exosome component 8 || Hs.294041 || BC020773 ||1161174	1	-0.08	0.08	-0.12	0.15	-0.1	-0.07			0.003333	0.01333	-0.01667	0.003333	0.4633	0.6933	0.7633	1.043	1.003	1.133	1.313	1.213	1.423	1.223	1.113	1.333	1.353	1.213
IPO4	Importin 4 || Hs.411865 || CR457367 ||1181703	1	0.12	-0.12	0.05	0.16	0.18	0.07			-0.04667	0.05333	-0.006667	0.1533	0.4933	0.7733	0.8333	1.073	1.093	1.213	1.383	1.353	1.523	1.543	1.503	1.443	1.383	1.183
PARP2	Poly (ADP-ribose) polymerase family, member 2 || Hs.409412 || AK001980 ||1183600	3	0.08	-0.08	0.22	0.3	0.02	0			0.003333	0.003333	-0.006667	0.1033	1.103	1.473	1.633	1.663	1.733	1.743	1.773	1.643	1.663	1.473	1.263	1.013	0.9633	0.8933
POLE2	Polymerase (DNA directed), epsilon 2 (p59 subunit) || Hs.162777 || BX248064 ||1175899	3	0.2	-0.2	-0.04	-0.1	-0.17	-0.16			-0.07667	0.1133	-0.03667	-0.1567	0.9433	1.173	1.393	1.423	1.573	1.673	1.593	1.503	1.653	1.183	1.073	1.053	0.9233	0.5833
FLJ43339	FLJ43339 protein || Hs.32433 || AK125329 ||1195449	6	-0.095	0.095	0.255	0.115	0.135	0.155			0.03333	-0.09667	0.06333	0.1233	-0.1767	-0.5767	-0.7967	-0.5967	-1.247	-1.427	-1.157	-1.137	-1.477	-0.9367	-0.9867	-1.407	-1.167	-1.507
BUB1B	BUB1 budding uninhibited by benzimidazoles 1 homolog beta (yeast) || Hs.36708 || AF053306 ||1180087	3	0.165	-0.165	-0.025	-0.055	0.065	0.055			-0.06333	0.06667	-0.003333	-0.07333	0.1367	0.9567	1.107	1.087	1.487	1.437	1.577	1.197	1.277	1.007	0.9867	0.8867	0.6867	0.7467
	|| || AK025430 ||1163665	5	0.035	-0.035	-0.215	0.035	-0.045	-0.135			0.02667	0.04667	-0.07333	-0.04333	-0.1333	-0.3233	-0.1533	-0.08333	-0.1133	0.3067	0.3767	0.8967	1.107	1.277	1.327	1.967	2.647	2.947
RBM30	RNA binding motif protein 30 || Hs.523822 || CR591230 ||1171864	7	0.125	-0.125	0.335	0.185	0.265	0.225			0.003333	0.08333	-0.08667	0.1433	0.2433	-0.2467	-0.1567	-0.02667	-0.1067	-0.2267	-0.1167	0.2033	0.3633	0.5033	0.6933	1.783	1.463	2.063
KLHDC4	Kelch domain containing 4 || Hs.461688 || BC001044 ||1195056	1	0.095	-0.095	-0.195	0.005	0.005	0.295			-0.1333	0.1367	-0.003333		0.2367	0.7067	0.7167	0.7667	1.077	0.8667	0.8667	1.247	1.207	1.127	1.267	1.267	0.9567	0.8367
SENP3	SUMO1/sentrin/SMT3 specific protease 3 || Hs.513926 || BC048306 ||1160789	1	-0.045	0.045	0.355	0.175	0.085	0.135			-0.03667	0.06333	-0.02667	0.1533	0.2033	0.8733	0.6833	0.9633	1.103	1.023	1.013	1.023	1.123	1.093	1.153	0.9833	0.9533	0.7833
MMD	Monocyte to macrophage differentiation-associated || Hs.463483 || BC026324 ||1170961	2	-0.17	0.17	-0.46	-0.17	0.05	0			0.12	-0.27	0.15	0.01	-0.45	-0.56	-0.74	-0.45	-0.71	-0.58	-0.77	-0.67	-1.02	-1.16	-1.01	-1.39	-1.44	-1.35
DERP6	S-phase 2 protein || Hs.417029 || AF070658 ||1156082	4	0.125	-0.125	-0.165	0.165	-0.205	0.175			-0.08	0.14	-0.06	0.1	0.31	0.58	0.61	0.68	0.68	0.83	0.86	1.01	1.14	1.09	1.13	1.08	1.14	0.95
MGC11271	Hypothetical protein MGC11271 || Hs.143288 || AK097431 ||1195485	3	-0.04	0.04	0.07	0.15	-0.68	-0.26			-0.04667	-0.02667	0.07333	-0.2567	1.543	2.533	2.683	2.973	2.683	3.133	2.963	2.503	2.663	2.323	2.113	1.963	1.933	1.583
RNASEH2A	Ribonuclease H2, large subunit || Hs.532851 || BC011748 ||1162203	4	0.145	-0.145	0.025	0.225	0.225	0.095			-0.09333	0.1967	-0.1033	0.1967	0.1967	0.6067	0.7367	0.8067	0.8567	1.077	1.097	1.197	1.347	1.277	1.377	1.507	1.557	1.617
PNKP	Polynucleotide kinase 3'-phosphatase || Hs.78016 || BC002519 ||1173118	7	0.05	-0.05	-0.16	0.21	0.12	-0.07			-0.1533	0.09667	0.05667	0.05667	-0.07333	0.05667	-0.1933	-0.003333	0.1567	0.2567	0.4867	1.017	1.067	1.207	1.827	3.067	3.557	3.967
SYNGR4	Synaptogyrin 4 || Hs.408333 || AJ011733 ||1168023	7	-0.06	0.06	0.31	0.37	0.05	0.07			0.02	0.12	-0.14	0.1	-0.26	0.16	-0.03	0.23	0.08	-0.03	0.34	0.3	0.48	0.65	0.62	1.2	1.9	1.71
	|| || ENST00000221561 ||1184580	8	0.09	-0.09	0.02	-0.4	-0.02	0.03			-0.015	0.015		-0.265	-0.205	-0.725	-0.715	-0.615	-1.025	-0.895	-0.985	-0.875	-1.095	-0.925	-0.845	-1.125	-1.195	-1.305
NDUFS7	NADH dehydrogenase (ubiquinone) Fe-S protein 7, 20kDa (NADH-coenzyme Q reductase) || Hs.211914 || AK092169 ||1188978	5	0.01	-0.01	0.26	0.16	0.17	0.16			-0.006667	0.02333	-0.01667	-0.006667	0.07333	0.1933	0.2133	0.2433	0.3233	0.3333	0.3633	0.4233	0.5433	0.5733	0.6433	1.103	1.143	1.133
PRAM-1	PRAM-1 protein || Hs.465812 || CR619477 ||1171101	5	0		0	-0.05	-0.16	-0.09			0.09	-0.12	0.03	-0.02	-0.24	-0.2	0.01	0.01	-0.19	0.34	0.4	0.7	1.09	1.1	1.34	1.67	1.93	2
CRYGA	Crystallin, gamma A || Hs.122566 || BM698997 ||1192444	5	-0.05	0.05	-0.29	-0.12	-0.01	-0.08			0.01	-0.04	0.03	-0.03	-0.12	-0.23	-0.03	-0.01	-0.27	-0.24	-0.04	0.39	0.91	0.91	0.82	1.2	1.23	1.38
MGC2610	Phosphatase, orphan 2 || Hs.470549 || BC010437 ||1171543	3	0.27	-0.27	0.31	-0.13	-0.23	-0.13			-0.1867	0.1233	0.06333	0.2533	1.453	1.853	2.023	2.153	2.073	1.983	2.133	1.623	1.793	1.633	1.403	1.273	1.343	1.303
MGC2610	Phosphatase, orphan 2 || Hs.470549 || BC010437 ||1175216	3	-0.085	0.085	-0.005	-0.125	-0.195	-0.135			0.04	0.07	-0.11	-0.26	0.88	1.36	1.36	1.63	1.37	1.32	1.49	1.12	1.44	1.3	0.89	1.09	0.82	0.98
MLPH	Melanophilin || Hs.102406 || BC001653 ||1186580	6	0.255	-0.255	0.365	-0.015	0.375	0.385			-0.06	0.07	-0.01	-0.08	-0.13	-0.45	-0.51	-0.36	-0.46	-0.55	-0.53	-0.51	-0.59	-0.72	-0.65	-1.14	-1.2	-1.41
C20orf172	Chromosome 20 open reading frame 172 || Hs.266273 || BC058899 ||1180904	3	-0.025	0.025	-0.035	0.335	-0.125	-0.205			-0.02667	0.05333	-0.02667	0.1833	1.183	1.533	1.883	1.783	1.593	1.793	1.843	1.633	1.583	1.503	1.283	1.073	1.083	1.033
HNRPM	Heterogeneous nuclear ribonucleoprotein M || Hs.465808 || L03532 ||1184383	1	-0.015	0.015	0.165	0.165	0.275	0.335			-0.02667	0.07333	-0.04667	-0.006667	0.5133	0.5033	0.9333	0.9333	0.9233	1.123	1.163	1.093	1.223	1.063	1.033	1.063	0.8733	0.8233
PDRG1	P53 and DNA damage regulated 1 || Hs.435755 || CR608891 ||1161374	3	0.015	-0.015	0.205	0.155	0.225	0.215			-0.08667	0.1633	-0.07667	0.3633	0.7933	0.7133	1.113	0.9333	0.8933	1.093	1.033	0.9333	1.013	0.8033	0.7033	0.6533	0.7633	0.8133
	|| || A_23_P166360 ||1191905	7	-0.04	0.04	0.55	0.33	0.31	0.26			-0.08667	0.08333	0.003333	-0.2167	-0.1267	-0.1867	0.2133	0.2833	0.1633	0.2033	0.2933	0.4833	0.4333	0.4333	0.6733	1.383	1.773	1.873
VPREB3	Pre-B lymphocyte gene 3 || Hs.136713 || CR456610 ||1174130	7	-0.09	0.09	0.08	-0.02	-0.05	0.05			-0.1333	-0.03333	0.1667	0.3167	-0.09333	-0.1633	-0.1533	-0.1033	-0.04333	0.09667	-0.04333	0.1967	0.3867	0.8967	0.8367	1.607	1.917	1.997
	|| || AL442096 ||1175824	5	0.095	-0.095	-0.005	0.025	-0.085	-0.055			-0.1267	0.1033	0.02333	0.1933	-0.1667	-0.05667	0.03333	-0.1567	-0.07667	0.4733	0.6133	0.7333	0.7533	0.7433	0.8433	1.083	1.663	1.503
ARL6IP5	ADP-ribosylation-like factor 6 interacting protein 5 || Hs.518060 || CR606544 ||1175950	8	-0.095	0.095	-0.185	-0.195	-0.125	-0.165			0.08667	-0.3033	0.2167	-0.06333	-0.2433	-0.6133	-0.6033	-0.7233	-0.8633	-0.9633	-0.9433	-0.9033	-1.003	-0.8633	-0.8733	-1.003	-0.9433	-1.043
AMOTL2	Angiomotin like 2 || Hs.426312 || AB023206 ||1174233	8	-0.205	0.205	0.185	-0.085	-0.115	0.155			-0.08	0.16	-0.08	-0.5	-1.02	-0.84	-1.27	-1.16	-1.03	-1.45	-1.69	-1.32	-2.26	-1.66	-1.24	-2.12	-1.54	-1.19
RG9MTD1	RNA (guanine-9-) methyltransferase domain containing 1 || Hs.57898 || BC035967 ||1182328	3	-0.045	0.045	-0.115	0.045	0.145	0.055			0.04333	-0.08667	0.04333	0.09333	1.043	1.263	1.493	1.473	1.513	1.463	1.253	0.9033	0.9733	0.6633	0.4633	0.3633	0.2933	0.2133
FLJ20244	Hypothetical protein FLJ20244 || Hs.515169 || BC040126 ||1195521	1	-0.015	0.015	-0.015	-0.085	-0.015	-0.095			-0.04333	0.04667	-0.003333	0.2167	0.5467	0.5967	0.8867	0.9667	0.8667	1.027	1.117	1.097	1.167	1.097	1.067	1.087	0.9167	0.8067
VEGFC	Vascular endothelial growth factor C || Hs.435215 || U58111 ||1194269	8	-0.05	0.05	0.08	0.09	0.31	0.4			-0.04667	0.07333	-0.02667	0.1033	-0.5667	-0.5367	-0.9167	-0.9367	-0.7667	-0.9467	-1.067	-0.9567	-1.137	-1.087	-0.8467	-0.9867	-0.6267	-0.3467
PAQR3	Progestin and adipoQ receptor family member III || Hs.368305 || BC047510 ||1166131	3	0.035	-0.035	-0.265	-0.235	-0.025	-0.185			0.04667	-0.1733	0.1267	0.2267	0.9367	0.7967	0.9867	1.057	0.8067	1.077	1.297	0.9167	1.207	0.8667	0.3967	0.5267	0.2467	0.08667
DHFR	**Dihydrofolate reductase || Hs.546924 || CD014129 ||1177320	4	0.065	-0.065	-0.325	0.145	-0.215	-0.325			-0.1233	-0.02333	0.1467	-0.2533	0.03667	0.8067	0.4867	0.7767	0.7767	1.177	1.327	1.217	1.467	1.427	1.217	1.697	1.587	1.547
FLJ31951	Hypothetical protein FLJ31951 || Hs.349306 || AK075101 ||1181470	2	-0.195	0.195	-0.495	0.185	0.025	0.055			0.08	-0.23	0.15	-0.05	-0.39	-0.19	-0.25	-0.55	-0.09	-0.61	-0.75	-0.72	-1.1	-1.15	-0.78	-1.18	-1.25	-1.12
FLJ20152	Hypothetical protein FLJ20152 || Hs.481704 || AK024920 ||1162209	8	-0.085	0.085	-0.105	-0.575	0.005	-0.125			0.03333	-0.006667	-0.02667	-0.4867	-0.06667	-0.6667	-0.9067	-0.8867	-1.017	-1.067	-0.7767	-1.317	-0.3567	-0.8667	-0.8567	-0.7767	-0.4767	-0.5467
F12	Coagulation factor XII (Hageman factor) || Hs.1321 || BC012390 ||1169399	1	-0.31	0.31	-0.39	-0.17	-0.2	-0.28			0.13	-0.3	0.17	0.16	0.7	0.94	0.9	0.96	1	1.03	1.18	1.01	1.4	1.25	1.04	1.03	1.11	1.09
	|| || ENST00000339812 ||1161996	4	-0.145	0.145	-0.165	-0.025	-0.545	-0.255			0.2167	-0.4633	0.2467	0.1967	0.3067	0.4867	0.3967	0.3367	0.5867	0.6967	0.7967	0.9867	0.8467	0.9067	1.047	1.127	1.427	1.417
C6orf168	Chromosome 6 open reading frame 168 || Hs.486010 || AK057793 ||1166006	3	0.015	-0.015	-0.335	-1.025					0.1333	-0.01667	-0.1167	0.3033	0.6933	1.423	1.423	1.493	1.533	1.433	1.693	1.113	1.443	1.383	0.8833	1.163	0.7133	1.173
POMZP3	POM (POM121 homolog, rat) and ZP3 fusion || Hs.488877 || BC000487 ||1170635	5	-0.02	0.02	-5.55E-17	0.11	0.02	-0.02			-0.05667	0.1333	-0.07667	-0.2267	-0.1667	0.05333	0.4833	0.7933	0.8533	2.313	2.643	3.843	4.933	5.273	5.343	6.633	6.983	6.983
DDX56	DEAD (Asp-Glu-Ala-Asp) box polypeptide 56 || Hs.520344 || CR457213 ||1165843	1	0		0.34	0.39	0.27	0.46			0.01333	-0.03667	0.02333	0.1133	0.5733	1.073	1.243	1.373	1.453	1.523	1.583	1.253	1.453	1.373	1.353	1.403	1.323	1.163
MTB	More than blood homolog || Hs.18616 || AK023347 ||1176453	4	0.105	-0.105	-0.195	-0.075	-0.115	-0.025			-2.22E-16	0.15	-0.15	-0.27	-0.18	0.58	0.8	1.08	1.25	1.46	1.51	1.64	1.73	1.71	1.64	1.54	1.63	1.49
SDCBP	Syndecan binding protein (syntenin) || Hs.200804 || AK128645 ||1181807	8	-0.095	0.095	-0.095	-0.055	-0.145	-0.425			-0.15	0.02	0.13	-0.09	-0.55	-0.74	-0.82	-1	-0.99	-1.04	-1.37	-1.4	-1.47	-1.68	-1.1	-1.23
	|| || A_23_P169766 ||1165564	6	-0.29	0.29	-0.16	0.13	0.46	0.37			0.1467	-0.2033	0.05667	0.04667	-0.4033	-0.4233	-0.5433	-0.7733	-0.6233	-0.8833	-0.9233	-1.003	-1.103	-1.023	-0.7833	-0.9433	-1.053	-0.6833
RNPEPL1	Arginyl aminopeptidase (aminopeptidase B)-like 1 || Hs.5345 || BC067258 ||1183999	8	0.055	-0.055	-0.095	-0.255	-0.245	-0.405			0.04667	0.02667	-0.07333	-0.1433	-0.3933	-0.7033	-0.7133	-0.7033	-0.8533	-0.9633	-0.9033	-0.9333	-1.093	-1.013	-0.9533	-1.063	-1.083	-1.193
TRIP	TRAF interacting protein || Hs.517972 || CR623917 ||1159097	3	0.13	-0.13	-0.03	-0.25	-0.04	-0.2			-0.1833	0.09667	0.08667	0.1067	0.6067	1.207	1.687	1.747	1.537	1.817	1.797	1.567	1.427	1.237	1.157	0.9967	0.8467	0.7167
ANTXR2	Anthrax toxin receptor 2 || Hs.162963 || AK055636 ||1190420	8	0.145	-0.145	0.125	-0.135	-0.005	-0.045			0.1167	0.05667	-0.1733	0.006667	-0.2733	-0.8133	-0.9633	-1.013	-1.263	-1.403	-1.553	-1.403	-1.563	-1.333	-1.353	-1.463	-1.313	-1.183
MGC12981	Hypothetical protein MGC12981 || Hs.104203 || BC006429 ||1160575	2	-0.09	0.09	0.06	0.08	-0.07	-0.08			0.06667	-0.1733	0.1067	-0.01333	-0.1533	-0.3733	-0.5533	-0.5333	-0.6933	-0.9533	-0.8833	-0.9133	-1.053	-1.053	-1.113	-1.233	-1.383	-1.703
	Immunoglobulin lambda light chain variable region (IGLV8) || Hs.551746 || CD709370 ||1193645	7	0.065	-0.065	-0.095	0.345	0.075	0.125			2.78E-17	0.01	-0.01	0.45	0.17	0.31	0.17	0.17	0.11	-0.14	0.06	-0.05	0.46	0.51	0.08	1.25	1.29	1.23
TFPI	Tissue factor pathway inhibitor (lipoprotein-associated coagulation inhibitor) || Hs.516578 || J03225 ||1184778	8	0		-0.44	-0.3	-0.34	-0.37			-0.1167	0.3933	-0.2767	0.01333	-0.3067	-0.5967	-0.7167	-0.8467	-0.6567	-0.9067	-1.127	-0.7267	-1.237	-0.9067	-0.7767	-1.097	-0.9567	-0.9767
	Similar to ferritin || Hs.534553 || XM_066695 ||1161994	4	0.235	-0.235	-0.075	-0.015	-0.125	-0.035			0.003333	0.003333	-0.006667	0.4433	-0.03667	0.4533	0.8833	1.593	1.493	2.543	2.903	3.373	3.753	3.903	3.613	4.163	4.383	4.483
IGBP1	Immunoglobulin (CD79A) binding protein 1 || Hs.496267 || BC004137 ||1187327	8	0.06	-0.06	-0.08	-0.41	-0.1	-0.05			0.04333	-0.08667	0.04333	-0.1167	-0.2467	-0.6567	-0.5767	-0.6867	-0.8167	-0.8767	-0.9867	-0.8667	-1.087	-0.9367	-0.8867	-1.077	-1.087	-1.067
IGBP1	Immunoglobulin (CD79A) binding protein 1 || Hs.496267 || BC004137 ||1183606	2	0.01	-0.01	0.19	-0.23	-0.08	-0.17			0.05333	-0.02667	-0.02667	-0.1667	-0.2867	-0.6467	-0.9367	-0.6367	-0.7567	-1.007	-1.017	-0.9367	-1.427	-1.127	-1.067	-1.367	-1.507	-1.717
ANAPC1	Anaphase promoting complex subunit 1 || Hs.436527 || AK023807 ||1176338	1	0.09	-0.09	0.2	0.08	0.32	0.41			0.003333	0.1333	-0.1367	-0.01667	0.4833	0.5933	1.023	1.063	1.123	1.233	1.393	1.163	1.563	1.293	1.203	1.183	0.8333	0.7933
ZNF335	Zinc finger protein 335 || Hs.174193 || AK026157 ||1178751	3	-0.07	0.07	0.16	-0.03	-0.08	-0.22			-0.01	-0.09	0.1	0.51	0.38	0.75	1.06	1.02	1.33	1.11	0.93	0.92	0.83	0.66	0.86	0.26	0.28	0.1
CSE1L	CSE1 chromosome segregation 1-like (yeast) || Hs.90073 || AF053641 ||1175889	1	0.19	-0.19	0.19	0.22	0.25	0.23			-0.1067	0.2533	-0.1467	-0.05667	0.4433	0.6533	0.8833	1.033	1.233	1.353	1.333	1.323	1.413	1.213	1.213	1.263	1.363	1.223
GNB4	Guanine nucleotide binding protein (G protein), beta polypeptide 4 || Hs.270543 || AK001890 ||1182252	1	0.045	-0.045	-0.045	0.175	0.125	0.235			-0.09	-0.01	0.1	-0.13	0.18	0.61	0.85	0.7	1.01	1.09	1.06	0.85	1.13	0.81	0.55	0.7	0.76	0.73
RFC4	Replication factor C (activator 1) 4, 37kDa || Hs.518475 || BC017452 ||1195572	1	0.115	-0.115	0.195	0.345	0.025	0.065			-0.09333	0.1967	-0.1033	-0.1333	1.047	1.557	2.017	2.117	2.067	2.197	2.407	1.967	2.277	1.897	1.747	1.627	1.767	1.287
UBE1DC1	Ubiquitin-activating enzyme E1-domain containing 1 || Hs.170737 || AK026904 ||1167006	8	-0.125	0.125	-0.385	-0.365	-0.265	-0.165			0.1567	-0.4133	0.2567	-0.1833	-0.5133	-0.6333	-0.4733	-0.6133	-0.7233	-0.6733	-0.9133	-0.7233	-1.043	-0.8933	-0.9233	-1.173	-1.203	-1.003
MRPL3	Mitochondrial ribosomal protein L3 || Hs.205163 || CR619387 ||1159384	1	0.01	-0.01	0.25	0.31	0.3	0.25			0.02667	-0.05333	0.02667	0.2567	0.5267	0.7467	0.8167	0.8367	1.047	1.037	1.097	1.017	0.9667	0.9267	1.117	1.077	1.177	0.9267
	|| || A_23_P18493 ||1155348	6	0.035	-0.035	0.155	0.325	-0.155	0.115			-0.01	0	0.01	-0.17	-0.36	-0.59	-0.89	-0.79	-0.62	-0.9	-1.02	-0.87	-1.27	-1.03	-0.88	-1.18	-0.7	-0.79
PTTG2	**Pituitary tumor-transforming 2 || Hs.511755 || BC069400 ||1177725	4	0.18	-0.18	-0.15	0.22	0.2	0.32			-0.1267	0.2333	-0.1067	-0.05667	-0.1667	0.1633	0.4333	0.3333	0.6433	0.8533	0.9233	0.9533	1.113	0.9633	0.9633	1.163	1.173	1.183
	|| || ENST00000296412 ||1175805	6	0.355	-0.355	0.255	-0.035	-0.025	0.125			-0.01333	0.1367	-0.1233	-0.3933	-0.5433	-0.7933	-0.9433	-1.013	-0.8933	-1.193	-1.443	-1.183	-1.593	-1.413	-0.9833	-1.623	-1.623	-2.233
MCCC2	Methylcrotonoyl-Coenzyme A carboxylase 2 (beta) || Hs.167531 || AF301000 ||1181878	1	-0.27	0.27	0.03	-0.04	0.01	-0.08			0.09667	-0.2433	0.1467	0.4567	0.6267	0.6667	1.307	1.287	1.237	1.447	1.557	1.687	1.717	1.467	1.387	1.707	1.417	1.477
BXDC1	Brix domain containing 1 || Hs.372265 || BC035314 ||1160914	1	0.055	-0.055	-0.165	-0.125	-0.145	-0.155			-0.05	0.13	-0.08	-0.08	0.74	0.73	1.16	1.2	1.16	1.26	1.29	1.08	1.25	1.07	0.87	0.94	0.9	0.71
C6orf64	Chromosome 6 open reading frame 64 || Hs.58382 || CR593115 ||1188500	2	-0.03	0.03	-0.06	-0.62	-0.07	0.09			0.09667	-0.1033	0.006667	0.2367	0.08667	-0.2133	-0.1033	-0.07333	-0.3833	-0.4433	-0.5433	-0.3733	-0.5633	-0.4533	-0.5933	-1.013	-1.113	-1.273
HIVEP1	Human immunodeficiency virus type I enhancer binding protein 1 || Hs.549037 || M32019 ||1183735	8	-0.125	0.125	0.075	-0.085	0.265	0.345			0.03	0.05	-0.08	0.02	-0.33	-0.83	-0.81	-1.18	-1.07	-0.98	-1.35	-0.99	-1.18	-1.24	-0.97	-1.08		-0.75
BMP6	Bone morphogenetic protein 6 || Hs.285671 || M60315 ||1167417	1	-0.39	0.39	-0.11	-0.18	-0.54				0.06667	-0.4533	0.3867	0.03667	0.5467	0.4967	0.9567	0.8667	1.007	1.457	1.327	0.9567	1.357	0.9467	0.5867	1.047	0.7367
GMNN	Geminin, DNA replication inhibitor || Hs.234896 || BC005389 ||1182920	3	-0.03	0.03	-0.01	0.47	0.23	0.2			-0.05	0.18	-0.13	0.04	1.73	2.31	2.44	2.51	2.66	2.75	2.67	2.26	2.43	2.08	1.95	1.73	1.57	1.74
BMP5	Bone morphogenetic protein 5 || Hs.296648 || BC027958 ||1162167	5	0.04	-0.04	0.21	0.37	-0.09	0.1			0.06	-0.17	0.11	-0.34	-0.03	-0.02	0.2	0.16	-0.07	0.9	1.62	2.29	2.11	2.53	2.63	3.73	3.86	4.05
HS2ST1	Heparan sulfate 2-O-sulfotransferase 1 || Hs.48823 || AB007917 ||1170289	5	-0.015	0.015	-0.055	-0.105	-0.085	-0.055			0.17	-0.21	0.04	0.05	0.04	0.13	0.31	0.08	0.41	0.43	0.18	0.37	0.63	0.62	0.71	1.15	1.18	1.32
WDR42A	WD repeat domain 42A || Hs.492236 || U06631 ||1157388	6	0.21	-0.21	0.29	0.09	-0.05	0.16			0.04	-0.08	0.04	-0.15	-0.43	-0.21	-0.61	-0.43	-0.45	-0.83	-0.79	-0.6	-0.85	-0.97	-0.64	-1.31	-1.17	-1.43
FLJ14936	Hypothetical protein FLJ14936 || Hs.5301 || BC000777 ||1159908	3	0.11	-0.11	-0.05	0.12	0.16	0.07			-0.04667	0.07333	-0.02667	0.1933	0.8633	1.353	1.573	1.613	1.623	1.743	1.663	1.333	1.493	1.333	0.9133	1.163	0.8333	0.8633
AK2	Adenylate kinase 2 || Hs.470907 || U39945 ||1180124	4	-0.105	0.105	-0.045	-0.105	0.105	0.335			0.12	-0.23	0.11	0.06	0.21	0.29	0.52	0.46	0.68	0.87	0.88	0.88	1.05	0.9	0.93	1.1	1.17	1.25
RGS4	Regulator of G-protein signalling 4 || Hs.386726 || BC051869 ||1176100	2	0.225	-0.225	-0.405	0.205	0.005	-0.145			0.06333	-0.02667	-0.03667	-0.05667	-1.347	-0.6867	-0.7767	-0.8067	-0.3367	-0.6767	-1.137	-0.8167	-1.197	-1.387	-0.8567	-1.307	-2.047	-1.807
NPC1L1	NPC1 (Niemann-Pick disease, type C1, gene)-like 1 || Hs.512147 || AF192522 ||1157384	5	0.035	-0.035	0.045	-0.105	-0.005	-0.245			-0.06	-0.02	0.08	-0.02	-0.37	-0.17	0	0.28	0.4	1.39	1.73	2.85	3.77	3.79	3.55	4.75	5.57	5.51
PTPRF	Protein tyrosine phosphatase, receptor type, F || Hs.272062 || Y00815 ||1190193	4	0.04	-0.04	0.3	-0.1	0.29	0.38			-0.2067	0.1633	0.04333	-0.04667	0.4433	0.3133	0.6133	0.6033	0.2333	0.5533	0.9433	0.7133	0.9633	0.9833	0.9033	1.273	1.133	1.173
UBE4B	Ubiquitination factor E4B (UFD2 homolog, yeast) || Hs.386404 || AF043117 ||1182337	8	0.06	-0.06	-0.3	-0.51	-0.18	-0.2			-0.11	0.08	0.03	-0.16	-0.35	-0.9	-0.78	-0.77	-1.02	-0.97	-1.06	-0.91	-1	-0.79	-0.83	-0.83	-0.94	-1.34
KIF1B	Kinesin family member 1B || Hs.97858 || AB017133 ||1193377	6	-0.09	0.09	0.1	0.07	0.09	0.05			0.19	-0.22	0.03	-0.45	-0.83	-0.84	-0.81	-0.59	-0.81	-1.02	-0.88	-0.98	-1.03	-1.18	-1.09	-1.31	-1.53	-1.74
ATAD3A	ATPase family, AAA domain containing 3A || Hs.227067 || BC014101 ||1188494	1	0.025	-0.025	-0.285	0.035	0.045	-0.085			-0.1267	0.09333	0.03333	0.1533	0.4333	0.4233	0.8033	0.8333	0.8233	1.093	1.183	1.213	1.283	1.223	0.9433	1.063	0.9833	0.7533
CTBS	Chitobiase, di-N-acetyl- || Hs.550471 || AK075423 ||1168214	8	0.205	-0.205	-0.285	-0.225	-0.215	-0.295			0.05	0.06	-0.11	-0.17	-0.27	-0.74	-0.66	-0.84	-0.87	-0.95	-1.08	-0.62	-1	-0.93	-0.9	-0.82	-1.11	-1.12
PER3	Period homolog 3 (Drosophila) || Hs.533339 || AB047686 ||1191544	1	-0.365	0.365	0.085	-0.035	-0.115	-0.025			-0.03333	-0.03333	0.06667	0.09667	0.01667	0.5667	0.7667	1.197	1.047	1.507	1.437	1.017	1.567	1.067	1.027	0.9867	0.8767	1.007
KLHL21	Kelch-like 21 (Drosophila) || Hs.7764 || AK090472 ||1175967	4	-0.085	0.085	0.215	0.345	0.065	0.615			0.08	0.08	-0.16	-0.3	-0.04	0.3	-0.08	0.38	0.36	0.64	0.78	0.32	0.72	0.68	0.71	1.08	1.14	1.05
LAMC1	Laminin, gamma 1 (formerly LAMB2) || Hs.497039 || BC035429 ||1187331	6	0.395	-0.395	-0.125	-0.145	0.055	0.155			-0.2133	0.5367	-0.3233	-0.06333	-0.5233	-0.8633	-0.8933	-0.9633	-0.9533	-1.203	-1.233	-0.9933	-1.403	-0.9733	-1.023	-1.293	-1.353	-1.403
S100A6	S100 calcium binding protein A6 (calcyclin) || Hs.275243 || BC009017 ||1166444	2	0.135	-0.135	-0.145	0.095	-0.005	-0.085			-0.015	0.015		-0.025	-0.325	-0.095	-0.355	-0.435	-0.245	-0.555	-0.715	-0.515	-0.905	-0.845	-0.635	-1.085	-1.255	-1.325
PPAP2B	Phosphatidic acid phosphatase type 2B || Hs.405156 || AF480883 ||1159984	6	0.045	-0.045	-0.155	0.385	-0.495	-0.305			0.02667	-0.06333	0.03667	-0.7033	-1.133	-1.063	-2.003	-1.943	-1.263	-1.763	-2.113	-1.703	-2.543	-2.083	-1.633	-2.273	-2.433	-2.763
IFRG15	Interferon responsive gene 15 || Hs.551558 || BE073457 ||1165309	5	-0.045	0.045	-0.085	-0.125	-0.545	-0.345			0.01667	-0.2033	0.1867	-0.4033	0.2267	-0.01333	0.03667	-0.1333	0.04667	0.4667	0.5467	1.207	1.247	1.757	1.877	3.117	3.607	3.977
ABCB10	ATP-binding cassette, sub-family B (MDR/TAP), member 10 || Hs.17614 || AF277184 ||1181232	1	0.03	-0.03	-0.02	0.06	0.05	0.02			0.07667	0.07667	-0.1533	0.1967	0.6467	0.9967	1.237	1.177	1.067	1.347	1.357	1.377	1.537	1.467	1.347	1.337	1.017	0.9667
TCF8	Transcription factor 8 (represses interleukin 2 expression) || Hs.124503 || AK091478 ||1186007	2	-0.015	0.015	0.685	0.335	-0.185	-0.385			0.1067	0.02667	-0.1333	-0.3833	-0.3133	-0.3033	-0.7633	-0.4433	-0.2333	-0.6933	-0.6133	-0.6033	-0.9933	-1.063	-0.9133	-1.283	-0.8833	-1.493
PPIF	Peptidylprolyl isomerase F (cyclophilin F) || Hs.381072 || BC005020 ||1167309	3	0.03	-0.03	-0.11	-0.27	0.07	0.13			0.04	-0.01	-0.03	0.1	1	1.48	1.87	1.93	1.82	2.01	2.01	1.65	1.91	1.4	1.3	1.33	0.96	0.84
NOLC1	Nucleolar and coiled-body phosphoprotein 1 || Hs.523238 || D21262 ||1194378	3	0.18	-0.18	0.16	0.12	0.18	0.15			-0.1167	0.1533	-0.03667	0.2033	1.243	1.533	1.613	1.703	1.773	1.743	1.803	1.673	1.763	1.583	1.413	1.343	1.103	0.9733
NFKB2	Nuclear factor of kappa light polypeptide gene enhancer in B-cells 2 (p49/p100) || Hs.73090 || BC002844 ||1185660	7	0.01	-0.01	-0.09	-0.07	0.23	0.08			-0.05	-0.06	0.11	0.28	0.15	0.03	0.01	0.16	-0.03	0.08	0.29	0.42	0.53	0.63	0.89	1.45	1.75	2.2
FAM26B	Family with sequence similarity 26, member B || Hs.241545 || BC000039 ||1191774	6	0.065	-0.065	0.205	0.315	0.125	0.385			-0.07667	0.07333	0.003333	0.2433	-0.4467	-0.2867	-0.8067	-0.8867	-0.3967	-0.7367	-1.057	-0.7067	-1.197	-0.7667	-0.6567	-1.007	-1.057	-1.057
RRM2B	Ribonucleotide reductase M2 B (TP53 inducible) || Hs.512592 || BC042468 ||1179282	6	-0.19	0.19	0.18	-0.17	0.45	0.3			0.05667	-0.2133	0.1567	-0.09333	0.06667	-0.5333	-0.6233	-0.6433	-0.6333	-0.8233	-1.023	-0.8033	-0.9833	-0.9733	-1.163	-1.413	-0.9733	-0.9033
TFAM	Transcription factor A, mitochondrial || Hs.75133 || CR617172 ||1162175	3	-0.15	0.15	-0.25	-0.07	0.1	-0.02			-0.01667	0.02333	-0.006667	-0.05667	0.4933	0.8133	1.073	1.043	1.123	1.183	1.103	0.9133	1.023	0.7533	0.4233	0.4933	0.003333	0.2433
SUV39H2	Suppressor of variegation 3-9 homolog 2 (Drosophila) || Hs.551560 || AL834488 ||1160640	1	0.055	-0.055	-0.355	0.065	0.225	-0.005			-0.01667	0.02333	-0.006667	-0.1067	0.7933	1.463	1.583	1.653	1.693	1.883	1.903	1.573	1.693	1.453	1.333	1.373	1.253	1.163
ADD3	Adducin 3 (gamma) || Hs.501012 || D67031 ||1166555	6	0.025	-0.025	0.255	0.035	0.085	0.135			0.1133	-0.07667	-0.03667	-0.1367	-0.1667	-0.4767	-0.5067	-0.7167	-0.8467	-1.007	-0.9767	-0.7867	-1.147	-0.8667	-0.7267	-1.017	-1.167	-0.9767
C10orf119	Chromosome 10 open reading frame 119 || Hs.124246 || AK023143 ||1180217	3	0.03	-0.03	0.11	0.26	0.12	0.23			0.03333	0.07333	-0.1067	0.04333	0.6833	0.8433	1.023	0.8933	1.133	1.103	1.003	0.8933	1.013	0.7433	0.7833	0.5233	0.3333	0.2433
	|| || A_23_P202667 ||1168265	7	0.26	-0.26	-0.11	-0.26	-0.02	-0.19			0.006667	0.07667	-0.08333	0.06667	-0.3433	-0.3733	-0.2333	-0.2833	-0.03333	0.1867	0.4367	0.5867	0.9067	0.6967	0.8567	1.817	2.117	2.077
PTD012	PTD012 protein || Hs.8360 || BC007110 ||1157519	6	0.23	-0.23	-0.11	-0.14	-0.07	-0.23			0.1533	0.01333	-0.1667	0.1133	-0.2667	-0.4967	-0.6167	-0.8167	-0.6467	-1.027	-1.207	-0.7567	-1.487	-1.097	-0.8567	-1.287	-1.207	-1.377
PDLIM2	PDZ and LIM domain 2 (mystique) || Hs.550527 || AY007729 ||1191702	2	0.1	-0.1	0.12	-0.25	-0.04	-0.01			0.03667	-0.003333	-0.03333	-0.1333	-0.1633	-0.5633	-0.3933	-0.4733	-0.6633	-0.7233	-0.6233	-0.5233	-1.053	-1.083	-0.6133	-1.103	-0.8933	-1.253
PCSK7	Proprotein convertase subtilisin/kexin type 7 || Hs.443752 || U33849 ||1163360	4	-0.37	0.37	0.63	0.34	0.1	0.16			0.06667	-0.1433	0.07667	0.2667	0.2167	0.3267	0.6767	0.7767	0.6667	0.7767	0.9467	0.7267	1.167	1.167	0.9367	0.9667	1.037	1.007
IGSF4	Immunoglobulin superfamily, member 4 || Hs.370510 || AK075502 ||1186233	8	0.21	-0.21	-0.28	0.17	-0.49	-0.38			-0.1867	0.3233	-0.1367	-0.08667	-0.6967	-0.4567	-0.8867	-0.9767	-0.5967	-1.187	-1.277	-0.8267	-1.277	-1.007	-0.7667	-0.9167	-0.9267	-0.9467
UBE4A	Ubiquitination factor E4A (UFD2 homolog, yeast) || Hs.75275 || D50916 ||1170783	2	0.08	-0.08	-0.18	-0.09	-0.26	-0.15			0.04333	-0.1467	0.1033	0.02333	0.05333	-0.3467	-0.3167	-0.3367	-0.3967	-0.3967	-0.4267	-0.2967	-0.6167	-0.6367	-0.5367	-1.017	-1.027	-1.167
PRKCDBP	Protein kinase C, delta binding protein || Hs.434044 || BC011585 ||1191769	8	0.205	-0.205	-0.125	-0.245	0.025	-0.095			-0.06	0.08	-0.02	-0.35	-0.23	-0.75	-0.78	-0.83	-1.13	-1.19	-1.17	-1.09	-1.29	-1.09	-1.04	-1.18	-1.05	-1.23
	|| || A_23_P203613 ||1171172	5	0.175	-0.175	0.385	0.225	0.225	0.005			-0.08667	-0.1167	0.2033	-0.2267	-0.1467	-0.1267	-0.05667	-0.02667	0.09333	-0.07667	0.1233	0.5033	0.7033	0.8433	0.7233	1.443	1.273	1.623
PSD3	Pleckstrin and Sec7 domain containing 3 || Hs.434255 || BC011238 ||1182374	8	-0.295	0.295	-0.245	0.205	-0.265	-0.215			0.14	-0.36	0.22	-0.26	-0.74	-0.57	-0.82	-0.97	-0.5	-0.78	-0.89	-0.87	-0.78	-0.96	-0.76	-1.21	-1.2	-1.08
SSPN	Sarcospan (Kras oncogene-associated gene) || Hs.183428 || AL136756 ||1162395	6	0.23	-0.23	0.16	0.18	0.06	0.19			-0.03333	0.2367	-0.2033	-0.1433	-0.5233	-0.4933	-0.9433	-0.6933	-0.4933	-0.8733	-1.003	-0.7233	-1.133	-0.6833	-0.5333	-1.003	-0.7633	-1.063
DDX11	DEAD/H (Asp-Glu-Ala-Asp/His) box polypeptide 11 (CHL1-like helicase homolog, S. cerevisiae) || Hs.443960 || X99583 ||1166860	1	-0.055	0.055	-0.165	-0.085	-0.035	0.015			-0.04667	-0.06667	0.1133	0.2533	0.5033	0.6733	0.8433	0.8333	0.8833	0.9233	0.9833	1.013	1.063	1.033	0.9333	1.013	1.023	1.023
FLJ14627	Hypothetical protein FLJ14627 || Hs.437195 || BC011878 ||1160256	1	-0.145	0.145	0.195	0.215	0.245	-0.085			-0.045		0.045	-0.075	0.355	0.425	0.625	0.435	0.725	0.625	1.015	0.765	1.015	1.085	0.605	0.825	0.945	0.675
TMPO	Thymopoietin || Hs.11355 || BF698802 ||1160194	3	-0.19	0.19	-0.16	0.25	-0.06	0.05			0.01667	-0.1133	0.09667	0.09667	0.7167	1.277	1.087	0.8767	1.437	1.217	1.057	1.007	1.097	0.7767	0.8767		0.8567	0.9067
H2AFJ	H2A histone family, member J || Hs.524280 || CR625218 ||1175220	8	0.18	-0.18	-0.48	0.17	-0.34	-0.36			-0.003333	0.04667	-0.04333	-0.1433	-0.9333	-0.3633	-0.8233	-1.023	-0.4733	-0.9233	-1.123	-0.7133	-1.283	-0.9833	-0.8533	-1.023	-1.083	-1.033
ALG10	Asparagine-linked glycosylation 10 homolog (yeast, alpha-1,2-glucosyltransferase) || Hs.102971 || AJ312278 ||1162204	1	-0.14	0.14	-0.09	0.17	0.25	-0.04			-0.1367	0.05333	0.08333	0.3933	0.3833	0.4433	0.5733	0.9633	0.7533	1.203	1.403	1.223	1.283	1.003	0.5933	0.6533	0.8833	0.4133
NOL1	Nucleolar protein 1, 120kDa || Hs.534334 || X55504 ||1181150	1	-0.11	0.11	0.12	0.07	0.18	0.14			-0.05333	-0.03333	0.08667	0.4267	0.8567	1.597	1.707	1.687	1.887	1.797	1.727	1.567	1.647	1.467	1.457	1.507	1.397	1.357
RGC32	Response gene to complement 32 || Hs.507866 || AF036549 ||1183681	6	0.015	-0.015	0.125	-0.315	0.365	0.445			0.03667	-0.01333	-0.02333	-0.2733	-0.5233	-0.4933	-0.5033	-1.033	-0.6433	-0.6233	-1.293	-0.6133	-1.093	-1.143	-0.3333	-1.163	-1.323	-1.773
NDRG1	N-myc downstream regulated gene 1 || Hs.372914 || BC003175 ||1168648	2	-0.33	0.33	-0.06	-0.04	0.03	-0.07			0.1367	-0.3733	0.2367	-0.04333	0.04667	-0.3433	-0.7533	-0.7833	-0.7533	-1.023	-0.9933	-1.123	-1.233	-1.323	-1.173	-1.313	-1.583	-1.573
LATS2	LATS, large tumor suppressor, homolog 2 (Drosophila) || Hs.78960 || AB028019 ||1186295	8	-0.04	0.04	-0.14	-0.36	-0.22	-0.23			-0.006667	0.05333	-0.04667	-0.4167	-0.6067	-0.5467	-0.5567	-0.6367	-0.7767	-0.9267	-1.087	-0.9167	-1.147	-1.067	-0.9267	-1.337	-1.407	-1.207
C13orf23	Chromosome 13 open reading frame 23 || Hs.318526 || AL834435 ||1170715	1	-0.21	0.21	-0.15	-0.23	0.3	0.43			-0.1633	0.1367	0.02667	0.02667	0.7167	0.8967	1.357	1.257	1.297	1.427	1.457	1.217	1.447	1.277	0.9567	0.9367	0.9167	1.237
LMO7	LIM domain 7 || Hs.207631 || AF330045 ||1189009	6	0.165	-0.165	0.375	0.225	0.095	0.255			-0.11	0.15	-0.04	-0.3	-0.45	-0.5	-0.56	-0.61	-0.69	-0.75	-0.84	-0.67	-1.03	-0.98	-0.63	-1.28	-1.28	-1.09
CDCA4	Cell division cycle associated 4 || Hs.34045 || BC025263 ||1185390	1	-0.12	0.12	0.16	0.2	0.17	-0.07			0.01667	-0.01333	-0.003333	-0.06333	0.2667	0.7167	0.5967	1.057	0.7667	1.067	1.057	0.5767	0.8467	0.6067	0.7567	0.7267	0.7967	1.277
RNASE4	Angiogenin, ribonuclease, RNase A family, 5 || Hs.283749 || BC015520 ||1171406	2	0.28	-0.28	0.03	0.15	-0.23	-0.26			0.05	0.18	-0.23	-0.54	-0.74	-0.79	-0.78	-0.34	-0.73	-0.87	-0.94	-1.01	-1.26	-1.18	-0.95	-1.57	-1.56	-1.7
ARPP-19	Cyclic AMP phosphoprotein, 19 kD || Hs.512908 || AL833077 ||1161560	3	-0.24	0.24	-0.3	-0.19	-0.05	-0.25			0.1033	-0.3167	0.2133	0.06333	0.6033	0.9533	1.173	1.193	1.053	1.143	1.213	0.7933	0.9333	0.7533	0.5033	0.6033	0.4733	0.5933
SLC24A1	Solute carrier family 24 (sodium/potassium/calcium exchanger), member 1 || Hs.173092 || AF062922 ||1168515	6	-0.11	0.11	0.66	0.32	0.26	0.25			0.2533	-0.4267	0.1733	-0.07667	-0.1167	-0.4367	-0.5267	-0.8267	-0.6767	-1.167	-1.207	-0.9467	-1.337	-1.347	-1.047	-1.587	-1.467	-1.727
ITGA11	Integrin, alpha 11 || Hs.436416 || AL359064 ||1156136	8	0.02	-0.02	-0.14	-0.6	-0.29	-0.24			0.08	-0.11	0.03	-0.64	-0.59	-1.07	-1.09	-0.8	-1.17	-0.99	-1.17	-1.17	-1.11	-0.88	-1.09	-1.02	-1.03	-0.84
PRC1	Protein regulator of cytokinesis 1 || Hs.459362 || BC003138 ||1190902	4	0.26	-0.26	0.1	0.27	0.16	0.4			-0.14	0.3	-0.16	-0.01	-0.11	0.65	0.83	0.96	1.23	1.29	1.38	1.43	1.56	1.47	1.49	1.78	1.96	1.96
CDC14B	CDC14 cell division cycle 14 homolog B (S. cerevisiae) || Hs.40582 || AK126388 ||1194964	8	-0.025	0.025	-0.335	-0.655	-0.215	-0.305			0.02	-0.03	0.01	-0.45	-0.67	-1.13	-1.07	-1.09	-1.66	-1.27	-1.37	-1.35	-1.18	-1.1	-1.2	-1.21	-1.71	-1.36
KIAA0683	KIAA0683 gene product || Hs.271044 || AB014583 ||1177360	1	0.205	-0.205	0.095	0.175	0.125	-0.035			-0.11	0.19	-0.08	0.35	0.63	0.7	0.85	0.87	0.82	0.97	1.05	1.13	1.17	1.25	0.93	0.96	0.65	0.39
GPR56	G protein-coupled receptor 56 || Hs.513633 || AK131550 ||1179301	8	0		-0.21	-0.21	-0.09	-0.09			-0.04333	0.01667	0.02667	0.04667	0.06667	-0.6233	-0.5233	-0.7333	-0.7133	-1.003	-0.7333	-1.013	-1.123	-0.9233	-1.083	-0.7933		-0.9133
KIAA0513	KIAA0513 || Hs.301658 || AB011085 ||1158761	6	0.085	-0.085	0.235	-0.035	0.125	0.295			-0.03667	0.1933	-0.1567	-0.1167	-0.1967	-0.6367	-0.7667	-0.6067	-1.037	-0.9467	-1.137	-0.9967	-1.117	-0.9567	-0.9067	-1.247	-1.207	-1.257
CKLF	Chemokine-like factor || Hs.15159 || BC004380 ||1186828	1	0.175	-0.175	-0.045	0.185	0.075	0.025			-0.006667	0.07333	-0.06667	0.1833	0.2033	0.6133	0.7833	0.8533	0.9033	1.063	1.203	1.163	1.303	1.263	1.113	1.303	1.203	1.093
FANCA	Fanconi anemia, complementation group A || Hs.284153 || X99226 ||1156640	3	-0.06	0.06	-0.2	-0.1	-0.13	-0.09			0.006667	-0.08333	0.07667	-0.02333	0.6467	1.397	1.447	1.397	1.657	1.577	1.477	1.557	1.427	1.457	1.387	1.257	0.9167	0.9067
MGC13114	Hypothetical protein MGC13114 || Hs.239500 || BC007207 ||1193806	5	0.075	-0.075	0.055	0.085	0.045	0.015			-0.01333	0.02667	-0.01333	0.1067	0.07667	0.2667	0.06667	0.5267	0.5367	1.227	1.477	2.487	3.137	3.377	3.317	4.647	5.167	5.257
KIAA0020	KIAA0020 || Hs.493309 || BC016137 ||1167797	3	0.005	-0.005	0.075	0.185	0.195	0.305			-0.04	0.03	0.01	0.05	0.5	1.11	1.34	1.39	1.56	1.45	1.24	1.23	0.93	0.81	0.78	0.56	0.3	0.31
Magmas	Mitochondria-associated protein involved in granulocyte-macrophage colony-stimulating factor signal transduction || Hs.437957 || BC005024 ||1191704	4	0.015	-0.015	-0.025	-0.125	0.215	0.185			0.04667	-0.01333	-0.03333	-0.07333	0.2667	0.3367	0.5367	0.5367	0.6667	0.8267	0.8167	0.8867	1.227	1.047	1.077	1.207	1.157	1.017
LOC57146	Promethin || Hs.258212 || CR596615 ||1173631	8	-0.005	0.005	-0.265	-0.895	0.205	-0.185			0.2133	-0.3267	0.1133	0.5033	-0.9467	-0.2567	-1.857	-1.257	-0.6867	-1.527	-1.087	-1.187	-1.947	-1.207	-1.107	-2.127	-1.667	-1.587
ZNF161	Zinc finger protein 161 || Hs.463569 || BX648862 ||1181236	8	-0.16	0.16	-0.07	-0.2	-0.01	-0.02			0	-0.05	0.05	-0.16	-0.29	-0.72	-0.78	-0.82	-0.82	-1.01	-1.03	-0.96	-1.3	-1.01	-0.98	-1.25	-1.28	-0.99
MAP3K3	Mitogen-activated protein kinase kinase kinase 3 || Hs.29282 || AL834303 ||1176350	7	-0.09	0.09	-0.06	-0.13	-0.07	-0.06			0.02667	-0.1433	0.1167	-0.3333	-0.2433	-0.2233	-0.1133	-0.1633	-0.1333	0.1167	0.09667	0.3067	0.4667	0.7267	1.027	1.967	2.767	3.027
FLJ10847	Hypothetical protein FLJ10847 || Hs.232054 || AK001709 ||1172983	7	-0.02	0.02	-0.35	-0.24	-0.13	-0.13			-0.05333	0.1067	-0.05333	-0.1933	-0.2033	-0.4133	-0.3033	-0.3333	-0.7133	-0.03333	0.1667	0.3067	0.7567	0.6967	0.7867	1.167	1.567	1.597
APPBP2	Amyloid beta precursor protein (cytoplasmic tail) binding protein 2 || Hs.84084 || D86981 ||1155516	6	0.175	-0.175	0.375	-0.015	0.005	0.185			-0.1467	0.3133	-0.1667	-0.3667	-0.1667	-0.6367	-0.9367	-0.8667	-0.8967	-0.9467	-1.067	-0.7567	-1.277	-0.9767	-0.7567	-0.9867	-1.287	-1.307
GTF3C4	General transcription factor IIIC, polypeptide 4, 90kDa || Hs.549088 || AF142328 ||1169373	3	-0.06	0.06	-0.01	0.22	0.04	0.14			0.07	0.03	-0.1	0.17	0.49	1.07	1.15	1	1.36	1.21	1.09	0.83	0.75	0.58	0.65	0.61	0.44	0.66
STAT5A	Signal transducer and activator of transcription 5A || Hs.437058 || L41142 ||1161401	2	0.04	-0.04	0.36	0.1	-0.15	0.16			-0.07333	0.1467	-0.07333	-0.4333	-0.2733	-0.2433	-0.2133	-0.05333	-0.2833	-0.5933	-0.7033	-0.6233	-0.8433	-0.7633	-0.5133	-1.333	-1.343	-1.393
M17S2	Neighbor of BRCA1 gene 1 || Hs.546264 || D30756 ||1164051	8	-0.08	0.08	0	-0.15	0.18	0.15			0.09333	-0.2267	0.1333	-0.1967	-0.1967	-0.5667	-1.007	-0.9767	-0.8067	-1.167	-1.377	-1.017	-1.467	-1.227	-0.9167	-1.397	-1.187	-1.147
	|| || A_23_P207400 ||1158681	1	0.19	-0.19	0.26	0.64	0.06	0.03			-0.19	0.32	-0.13	-0.3	0.34	1.01	1.25	1.43	1.57	1.63	1.72	1.51	1.6	1.32	1.23	1.03	1.28	1
CA10	Carbonic anhydrase X || Hs.463466 || BC068462 ||1168248	7	0.075	-0.075	-0.735	0.205	-0.305	0.045			-0.03333	-0.05333	0.08667	-0.4333	-0.5233	-0.1433	-1.003	-0.1033	-0.2033	-0.4033	0.2767	-0.03333	0.9467	0.4367	0.2467	1.457	0.4267	1.167
	**CDNA FLJ34482 fis, clone HLUNG2004067 || Hs.547489 || AK091801 ||1183924	6	-0.105	0.105	0.195	0.075	0.105	-0.005			-0.02333	-0.03333	0.05667	-0.003333	-0.02333	-0.5833	-0.4533	-0.6733	-0.8433	-0.9633	-0.8933	-1.003	-1.203	-0.8533	-0.7933	-1.293	-1.093	-1.133
USP6	Ubiquitin specific protease 6 (Tre-2 oncogene) || Hs.448851 || AY143550 ||1191601	6	-0.115	0.115	-0.125	0.015	-0.015	-0.165			0.1967	0.05667	-0.2533	-0.07333	-0.4233	-0.4933	-0.4233	-0.7433	-0.5833	-0.6833	-0.8233	-0.5133	-1.063	-1.143	-0.7933	-1.083	-1.073	-1.093
THRA	Thyroid hormone receptor, alpha (erythroblastic leukemia viral (v-erb-a) oncogene homolog, avian) || Hs.724 || BC035137 ||1188770	6	0.035	-0.035	0.235	0.225	-0.195	-0.055			0.04667	-0.09333	0.04667	-0.04333	-0.3933	-0.3033	-0.7533	-0.7633	-0.6333	-0.8833	-1.073	-0.9633	-1.153	-0.9633	-0.8833	-1.043	-1.073	-1.043
	|| || A_23_P20793 ||1188270	5	0		-0.13	0.1	0	0.03			-0.15	0.12	0.03	0.22	-0.2	-0.18	0.16	0.06	0.08	0.28	0.52	0.65	0.83	1.1	1.13	1.83	2.13	2.27
	|| || ENST00000349843 ||1187950	2	0.23	-0.23	-0.38	-0.27	-0.36	-0.32			-0.07667	0.1733	-0.09667	-0.4767	-0.3667	-0.4667	-0.7067	-0.6967	-0.6067	-0.7167	-0.9167	-0.7767	-1.027	-0.9567	-0.7767	-0.9967	-1.267	-1.687
KIAA0427	KIAA0427 || Hs.145230 || AB007887 ||1178747	8	-0.06	0.06	-0.17	-0.47	-0.21	-0.16			-0.1467	0.05333	0.09333	-0.08667	-0.5867	-0.7267	-1.087	-1.337	-0.9467	-0.9767	-1.227	-1.027	-1.407	-1.337	-0.8167	-1.417	-1.067	-1.167
WDR34	WD repeat domain 34 || Hs.495240 || BC011874 ||1187709	1	0.115	-0.115	0.125	0.145	-0.095	-0.085			-0.03667	0.1033	-0.06667	0.07333	0.3933	0.4733	0.6433	0.6633	0.7533	0.9133	0.9633	1.043	1.163	1.143	1.123	1.213	1.063	0.8533
ASE-1	CD3-epsilon-associated protein; antisense to ERCC-1 || Hs.446684 || BC038992 ||1175887	1	-0.075	0.075	0.065	0.015	0.225	0.055			0.08333	-0.1667	0.08333	0.2633	0.5333	0.8133	0.9133	1.123	1.153	1.193	1.153	1.113	1.123	1.033	0.9833	1.043	1.003	0.9033
ELAVL1	ELAV (embryonic lethal, abnormal vision, Drosophila)-like 1 (Hu antigen R) || Hs.184492 || BC003376 ||1180751	4	0		-0.04	0.04	0.16	0.22			-0.03333	0.04667	-0.01333	0.2267	0.3167	0.5067	0.8567	0.7667	0.8467	1.067	1.017	1.107	1.087	1.157	1.197	1.207	1.407	1.437
	|| || A_23_P208582 ||1192368	1	-0.035	0.035	0.115	0.025	0.155	-0.115			0.02333	0.003333	-0.02667	0.1533	0.2633	0.8233	1.133	1.203	0.8833	1.023	1.263	1.153	1.513	1.493	1.063	1.413	1.243	1.103
C19orf33	Chromosome 19 open reading frame 33 || Hs.348553 || BC060319 ||1195258	7	0.055	-0.055	0.115	0.165	0.115	0.095			0.05	-0.03	-0.02	0.04	0.14	-0.11	0.05	-0.07	-0.08	0.03	0.14	0.33	0.43	0.45	0.7	1.25	1.34	1.45
DPP9	Dipeptidylpeptidase 9 || Hs.515081 || AF542510 ||1192920	7	-0.135	0.135	-0.055	0.655	-0.155	-0.165			0.06	-0.07	0.01	-0.02	-0.12	0.14	-0.43	-0.64	0.36	0.24	0.07	0.24	0.16	0.2	0.64	1.38	2.03	2.41
	|| || A_23_P209066 ||1175232	8	0.005	-0.005	-0.565	0.085	-0.245	-0.195			-0.02667	0.01333	0.01333	0.07333	-0.5267	-0.2767	-0.6067	-0.5867	-0.4567	-0.7967	-0.8667	-0.5767	-0.6667	-1.027	-1.077	-0.7967	-0.8367	-1.237
CCNE1	Cyclin E1 || Hs.244723 || BC035498 ||1174913	3	-0.065	0.065	0.045	0.045	0.105	0.105			-0.04333	-0.03333	0.07667	0.2367	1.737	1.977	2.317	2.397	2.227	2.417	2.437	1.877	1.967	1.657	1.317	1.437	1.207	1.117
RSNL2	Restin-like 2 || Hs.122927 || AK023505 ||1161444	6	0.115	-0.115	0.025	-0.045	0.035	0.265			-0.07333	0.2067	-0.1333	0.006667	-0.5133	-0.6133	-0.8333	-0.9333	-0.8533	-1.013	-1.243	-1.083	-1.453	-1.153	-0.9533	-1.303	-1.343	-1.263
PPM1B	Protein phosphatase 1B (formerly 2C), magnesium-dependent, beta isoform || Hs.416769 || BC012002 ||1170756	8	-0.16	0.16	-0.26	-0.47	-0.08	0.1			0.03	-0.11	0.08	-0.39	-0.33	-0.55	-0.86	-0.94	-0.63	-0.8	-1.06	-0.94	-1.15	-1.41	-1	-1.38	-1.18	-1
PER2	Period homolog 2 (Drosophila) || Hs.58756 || AB002345 ||1170221	3	-0.185	0.185	0.105	0.315	-0.295	-0.175			-0.01667	-0.04667	0.06333	-0.7467	0.07333	1.063	1.363	1.263	1.283	1.293	0.8633	0.8233	0.7033	0.5733	0.8233	0.3133	0.2233	0.1033
PPM1G	Protein phosphatase 1G (formerly 2C), magnesium-dependent, gamma isoform || Hs.17883 || BC014386 ||1156427	1	0.025	-0.025	0.035	0.125	-0.115	0.065			-0.1267	0.09333	0.03333	0.09333	0.3633	0.6433	0.8033	0.8633	1.083	1.153	1.053	0.9833	1.033	0.9233	1.003	0.8433	0.6533	0.6833
CDC42EP3	CDC42 effector protein (Rho GTPase binding) 3 || Hs.369574 || AK128735 ||1169186	6	0.065	-0.065	0.255	0.105	-0.005	0.205			0.1633	-0.1467	-0.01667	-0.4167	-0.9567	-0.9667	-1.267	-1.607	-1.087	-1.417	-1.607	-1.507	-2.197	-1.887	-1.227	-2.107	-1.917	-2.067
FLJ12584	Melanoma/melanocyte specific protein KU-MEL-1 || Hs.471610 || AK022646 ||1183874	6	0.24	-0.24	0.28	-0.01	0.08	0.02			0.05	0.03	-0.08	-0.13	-0.69	-1.01	-1.24	-1.42	-1.46	-1.5	-1.55	-1.27	-1.8	-1.53	-1.23	-1.81	-1.91	-2.26
FLJ12584	Melanoma/melanocyte specific protein KU-MEL-1 || Hs.471610 || AK022646 ||1185006	6	0.22	-0.22	0.34	-0.13	-4.44E-16	-0.01			0.08	0.01	-0.09	-0.36	-0.64	-0.95	-1.21	-1.2	-1.17	-1.22	-1.53	-1.13	-1.7	-1.45	-1.24	-1.8	-1.83	-2.45
POLR2D	Polymerase (RNA) II (DNA directed) polypeptide D || Hs.444887 || BC010427 ||1176037	3	-0.08	0.08	-0.1	-0.06	0.03	-0.07			-0.05333	0.1567	-0.1033	0.02667	0.6167	1.127	1.367	1.387	1.447	1.357	1.607	1.167	1.287	1.087	0.8567	0.8967	0.6967	0.5267
POLR1B	Polymerase (RNA) I polypeptide B, 128kDa || Hs.86337 || AK128044 ||1168339	3	-0.13	0.13	-0.14	0.21	0.08	0.01			0.01	-0.06	0.05	0.53	1.11	1.5	1.63	1.43	1.81	1.74	1.61	1.58	1.48	1.28	1.16	1.01	0.95	0.8
GMPS	Guanine monphosphate synthetase || Hs.546324 || U10860 ||1179364	1	0.24	-0.24	0.06	0.3	0.4	0.38			-0.1267	0.2933	-0.1667	-0.1867	0.4933	0.8533	0.9833	1.143	1.143	1.133	1.313	1.083	1.343	0.9833	0.7533	1.063	0.9333	0.8033
PI3	Protease inhibitor 3, skin-derived (SKALP) || Hs.112341 || CR542234 ||1186480	5	-0.005	0.005	0.075	0.055	0.045	0.115			-0.003333	0.07667	-0.07333	0.06667	-0.1533	-0.05333	0.2367	0.1767	0.3667	1.447	1.667	2.417	2.667	2.917	3.427	4.777	5.547	5.667
KCNG1	Potassium voltage-gated channel, subfamily G, member 1 || Hs.118695 || AK128721 ||1195384	1	-0.03	0.03	0.16	0.16	0.43	0.33			0.01333	0.1633	-0.1767	0.02333	0.8933	0.7333	0.7233	0.9033	1.063	0.8233	0.9233	0.6233	1.023	0.8433	0.8733	0.8533	1.163	1.023
C20orf36	Chromosome 20 open reading frame 36 || Hs.473317 || AK001745 ||1175922	8	0.055	-0.055	-0.115	-0.005	-0.385	-0.445			0.01333	0.08333	-0.09667	-0.2767	-0.5667	-0.7367	-1.057	-0.9067	-0.9667	-1.377	-1.077	-0.8367	-1.297	-1.077	-1.157	-1.157	-0.8167	-1.117
NRIP1	Nuclear receptor interacting protein 1 || Hs.155017 || AK123818 ||1183375	6	0.035	-0.035	0.355	0.025	0.225	0.345			-0.1567	0.3133	-0.1567	-0.3567	-0.2867	-0.6067	-0.5267	-0.5067	-0.3167	-0.5067	-0.7367	-0.7267	-0.9467	-1.047	-0.9067	-1.207	-1.177	-0.9267
BACH1	BTB and CNC homology 1, basic leucine zipper transcription factor 1 || Hs.154276 || AB002803 ||1172085	8	0		-0.16	0.06	0.27	0.39			-0.02333	0.03667	-0.01333	-0.2733	-0.8833	-1.013	-1.233	-1.413	-1.063	-1.393	-1.563	-1.143	-1.693	-1.353	-1.003	-0.7533	-0.8133	-0.4433
	|| || A_23_P211126 ||1156781	6	-0.11	0.11	0.06	-0.02	0.29	0.34			-0.18	0.27	-0.09	-0.1	-0.11	-0.53	-0.48	-0.68	-0.57	-0.5	-0.78	-0.66	-0.84	-1.01	-0.84	-1.16	-1.34	-1.17
WDR4	WD repeat domain 4 || Hs.248815 || BC018866 ||1176364	1	0		-0.3	0.21	-0.21	-0.31			0.02	0.05	-0.07	0.3	0.7	1.21	1.08	1.29	1.37	1.45	1.58	1.56	1.82	1.75	1.6	1.9	1.63	1.4
LOC116211	Hypothetical protein BC013113 || Hs.135997 || BC021177 ||1190562	1	0.1	-0.1	0.13	0.11	0.15	0.13			0.05667	-0.04333	-0.01333	-0.2733	0.2667	0.1767	0.6567	0.6967	0.5667	0.9067	1.067	0.9067	1.217	0.8067	0.8667	0.8167	1.007	0.7267
CENTB2	Centaurin, beta 2 || Hs.478746 || BC031005 ||1174695	8	0.085	-0.085	-0.305	-0.395	-0.315	-0.315			-0.08667	0.05333	0.03333	-0.3067	-0.4367	-0.9367	-1.037	-0.8967	-1.087	-1.077	-1.217	-0.9967	-1.187	-1.207	-1.367	-1.337	-1.177	-1.187
LRRFIP2	Leucine rich repeat (in FLII) interacting protein 2 || Hs.475319 || AK000255 ||1157586	8	-0.19	0.19	-0.24	-0.57	-0.03	-0.03			0.04	-0.25	0.21	-0.25	-0.53	-0.73	-0.93	-0.97	-0.69	-0.91	-1.14	-0.75	-1.12	-1.03	-0.81	-1.17	-1.1	-1
WNT5A	Wingless-type MMTV integration site family, member 5A || Hs.152213 || BC064694 ||1163797	6	-0.075	0.075	-0.205	0.275	0.285	0.275			-0.03333	0.006667	0.02667	-0.05333	-0.4933	-0.1833	-0.8033	-0.9633	-0.3933	-0.8633	-1.343	-0.7633	-1.553	-1.183	-0.7233	-1.213	-1.083	-0.7633
FLJ35036	Hypothetical protein FLJ35036 || Hs.518301 || BC008901 ||1185340	8	-0.06	0.06	-0.28	0.3	-0.07	-0.09			0.02333	0.07333	-0.09667	0.3233	-0.7367	-0.6567	-0.9067	-1.187	-1.137	-1.307	-1.327	-1.217	-1.507	-1.157	-1.217	-1.237	-1.527	-1.067
HRH1	Histamine receptor H1 || Hs.1570 || D28481 ||1189629	6	0.125	-0.125	0.405	0.165	0.115	0.315			-0.07	0.09	-0.02	-0.09	-0.59	-0.71	-0.92	-1.01	-1.39	-1.41	-1.28	-1.23	-1.55	-1.42	-1.26	-1.84	-1.65	-1.46
DKFZP434C245	WD repeat domain 51A || Hs.476306 || CR613937 ||1157114	1	0.14	-0.14	-0.03	0.29	0.18	0.22			-0.1733	0.2467	-0.07333	0.006667	0.07667	0.6267	0.5967	0.8967	0.9567	1.127	1.247	1.337	1.357	1.277	1.287	1.147	1.147	1.027
SFRS10	Splicing factor, arginine/serine-rich 10 (transformer 2 homolog, Drosophila) || Hs.533122 || AK098191 ||1175788	3	0		-0.27	0.36	-0.17	-0.18			-0.08	0.23	-0.15	0.2	0.35	1.11	1.42	1.48	1.42	1.62	1.69	1.43	1.69	1.36	1.19	1.24	0.85	0.76
FLJ11046	Hypothetical protein FLJ11046 || Hs.477003 || BC020955 ||1191625	6	-0.06	0.06	0.17	0.15	0.34	0.27			-0.04667	-0.006667	0.05333	-0.05667	-0.2467	-0.3667	-0.5667	-0.7367	-0.4467	-0.6767	-0.6767	-0.6167	-0.9367	-1.057	-0.8367	-1.027	-1.157	-1.087
	|| || THC2156926 ||1182060	6	0		0.01	0.18	0.22	0.18			0.06333	-0.006667	-0.05667	0.1633	-0.3967	-0.1567	-0.5267	-0.7267	-0.4567	-0.6667	-1.167	-0.5767	-1.427	-0.9067	-0.4367	-1.077	-0.9567	-0.8067
TACC3	Transforming, acidic coiled-coil containing protein 3 || Hs.104019 || AF093543 ||1190449	1	0.11	-0.11	0.14	0.34	0.03	0.18			-0.1367	-0.1567	0.2933	-0.3067	0.2333	0.6333	1.023	0.8933	1.253	1.333	1.403	1.263	1.323	1.243	1.423	1.293	1.323	1.493
	|| || A_23_P21293 ||1160924	5	-0.15	0.15	0.47	0.38		0.18			-0.1333	-0.06333	0.1967	-0.1333	0.2767	0.3167	0.1167	-0.07333	0.2167	-0.05333	0.6867	0.9267	2.177	1.837	1.907	2.697	3.267	3.137
TRIM2	Tripartite motif-containing 2 || Hs.435711 || AL110234 ||1173554	2	0.18	-0.18	0.1	-0.04	-0.17	-0.24			0.02333	-0.1367	0.1133	-0.1367	-0.1767	-0.6867	-0.7467	-0.5267	-0.9167	-1.037	-0.8767	-0.9167	-1.067	-1.067	-1.157	-1.447	-1.567	-1.607
HNRPDL	Heterogeneous nuclear ribonucleoprotein D-like || Hs.527105 || D89092 ||1170531	3	0.11	-0.11	-0.04	0.82	-0.05	0.15			-0.003333	0.01667	-0.01333	-0.6033	-0.2533	1.007	0.9367	0.9567	1.347	1.327	0.9467	1.077	0.8867	0.6267	0.5667	0.2467	0.09667	-0.03333
LOC91431	Prematurely terminated mRNA decay factor-like || Hs.444338 || AK126054 ||1187096	3	0		0.08	0		-0.24			-0.1633	0.1967	-0.03333	0.2967	0.8967	1.347	1.907	1.857	1.597	1.787	1.927	1.547	1.267	1.287	0.9467	1.297	0.9067	1.107
SEMA5A	Sema domain, seven thrombospondin repeats (type 1 and type 1-like), transmembrane domain (TM) and short cytoplasmic domain, (semaphorin) 5A || Hs.321637 || U52840 ||1182273	6	0.245	-0.245	0.305	-0.385	0.305	0.205			-0.03333	0.3467	-0.3133	-0.1333	-0.4333	-0.5533	-1.113	-0.2633	-0.7633	-0.6233	-0.6233	-0.5333	-0.8833	-0.6833	-0.8433	-1.193	-1.013	-1.283
F2R	Coagulation factor II (thrombin) receptor || Hs.482562 || BC051909 ||1172138	6	0.07	-0.07	-2.22E-16	-0.37	0.41	0.16			-0.06	-0.1	0.16	-0.1	-0.02	-0.54	-0.69	-0.59	-0.77	-0.62	-0.71	-0.75	-0.79	-1	-0.86	-1.09	-1.17	-0.9
AIP1	Atrophin-1 interacting protein 1 || Hs.488945 || AB014605 ||1169789	8	0.385	-0.385	0.145	-0.205	-0.025	0.125			0.03	2.22E-16	-0.03	-0.07	-0.46	-0.38	-1.03	-0.85	-0.75	-0.83	-3.31	-0.98	-0.94	-1.15	-1.17	-1.13	-0.93	-0.96
NIPBL	Nipped-B homolog (Drosophila) || Hs.481927 || AB019494 ||1185903	6	0		0.11	0.23	0.06	0.09			-0.03	0	0.03	0.05	-0.41	-0.43	-0.42	-0.59	-0.59	-0.83	-0.94	-0.76	-1.07	-0.98	-0.86	-1.26	-1.15	-0.87
NR3C1	Nuclear receptor subfamily 3, group C, member 1 (glucocorticoid receptor) || Hs.122926 || U01351 ||1176147	6	0		-0.12	0.2	0.02	0.09			0.04333	-0.1367	0.09333	0.05333	-0.4467	-0.4567	-0.3767	-0.6567	-0.5967	-0.7167	-0.9567	-0.7867	-1.147	-0.8667	-0.7067	-1.167	-1.067	-0.9067
TPMT	Thiopurine S-methyltransferase || Hs.444319 || S62904 ||1156715	1	0.04	-0.04	0.01	0.26	0.31	0.2			0.11	0.17	-0.28	0.18	0.45	0.57	0.94	0.79	1.01	1.07	1.12	1.04	1.16	1.12	1.04	1.32	1.11	0.96
MARCKS	Myristoylated alanine-rich protein kinase C substrate || Hs.519909 || AK074526 ||1158408	6	0.06	-0.06	0.15	0.21	0.28	0.24			0.01333	0.07333	-0.08667	-0.1367	-0.2767	-0.4067	-0.5467	-0.6367	-0.6367	-0.8267	-1.107	-0.8067	-1.217	-1.007	-0.7667	-1.277	-1.267	-0.9967
GPR119	G protein-coupled receptor 119 || Hs.496762 || AY288416 ||1194302	5	-0.015	0.015	-0.155	-0.095	-0.235	-0.305			0.1	-0.07	-0.03	-0.03	-0.34	-0.24	-0.26	-0.15	-0.2	0.23	0.44	1.09	1.32	1.45	1.54	2.66	2.83	3.08
	|| || THC2131163 ||1175522	2	-0.03	0.03	0.14	0.25	-0.18	-0.18			0.1067	-0.06333	-0.04333	-0.1533	-0.2833	-0.5433	-0.5633	-0.7433	-0.5833	-0.6933	-0.8033	-0.6333	-1.283	-1.033	-0.7133	-1.503	-1.383	-2.153
SERPINB1	Serine (or cysteine) proteinase inhibitor, clade B (ovalbumin), member 1 || Hs.381167 || BC009015 ||1176041	8	-0.01	0.01	-0.35	-0.25	-0.43	-0.35			0.01	-0.14	0.13	-0.32	-0.61	-0.75	-1.04	-1.01	-0.87	-1.08	-1.06	-0.92	-0.97	-0.99	-0.84	-0.91	-0.79	-0.85
PBX2	Pre-B-cell leukemia transcription factor 2 || Hs.509545 || X59842 ||1185814	8	0.18	-0.18	-0.19	0	0.05	0.05			-0.1833	0.2267	-0.04333	-0.2433	0.06667	-0.9833	-0.8133	-1.003	-0.5733	-0.9233	-1.223	-0.8733	-1.063	-1.153	-0.1533	-0.7833	0.01667	-0.05333
FBXL4	F-box and leucine-rich repeat protein 4 || Hs.536850 || BC055010 ||1159315	6	0.3	-0.3	0.43	0.1	0.23	0.17			-0.1567	0.1733	-0.01667	0.03333	0.1733	-0.03667	-0.2567	-0.2367	-0.1367	-0.4967	-1.647	-0.5667	-0.8867	-0.6367	-0.8267	-1.037	-0.8667	-1.367
HIVEP2	Human immunodeficiency virus type I enhancer binding protein 2 || Hs.510172 || X65644 ||1191165	6	-0.21	0.21	0.11	-0.03	0.31	0.22			-0.01333	0.03667	-0.02333	-0.1233	-0.2633	-0.7633	-0.6233	-0.8833	-0.8533	-0.8433	-1.163	-0.8933	-1.193	-1.233	-0.9233	-1.313	-1.203	-1.113
SNX9	Sorting nexin 9 || Hs.191213 || AF172847 ||1157415	6	-0.05	0.05	0.13	-0.51	0.28	0.35			0.02	-0.08	0.06	-0.12	-0.44	-0.79	-0.9	-1.25	-1.13	-1.3	-1.61	-1.3	-1.8	-1.69	-1.36	-1.77	-1.75	-1.53
CITED2	Cbp/p300-interacting transactivator, with Glu/Asp-rich carboxy-terminal domain, 2 || Hs.82071 || BC004377 ||1177301	8	0.05	-0.05	-0.23	-0.13	-0.41	-0.22			-0.09	0.05	0.04	-0.59	-1.27	-1.07	-1.56	-1.56	-1.32	-1.84	-1.9	-1.75	-2.12	-1.87	-1.58	-1.84	-1.59	-1.73
CPA5	Carboxypeptidase A5 || Hs.144699 || BC042996 ||1184815	7	0.04	-0.04	-0.15	-0.42	-0.24	-0.28			0.1067	0.03667	-0.1433	-0.03333	0.05667	0.4267	0.06667	-0.1733	-0.2933	-0.09333	-0.2133	-0.1333	0.006667	0.3467	0.3967	1.087	1.167	1.177
FIGNL1	Fidgetin-like 1 || Hs.137516 || AK023411 ||1184903	3	0.165	-0.165	-0.085	0.185	-0.045	0.115			0.003333	0.08333	-0.08667	0.2633	1.263	1.333	1.693	1.553	1.793	1.633	1.423	1.393	1.023	0.9433	1.043	0.4733	0.5033	0.1533
VPS41	Vacuolar protein sorting 41 (yeast) || Hs.148721 || AK074325 ||1161768	8	-0.195	0.195	-0.055	-0.305	0.035	-0.255			0.09333	-0.3867	0.2933	-0.2567	-0.2967	-0.8067	-0.6667	-0.7067	-1.027	-0.9367	-0.8867	-0.8767	-0.8467	-0.8667	-1.387	-0.8867	-1.177	-1.377
AHR	Aryl hydrocarbon receptor || Hs.171189 || L19872 ||1161617	2	0.05	-0.05	-0.18	0.2	0.08	0.17			0.01333	-0.08667	0.07333	-0.2467	-0.6167	-0.3867	-0.4867	-0.6967	-0.4267	-0.6067	-0.8867	-0.8267	-0.9667	-0.9967	-0.9167	-1.397	-1.587	-1.557
HBP1	HMG-box transcription factor 1 || Hs.162032 || CR617831 ||1189259	6	0.25	-0.25	0.29	0.39	0.06	0.17			-0.06667	0.2233	-0.1567	-0.1367	-0.8567	-0.7967	-1.197	-1.367	-1.377	-1.327	-1.527	-1.447	-1.727	-1.727	-1.517	-2.077	-1.717	-1.427
PDZRN3	PDZ domain containing RING finger 3 || Hs.434900 || AL157498 ||1176373	8	-0.22	0.22	-0.1	-0.31	0.01	0.12			0.1	-0.25	0.15	-0.22	-0.93	-0.69	-0.52	-0.86	-0.72	-1	-0.88	-0.89	-1.14	-0.99	-0.8	-1.14	-1.12	-0.64
AGPAT5	1-acylglycerol-3-phosphate O-acyltransferase 5 (lysophosphatidic acid acyltransferase, epsilon) || Hs.490899 || BC068519 ||1193835	4	0.04	-0.04	-0.07	0.4	0.04	0.28			-0.29	0.27	0.02	0.02	0.38	0.94	1.23	1.1	1.31	1.64	1.67	1.56	1.85	1.44	1.65	1.96	2.51	2.71
NFKBIL2	Nuclear factor of kappa light polypeptide gene enhancer in B-cells inhibitor-like 2 || Hs.459376 || AK097406 ||1161257	1	0.03	-0.03	0.01	0.14	-0.31	-0.17			-0.1733	0.1467	0.02667	-0.1233	0.8867	1.407	1.827	1.867	1.587	2.037	2.347	2.097	2.267	2.057	1.737	1.827	1.457	1.367
EXOSC2	Exosome component 2 || Hs.546354 || BC000747 ||1186310	3	0.055	-0.055	-0.275	0.235	-0.415	-0.255			-0.16	0.03	0.13	0.16	0.84	1.22	1.28	1.2	1.51	1.2	0.98	1.25	1.14	1.13	1.12	0.87	0.25	0.22
UCK1	Uridine-cytidine kinase 1 || Hs.9597 || AK022317 ||1168871	3	-0.01	0.01	0.17	0.21	-0.04	0.07			-0.02333	0.04667	-0.02333	0.2267	0.5467	0.9867	0.7567	1.067	1.147	0.9967	1.007	0.8667	0.8767	0.8567	0.7367	0.5267	0.3167	0.1467
DHRS8	Dehydrogenase/reductase (SDR family) member 8 || Hs.282984 || BC036001 ||1167469	8	-0.06	0.06	0.02	-0.25	-0.11	-0.08			-0.01667	-0.05667	0.07333	-0.08667	-0.3067	-0.5767	-0.8867	-0.9367	-0.9367	-1.347	-1.327	-1.247	-1.617	-1.367	-1.177	-1.607	-1.427	-1.337
TRIM14	Tripartite motif-containing 14 || Hs.549094 || D50919 ||1156793	4	-0.205	0.205	0.075	-0.255	-0.135	-0.605			0.05	-0.12	0.07	-0.08	0.72	0.75	0.74	1.44	0.98	1.34	1.19	1.01	1.52	1.43	1	1.38	1.79	2.1
RAB14	RAB14, member RAS oncogene family || Hs.371563 || AK090889 ||1157407	2	0.095	-0.095	-0.015	0.135	0.165	0.135			-0.03	-0.1	0.13	0.13	0.09	-0.17	-0.12	-0.34	-0.18	-0.38	-0.87	-0.36	-0.88	-0.71	-0.67	-1.01	-1.16	-1.13
FREQ	Frequenin homolog (Drosophila) || Hs.301760 || AF134479 ||1183504	1	0.305	-0.305	0.045	0.245	0.125	-0.005			-0.08333	0.2267	-0.1433	0.2467	0.5467	1.117	1.237	1.297	1.337	1.397	1.447	1.397	1.517	1.367	1.307	1.437	1.207	1.017
CTPS	CTP synthase || Hs.473087 || BC009408 ||1170190	1	0	0	0.02	0.57	0.32	0.37			0.006667	0.06667	-0.07333	0.3267	0.9567	1.737	2.017	2.067	2.257	2.257	2.177	2.087	2.147	1.957	1.957	1.727	1.597	1.497
SLC31A2	Solute carrier family 31 (copper transporters), member 2 || Hs.24030 || BC026252 ||1180603	6	-0.22	0.22	0.04	-0.17	0.36	0.45			0.01667	-0.05333	0.03667	-0.09333	-0.1933	-0.2733	-0.6833	-0.7333	-0.7133	-0.9733	-1.113	-1.053	-1.263	-1.173	-1.073	-1.193	-1.563	-1.233
MLLT7	Myeloid/lymphoid or mixed-lineage leukemia (trithorax homolog, Drosophila); translocated to, 7 || Hs.239663 || CR595958 ||1167341	7	-0.03	0.03	0.11	-0.13	0.47	0.03			-0.04333	-0.003333	0.04667	0.2967	0.3567	0.05667	0.1267	0.09667	-0.1533	0.1167	-0.04333	0.5067	0.4567	0.8667	1.057	1.827		2.637
	|| || ENST00000341189 ||1193650	2	0.11	-0.11	0.03	0.19	0.14	-0.1			0.01	0.01	-0.02	0.19	-0.27	-0.33	-0.22	-0.62	-0.64	-0.67	-0.98	-0.67	-1.26	-1.04	-0.58	-1.4	-1.19	-1.32
TIMM8A	Translocase of inner mitochondrial membrane 8 homolog A (yeast) || Hs.447877 || BC015093 ||1184677	3	0.075	-0.075	-0.175	-0.095	0.175	0.175			0.02	0.13	-0.15	-0.04	0.63	0.95	1.15	1.11	1.25	1.32	1.23	1.18	1.2	1.11	0.92	0.96	0.52	0.45
C1orf24	Chromosome 1 open reading frame 24 || Hs.518662 || BC030531 ||1187626	4	-0.15	0.15	-0.39	-0.59		0.25			-0.3367	0.3133	0.02333	-0.3567	0.003333	0.5733	0.7933	0.9633	1.283	0.9233	1.773	1.253	1.583		1.253	1.513	1.593
IFI16	Interferon, gamma-inducible protein 16 || Hs.380250 || AF208043 ||1178616	8	0.115	-0.115	0.045	-0.255	-0.265	-0.125			0.003333	-0.03667	0.03333	-0.1267	-0.4967	-0.9167	-0.9867	-0.9567	-0.8267	-0.9567	-1.197	-1.077	-1.327	-1.327	-1.087	-1.367	-0.7367	-0.1267
PLEKHA5	Pleckstrin homology domain containing, family A member 5 || Hs.188614 || AK001529 ||1172568	6	0		0.05	0.17	-0.25	-0.09			-0.03	-0.01	0.04	-0.12	-0.56	-0.87	-1.21	-1.2	-1.01	-1.23	-1.58	-1.26	-1.69	-1.54	-1.29	-1.8	-1.63	-1.66
SLC38A2	Solute carrier family 38, member 2 || Hs.221847 || AK001700 ||1191724	8	0.06	-0.06	-0.61	-0.3	-0.26	-0.37			-0.2	0.22	-0.02	0.24	-0.4	-0.94	-0.86	-1	-1.18	-1.27	-1.48	-1.14	-1.64	-1.45	-1.33	-1.5	-1.44	-0.99
DDX17	DEAD (Asp-Glu-Ala-Asp) box polypeptide 17 || Hs.528305 || CR456432 ||1187310	6	-0.045	0.045	0.095	0.305	-0.145	-0.175			-0.04	-0.22	0.26	0.51	0.09	-0.21	-0.57	-0.26	-0.65	-1.03	-0.93	-0.64	-1.29	-0.61	-0.79	-1.01	-0.9	-0.9
	|| || A_23_P21882 ||1179429	7	-0.115	0.115	-0.035	-0.155	0.025	0.005			-0.09333	-0.06333	0.1567	-0.09333	0.4367	-0.1533	-0.06333	-0.07333	-0.09333	-0.02333	0.2267	0.4267	0.5767	0.5267	0.7167	1.697	1.937	2.347
POLQ	Polymerase (DNA directed), theta || Hs.241517 || AY032677 ||1182586	1	0.095	-0.095	-0.075	0.125	0.115	0.205			-0.09	0.17	-0.08	-0.13	0.09	0.75	0.99	1.17	1.23	1.41	1.47	1.32	1.56	1.33	1.48	1.12	1	0.76
RXRA	Retinoid X receptor, alpha || Hs.20084 || AK131192 ||1168166	5	0.05	-0.05	-0.26	-0.13	-0.14	-0.29			-0.06667	0.07333	-0.006667	0.09333	-0.1767	-0.1767	-0.2267	-0.1167	0.07333	0.8033	1.313	2.273	2.453	2.723	3.003	4.763	4.853	5.103
	|| || A_23_P219197 ||1161022	8	-0.01	0.01	-0.07	-0.37	0.04	-0.19			0.2067	-0.4133	0.2067	-0.1233	-0.3133	-0.8033	-0.7133	-1.003	-0.8633	-0.9433	-1.203	-0.9233	-0.9933	-1.143	-0.9633	-1.153	-0.9533	-1.153
	|| || A_23_P22086 ||1190065	4	0.13	-0.13	0.41	0.22	0.04	0.09			-0.1067	0.02333	0.08333	0.1033	0.1233	0.3133	0.6733	0.4833	0.3733	0.6433	0.8033	0.7533	0.9033	1.083	1.023	1.293	1.123	1.013
EIF4EBP1	Eukaryotic translation initiation factor 4E binding protein 1 || Hs.411641 || BC004459 ||1167760	4	-0.02	0.02	-0.1	-0.02	0.05	0.04			-0.07333	0.09667	-0.02333	-0.04333	0.1667	0.4367	0.6367	0.6367	0.7467	0.9467	0.9567	1.007	1.177	1.147	1.317	1.317	1.547	1.507
SILV	Silver homolog (mouse) || Hs.95972 || BC001414 ||1185481	5	0.04	-0.04	0.02	0.02	-0.06	0.07			-0.003333	-0.05333	0.05667	-0.04333	-0.1533	0.08667	0.1567	0.1567	0.08667	0.3367	0.3967	0.5567	0.9267	1.067	1.067	1.847	2.207	2.217
SLC9A6	Solute carrier family 9 (sodium/hydrogen exchanger), isoform 6 || Hs.62185 || BC049169 ||1174117	2	-0.03	0.03	-0.37	-0.17	-0.06	-0.03			0.1	-0.09	-0.01	-0.22	-0.19	-0.46	-0.65	-0.64	-0.56	-0.58	-0.69	-0.67	-0.99	-0.86	-0.75	-1.07	-1.3	-1.24
EXO1	Exonuclease 1 || Hs.498248 || AF091740 ||1156995	3	0.21	-0.21	0.37	0.47	0.15	0.16			-0.2933	0.1867	0.1067	-0.2633	0.9067	1.917	2.247	2.197	2.607	2.347	2.277	2.097	1.967	1.697	1.677	1.397	1.267	0.9967
WDR3	WD repeat domain 3 || Hs.201375 || AF083217 ||1195582	3	0.005	-0.005	0.325	0.465	0.395	0.345			-0.05333	0.1167	-0.06333	0.1467	1.087	1.557	1.737	1.757	1.907	1.877	1.747	1.437	1.567	1.287	1.097	0.8767	0.6767	0.5967
AF1Q	ALL1-fused gene from chromosome 1q || Hs.75823 || BC021703 ||1177619	4	0.05	-0.05	-0.12	0.4	0.16	0.15			0	-0.03	0.03	-0.03	0.12	0.68	0.78	0.88	0.68	1	1.06	1.03	1.13	1.18	1.08	1.23	1.45	1.45
CGI-115	CGI-115 protein || Hs.408101 || BC020641 ||1169056	3	-0.11	0.11	-0.24	0.02	0.16	0.05			0.003333	0.01333	-0.01667	-0.04667	0.4633	0.8233	1.193	1.143	1.183	1.203	1.123	1.073	1.053	0.8833	0.7733	0.6533	0.4533	0.2833
PRCC	Papillary renal cell carcinoma (translocation-associated) || Hs.516948 || BC004913 ||1184743	3	-0.06	0.06	0.18	0.11	0.12	0.07			-0.03	-0.04	0.07	0.12	0.48	0.99	1.02	0.87	1.12	1.02	0.97	0.83	0.88	0.69	0.68	0.33	0.32	0.35
ITGB3BP	Integrin beta 3 binding protein (beta3-endonexin) || Hs.166539 || BC014385 ||1178009	1	0.27	-0.27	0.21	0.45	0.17	0.04			-0.1733	0.3467	-0.1733	-0.1933	0.2567	0.4367	0.8167	0.8967	0.9067	1.417	1.757	1.497	2.047	1.707	1.357	1.497	1.337	1.007
MGC3200	Ankyrin repeat domain 34 || Hs.9088 || AK092209 ||1187348	6	-0.01	0.01	0.09	0.06	0.14	-0.14			-0.003333	-0.02333	0.02667	-0.07333	-0.1833	-0.3733	-0.6633	-0.6433	-0.6333	-0.8833	-0.8933	-0.7133	-1.043	-1.003	-0.8133	-1.033	-0.8033	-1.023
ZNF37A	Zinc finger protein 37a (KOX 21) || Hs.292575 || AJ492195 ||1181507	1	0.135	-0.135	0.065	0.415	-0.135	-0.205			-0.2233	0.1367	0.08667	0.1967	0.5767	0.8167	0.9767	0.9867	0.8367	0.9667	1.277	0.8767	1.407	1.167	0.7067	1.257	1.447	1.347
PP2135	PP2135 protein || Hs.552663 || AY358379 ||1175631	6	0.29	-0.29	0.42	0.1	-0.23	0.03			-0.1433	0.2967	-0.1533	-0.4033	-0.5933	-0.5433	-0.7433	-0.8333	-0.5633	-0.7133	-1.153	-0.7233	-1.113	-0.7033	-0.6033	-1.033	-0.8533	-0.8933
DKK1	Dickkopf homolog 1 (Xenopus laevis) || Hs.40499 || CR610857 ||1158500	8	0.1	-0.1	-0.05	-0.64	0.03	-0.01			-0.07333	0.2467	-0.1733	-0.09333	-1.003	-1.423	-1.653	-1.893	-1.963	-2.143	-2.373	-2.133	-2.643	-2.413	-1.833	-2.573	-2.513	-1.253
CCNJ	Cyclin J || Hs.281348 || BC043175 ||1195771	3	-0.05	0.05	-0.22	-0.27	0.36	0.03			-0.1767	0.4233	-0.2467	0.3733	1.493	1.053	1.633	1.393	1.343	1.503	1.223	1.083	1.073	0.8333	0.5633	0.6133	0.03333	0.3333
KIAA0690	KIAA0690 || Hs.434251 || BC012745 ||1167005	1	0	0	0.08	0	0.19	0.16			-0.06667	-0.006667	0.07333	0.2733	0.9333	1.123	1.463	1.403	1.503	1.663	1.613	1.443	1.513	1.553	1.493	1.263	0.9733	1.063
FLJ10292	Mago-nashi homolog || Hs.104650 || AF165518 ||1162192	1	0.215	-0.215	0.345	0.575	0.315	0.175			-0.04	0.09	-0.05	0.4	0.66	0.79	1.04	1.03	1	1.25	1.44	1.38	1.7	1.5	1.26	1.44	1.52	1.3
C10orf18	Chromosome 10 open reading frame 18 || Hs.432548 || AK091392 ||1159905	3	-0.055	0.055	0.085	0.115	0.125	0.235			0.04667	0.006667	-0.05333	0.1067	0.6167	0.8667	1.167	0.9767	1.077	1.177	1.047	0.8367	1.067	0.7267	0.6467	0.5167	0.7367	0.6967
RPS6KB2	Ribosomal protein S6 kinase, 70kDa, polypeptide 2 || Hs.534345 || BC006106 ||1163927	5	0.16	-0.16	-0.07	0.02	0.1	0.07			-0.04333	0.1067	-0.06333	-0.1833	-0.2533	0.1167	0.08667	0.1767	0.1467	0.4167	0.6567	1.097	1.057	1.237	1.267	2.207	2.467	2.587
PHACS	1-aminocyclopropane-1-carboxylate synthase || Hs.126706 || AK057649 ||1193746	6	0.25	-0.25	0.27	-0.04	-0.1	0			-0.2167	0.2133	0.003333	-0.1567	-0.3567	-0.6267	-0.9667	-0.5467	-0.7167	-1.057	-0.8867	-0.9967	-0.8167	-0.9167	-1.287	-0.8867	-0.9367	-1.057
	|| || A_23_P24870 ||1161961	6	0.21	-0.21	-0.04	0.56	-0.32	-0.11			-0.1067	0.2833	-0.1767	0.07333	-0.6667	-0.3767	-0.7867	-0.9667	-0.4367	-0.9567	-1.207	-0.9567	-1.397	-1.277	-0.9867	-1.567	-1.507	-1.397
	|| || ENST00000357605 ||1172176	7	-0.06	0.06	-0.35	-0.48	0.04	-0.1			0.1867	-0.2333	0.04667	0.06667	-0.2133	-0.4033	-0.1833	-0.02333	-0.1533	0.3767	-0.01333	0.09667	0.3667	0.6167	0.6167	1.247	1.537	1.397
SELT	Selenoprotein T || Hs.369052 || BC026350 ||1162498	1	0.005	-0.005	-0.095	-0.005	0.005	0.055			-0.01333	-0.01333	0.02667	0.1267	0.2267	0.4767	0.6767	0.6067	0.6767	1.147	1.507	1.477	1.047	1.047	1.287	1.507	1.027	1.107
HSPBAP1	HSPB (heat shock 27kDa) associated protein 1 || Hs.29169 || BC011897 ||1176278	8	-0.255	0.255	-0.215	-0.465	-0.015	-0.155			0.13	-0.09	-0.04	-0.05	-0.54	-0.54	-0.68	-0.54	-0.53	-0.8	-0.64	-0.79	-1.03	-0.82	-0.88	-1.15	-1.04	-1.04
PRIM1	Primase, polypeptide 1, 49kDa || Hs.534339 || CR621514 ||1189131	1	0.07	-0.07	-0.16	0.45	-0.18	-0.29			-0.08333	0.1767	-0.09333	0.06667	0.6067	1.297	1.137	1.177	1.517	1.327	1.397	1.437	1.367	1.217	1.247	1.317	1.267	0.9167
CBX7	Chromobox homolog 7 || Hs.356416 || CR594018 ||1183672	6	0.07	-0.07	0.27	-0.08	-0.2	-0.19			-0.07	0.05	0.02	0	-0.2	-0.56	-0.95	-0.78	-0.99	-1.17	-1.04	-0.95	-1.28	-1	-0.93	-1.37	-1.15	-1.51
CRBN	Cereblon || Hs.18925 || AF117230 ||1193555	2	0.095	-0.095	-0.095	-0.025	-0.255	-0.365			-0.02333	-0.06333	0.08667	-0.2933	-0.3633	-0.4233	-0.6433	-0.7833	-0.5233	-0.7033	-0.8133	-0.9333	-0.9233	-1.113	-1.113	-1.303	-1.373	-1.483
CGI-111	Isochorismatase domain containing 1 || Hs.483296 || AF151869 ||1161183	3	-0.025	0.025	-0.095	-0.025	0.295	0.175			-0.05667	0.08333	-0.02667	0.2033	1.113	1.063	1.253	1.283	1.163	1.203	1.263	1.113	1.283	0.9833	0.9033	0.8333	0.5133	0.4433
CXorf6	Chromosome X open reading frame 6 || Hs.20136 || AK125184 ||1166210	6	0.335	-0.335	0.205	-0.255	-0.155	0.135			-0.29	0.6	-0.31	-0.59	-0.54	-0.67	-0.67	-0.87	-0.64	-0.73	-0.92	-0.82	-1.01	-1	-0.8	-1.17	-1.25	-1.43
FKBP11	FK506 binding protein 11, 19 kDa || Hs.438695 || BC027973 ||1155834	4	0		-0.11	-0.41	0.25	0.21			-0.005		0.005	0.195	0.865	0.605	1.065	1.125	0.955	1.555	1.595	1.535	2.055	1.945	1.655	2.155	2.355	2.205
CTNND1	Catenin (cadherin-associated protein), delta 1 || Hs.166011 || AF062341 ||1160033	2	-0.055	0.055	-0.195	0.085	-0.405	-0.225			0.05667	-0.1433	0.08667	-0.1333	-0.4233	-0.3633	-0.6533	-0.7233	-0.5233	-0.7733	-1.043	-0.6333	-1.203	-1.103	-0.6933	-1.093	-1.333	-1.733
DC12	DC12 protein || Hs.458320 || BC010125 ||1157846	3	-0.06	0.06	0.29	0.3	0.18	0.26			0.11	0.06	-0.17	0.08	1.01	1.53	1.7	1.74	1.85	1.76	1.79	1.46	1.67	1.35	1.4	1.39	1.28	1.22
TUSC2	Tumor suppressor candidate 2 || Hs.517981 || BC023976 ||1165073	3	-0.06	0.06	0.03	-0.31	0.1	0.04			0.04333	-0.09667	0.05333	-0.04667	0.6533	0.7633	1.013	0.9633	0.9133	1.173	1.203	0.8533	0.9633	0.7133	0.4633	0.2833	0.1833	0.3433
MRPL42	Mitochondrial ribosomal protein L42 || Hs.199579 || AK000285 ||1194332	1	0.12	-0.12	-0.08	-0.1	0.05	0.04			-0.05667	-0.006667	0.06333	0.1833	0.4933	0.4733	0.7733	0.8933	0.8233	1.013	1.093	1.073	1.143	1.043	0.8433	1.163	1.043	1.083
NXT1	NTF2-like export factor 1 || Hs.516933 || AK026360 ||1195406	3	-0.055	0.055	-0.295	-0.025	0.105	-0.005			0.04667	-0.03333	-0.01333	-0.08333	0.9267	1.207	1.517	1.457	1.487	1.487	1.327	1.087	1.067	0.7567	0.5967	0.5367	0.3667	0.4467
CHCHD3	Coiled-coil-helix-coiled-coil-helix domain containing 3 || Hs.131434 || CR590478 ||1174494	4	-0.025	0.025	0.215	-0.045	0.215	0.215			-0.02333	0.01667	0.006667	-0.01333	0.03667	0.2667	0.3567	0.6067	0.6967	0.8267	0.9567	0.7167	1.007	0.8667	0.8567	1.007	1.187	1.077
DOC1	Downregulated in ovarian cancer 1 || Hs.104672 || AF514869 ||1191317	8	-0.19	0.19	0.06	0.29	0.12	0.03			0.2133	-0.1367	-0.07667	-0.2567	-1.167	-0.4567	-0.9167	-1.107	-0.4767	-0.8167	-1.337	-0.7967	-1.337	-1.197	-0.6567	-1.217	-0.8467	-0.6967
RBBP8	Retinoblastoma binding protein 8 || Hs.546282 || BC030590 ||1188561	3	0		0.06	0	0.23	0.21			0.01667	-0.1633	0.1467	-0.1333	0.6867	0.9167	1.247	1.257	1.337	1.547	1.467	1.237	1.327	1.107	1.047	0.8167	0.7367	0.5267
DLC1	Deleted in liver cancer 1 || Hs.134296 || AB051510 ||1182676	2	-0.075	0.075	-0.015	0.015	0.255	0.175			0.05333	-0.03667	-0.01667	-0.5067	-0.6367	-0.3167	-0.2967	-0.4867	-0.05667	-0.4767	-0.8867	-0.5667	-1.207	-1.037	-0.6367	-1.457	-1.317	-1.357
DCC1	Defective in sister chromatid cohesion homolog 1 (S. cerevisiae) || Hs.315167 || AK074355 ||1189181	1	0.065	-0.065	0.265	0.465	0.195	0.105			-0.12	0.28	-0.16	0.11	1.09	1.62	1.95	2.11	2.19	2.41	2.51	2.4	2.55	2.36	2.19	2.09	1.77	1.56
BRIX	BRIX || Hs.38114 || BC036741 ||1163996	3	-0.105	0.105	0.165	0.165	0.145	0.175			0.02	-0.04	0.02	-0.17	0.6	1.04	0.94	1.03	1.45	1.22	1.04	0.9	0.79	0.5	0.51	0.18	0.22	0.18
BRIX	BRIX || Hs.38114 || AK001962 ||1170558	3	-0.095	0.095	0.155	0.075	0.145	0.265			0.075	-0.075		-0.085	0.755	1.165	0.955	1.115	1.415	1.385	1.235	1.055	0.935	0.685	0.695	0.445	0.465	0.415
MAGEA12	Melanoma antigen family A, 12 || Hs.169246 || CR541775 ||1155909	7	0.04	-0.04	0.11	-0.05	0.15	-0.02			-0.03	0.08	-0.05	-0.15	-0.22	-0.19	-0.05	0	-0.11	0.04	0.09	0.1	0.31	0.3	0.66	1.1	1.46	1.58
SLC9A8	Solute carrier family 9 (sodium/hydrogen exchanger), isoform 8 || Hs.444202 || AB023156 ||1179613	5	0	0	0.08	-0.37	-0.02	-0.14			0.03	-0.03	-2.78E-17	-0.16	-0.12	0.03	-0.2	0.31	0.11		0.24	0.24	0.72	0.85	0.67	1.33	1.05	1.48
BRI3BP	BRI3 binding protein || Hs.507227 || AF284094 ||1168234	1	-0.04	0.04	-0.06	0.17	-0.15	-0.16			-0.01	0.07	-0.06	0.34	1.13	1.37	1.67	1.89	1.67	2.02	2.3	1.9	2.47	2.12	1.87	2.56	2.36	2.23
ARHGEF4	Rho guanine nucleotide exchange factor (GEF) 4 || Hs.469935 || AB029035 ||1182479	4	0.135	-0.135	0.275	-0.185	0.085	-0.095			-0.1	0.11	-0.01	0.05	0.42	0.32	0.76	0.63	0.67	0.78	1.13	1.11	1.29	1.27	1.1	1.51	1.46	1.48
AUP1	Ancient ubiquitous protein 1 || Hs.411480 || AF100754 ||1170220	4	-0.055	0.055	0.195	0.505	0.185	0.185			0.02667	0.02667	-0.05333	0.3867	0.4067	0.6867	0.5367	0.6967	0.9467	0.9367	1.107	0.8567	1.297	1.147	0.9167	1.157	1.267	1.347
AADAT	Aminoadipate aminotransferase || Hs.529735 || AF481738 ||1191617	4	-0.115	0.115	0.105	-0.025	0.275	0.095			-0.06333	-0.08333	0.1467	-0.1133	0.5367	0.7667	0.7867	0.9167	0.8767	1.067	1.017	1.017	1.307	1.217	1.017	1.407	1.467	1.377
CENPE	Centromere protein E, 312kDa || Hs.75573 || CR613861 ||1168325	4	0.16	-0.16	-0.04	0.1	0.1	0.22			-0.05333	0.2067	-0.1533	-0.1433	-0.2433	0.1567	0.3767	0.4267	0.5967	0.7767	0.7167	0.5367	0.8867	0.5467	0.5567	1.217	1.077	1.427
FAM54A	Family with sequence similarity 54, member A || Hs.121536 || BC011716 ||1184014	3	0.07	-0.07	-0.12	0.23	0.12	0.1			0.01333	0.09333	-0.1067	-0.1467	0.3233	1.173	1.783	1.563	1.853	1.933	2.103	1.533	1.703	1.493	0.7533	0.6133	0.1033	0.09333
	|| || A_23_P253774 ||1161069	4	-0.035	0.035	-0.165	0.205	-0.095	-0.105			0.04333	-0.1367	0.09333	0.2733	0.3533	0.5533	0.4933	0.6233	0.6433	0.7633	0.8833	0.9233	1.003	1.013	1.053	1.053	1.023	0.9233
RAB2	RAB2, member RAS oncogene family || Hs.369017 || AL137321 ||1180110	2	0.02	-0.02	0.02	-1.11E-16	-0.08	-0.08			-0.06333	0.3167	-0.2533	-0.3033	-0.3133	-0.3033	-0.3633	-0.6733	-0.3633	-0.8233	-0.8233	-0.7433	-1.043	-0.8233	-0.6333	-1.213	-1.073	-1.313
SGSH	N-sulfoglucosamine sulfohydrolase (sulfamidase) || Hs.31074 || U30894 ||1174787	8	0.015	-0.015	-0.025	-0.255	-0.115	-0.195			0.04667	-0.08333	0.03667	-0.3033	-0.6133	-0.7033	-1.063	-0.7933	-1.033	-0.9333	-0.9433	-1.083	-1.103	-0.9533	-1.053	-1.243	-1.183	-1.383
	|| || A_23_P254288 ||1180006	1	0.005	-0.005	0.005	0.005	-0.005	0.035			0.02667	-0.06333	0.03667	-0.003333	0.3367	0.4567	0.7367	0.7267	0.7467	0.9167	0.9767	0.9167	1.147	1.007	1.057	1.047	0.9267	0.8167
C12orf4	Chromosome 12 open reading frame 4 || Hs.302977 || AJ272205 ||1177279	3	0.085	-0.085	0.095	0.465	0.125	-0.005			-0.05	0.11	-0.06	-0.09	0.65	0.97	1.07	1.03	1.26	1.08	0.99	0.98	0.84	0.65	0.42	0.33	-0.17	-0.06
ASK	Activator of S phase kinase || Hs.489037 || AB028070 ||1179209	3	-0.035	0.035	-0.455	-0.255	0.035	0.065			-0.05	0.04	0.01	-0.23	0.83	1.24	1.62	1.55	1.68	1.74	1.65	1.31	1.5	1.18	0.98	0.9	0.64	0.7
DEK	DEK oncogene (DNA binding) || Hs.484813 || BC035259 ||1156267	1	-0.025	0.025	0.075	0.175	0.235	0.365			-0.02667	0.03333	-0.006667	-0.04667	0.3933	0.9033	0.9533	0.9233	1.273	1.313	1.233	1.133	1.353	1.113	1.113	1.213	1.153	1.163
CD164	CD164 antigen, sialomucin || Hs.520313 || AF299343 ||1189597	8	0.025	-0.025	-0.135	-0.145	-0.045	-0.025			-0.04	-0.01	0.05	-0.07	-0.36	-0.58	-0.6	-0.78	-0.75	-0.82	-1.02	-0.91	-1.14	-1.14	-0.97	-1.2	-1.02	-0.92
MAGEB2	Melanoma antigen family B, 2 || Hs.113824 || CR590008 ||1176625	5	0.055	-0.055	-0.235	-0.125	0.065	-0.135			-0.02	0.1	-0.08	0.18	0.29	-0.14	0.08	0.08	-0.04	0.28	0.56	0.72	1.01	1	1.13	1.9	1.88	2.08
UGCGL1	UDP-glucose ceramide glucosyltransferase-like 1 || Hs.34180 || AK074251 ||1194110	4	0.235	-0.235	-0.155	0.525	-0.075	0.105			-0.15	0.37	-0.22	0.22	-0.17	0.34	0.37	0.31	0.57	0.59	0.63	0.55	0.83	0.93	0.74	1.23	1.28	1.36
RWDD2	RWD domain containing 2 || Hs.528310 || BC010930 ||1161255	6	0.215	-0.215	0.255	0.255	0.335	0.185			-0.09667	0.3933	-0.2967	0.1633	0.1033	-0.2167	-0.4267	-0.4667	-0.4467	-0.8367	-1.017	-0.6067	-0.9767	-0.7367	-0.6967	-1.137	-1.097	-1.507
FLJ20647	Hypothetical protein FLJ20647 || Hs.234149 || CR457234 ||1158181	4	0.23	-0.23	0.38	0.3	0.02	0.12			-0.06	0.15	-0.09	-0.38	0.24	0.42	0.81	0.97	0.94	1.29	1.45	1.34	1.81	1.67	1.4	1.92	1.91	1.66
SOX18	SRY (sex determining region Y)-box 18 || Hs.8619 || BC038590 ||1166225	7	-0.04	0.04	-0.19	-0.23	-0.12	-0.22			-0.04667	0.09333	-0.04667	0.05333	-0.2067	-0.2867	-0.4167	-0.2067	-0.3167	-0.2367	-0.1167	0.1333	0.1633	0.5133	0.2333	1.133	1.743	1.773
KBTBD7	Kelch repeat and BTB (POZ) domain containing 7 || Hs.63841 || BC022033 ||1161981	2	0.24	-0.24	0.38	0.77	0.23	0.29			0.3567	-0.3333	-0.02333	1.387	0.2967	0.2367	-0.1933	-0.2433	-0.3333	-0.4733	-0.3833	-0.7833	-0.9833	-0.6633	-0.4233	-1.073	-1.263
ADRA2C	Adrenergic, alpha-2C-, receptor || Hs.123022 || CR590957 ||1159632	1	-0.095	0.095	-0.095	-0.065	-0.195	-0.265			-0.14	0.01	0.13	-0.19	0.82	0.54	0.82	0.86	0.8	0.94	1.21	0.67	1.26	1.01	0.53	1.01	1.02	0.81
KIAA0179	KIAA0179 || Hs.129621 || D80001 ||1192457	3	0.08	-0.08	-0.59	-0.06	-0.07	-0.07			0.06	0.01	-0.07	-0.03	0.53	0.79	1.64	1.5	1.67	1.84	1.9	1.22	1.56	1.08	0.79	0.82	0.41	0.48
PPP2R5A	Protein phosphatase 2, regulatory subunit B (B56), alpha isoform || Hs.497684 || CR624407 ||1163233	6	-0.06	0.06	-0.06	0.34	-0.19	0.04			0.04	-0.13	0.09	-0.09	-0.26	-0.23	-0.54	-0.75	-0.46	-0.72	-0.96	-0.69	-0.92	-1	-0.78	-0.95	-1.08	-1.12
SEMA3C	Sema domain, immunoglobulin domain (Ig), short basic domain, secreted, (semaphorin) 3C || Hs.269109 || BC030690 ||1165545	6	-0.08	0.08	-0.02	0.26	-0.37	-0.05			0.08667	-0.1233	0.03667	-0.1333	-0.4133	-0.4633	-0.6633	-0.9433	-0.8433	-0.9933	-1.173	-0.9333	-1.543	-1.083	-0.7633	-1.313	-1.373	-1.473
XPO5	Exportin 5 || Hs.203206 || AB033117 ||1156947	3	-0.115	0.115	-0.025	0.035	-0.065	0.085			-0.08333	0.02667	0.05667	0.1667	0.5167	0.8167	1.047	0.9767	1.297	1.237	1.227	1.007	0.9167	0.7867	0.8367	0.8367	0.5267	0.3767
NCBP1	Nuclear cap binding protein subunit 1, 80kDa || Hs.522309 || X80030 ||1160848	1	0.085	-0.085	0.245	0.275	0.315	0.155			-0.01667	-0.09667	0.1133	0.3433	0.7133	0.7433	0.9633	1.013	1.013	1.153	1.223	1.293	1.343	1.213	1.033	1.093	0.9533	0.8433
GRK6	G protein-coupled receptor kinase 6 || Hs.235116 || BC009277 ||1182653	5	0.045	-0.045	-0.275	-0.125	-0.025	-0.115			0.04	0.15	-0.19	-0.14	-0.02	0.32	0.26	0.33	0.33	0.38	0.31	0.39	0.54	0.43	0.56	1.07	1.02	1.17
BOC	Brother of CDO || Hs.98704 || AY358328 ||1176546	6	-0.235	0.235	0.395	-0.145		0.365			0.06667	0.2667	-0.3333	-0.1333	-1.103	-0.6633	-0.8733	-0.7233	-0.7933	-0.5633	-1.093	-0.8333	-1.473	-0.9833	-0.9833	-1.433		-1.313
CCT5	Chaperonin containing TCP1, subunit 5 (epsilon) || Hs.1600 || AF275798 ||1155336	1	0.105	-0.105	0.025	0.235	0.375	0.395			-0.04667	0.1033	-0.05667	0.09333	0.6933	1.053	1.363	1.433	1.553	1.713	1.663	1.533	1.763	1.493	1.443	1.223	1.303	1.093
DAB2	Disabled homolog 2, mitogen-responsive phosphoprotein (Drosophila) || Hs.481980 || U53446 ||1173986	6	0		0.13	-0.03	0.04	0.17			0.05333	0.09333	-0.1467	0.09333	-0.4167	-0.5967	-0.8367	-0.8767	-0.9367	-1.127	-1.127	-1.027	-1.337	-1.107	-1.037	-1.087	-1.157	-1.197
CENPB	Centromere protein B, 80kDa || Hs.516855 || BC053847 ||1185456	5	-0.025	0.025	0.085	0.195	0.215	0.235			0	0.03	-0.03	0.1	0.27	0.45	0.54	0.63	0.82	0.65	0.77	1.33	1.18	1.28	1.47	2.65	3.21	3.5
JMJD1A	Jumonji domain containing 1A || Hs.531819 || AB018285 ||1171259	2	-0.015	0.015	-0.175	-0.045	-0.225	-0.225			-0.05333	0.1167	-0.06333	0.07667	-0.4633	-0.4033	-0.1433	-0.5833	-0.1833	-0.5533	-0.4333	-0.7333	-1.153	-0.8833	-1.163			-1.403
ZKSCAN1	Zinc finger with KRAB and SCAN domains 1 || Hs.423725 || AK056630 ||1174654	6	0.12	-0.12	0.31	0.1	0.14	0.22			0.1067	-0.02333	-0.08333	0.05667	-0.1733	-0.5933	-0.7033	-0.7133	-0.5633	-0.6633	-0.7433	-0.7033	-0.8433	-0.8333	-0.8433	-1.133	-1.183	-1.333
MRPS17	**Mitochondrial ribosomal protein S17 || Hs.44298 || CR590495 ||1189141	3	0.065	-0.065	-0.085	0.125	0.045	-0.155			-0.03667	0.1033	-0.06667	0.3033	0.6233	0.7033	1.023	1.003	0.9333	0.9933	1.083	0.9933	1.023	0.9233	0.7433	0.6733	0.4433	0.1833
WDHD1	WD repeat and HMG-box DNA binding protein 1 || Hs.385998 || AJ006266 ||1174069	1	0.145	-0.145	0.135	0.155	0.345	0.335			-0.13	0.23	-0.1	0.02	1	1.34	1.81	1.89	1.77	2.04	2.12	1.83	2	1.77	1.44	1.49	1.29	1.21
IARS	Isoleucine-tRNA synthetase || Hs.445403 || AF113680 ||1179657	4	-0.01	0.01	0.29	0.26	0.35	0.47			-0.05333	0.2367	-0.1833	0.006667	0.6167	0.6667	0.9067	0.8867	1.067	1.237	1.367	1.227	1.557	1.387	1.567	1.727	1.967	1.917
GOLGA1	Golgi autoantigen, golgin subfamily a, 1 || Hs.133469 || BC032853 ||1170838	6	-0.02	0.02	0.28	-0.09	0.03	0.1			0.02667	-0.01333	-0.01333	0.1167	-0.09333	-0.4733	-0.6633	-0.5133	-0.6233	-0.7933	-0.7633	-0.6833	-0.9833	-0.7533	-0.7233	-1.123	-1.033	-1.173
EIF2B2	Eukaryotic translation initiation factor 2B, subunit 2 beta, 39kDa || Hs.409137 || BX161473 ||1182534	7	0.08	-0.08	0.09	0.26	0.12	0.14			-0.04	-0.03	0.07	0.13	0.17	0.33	0.1	0.06	0.36	0.34	0.43	0.63	0.47	0.4	0.81	1.94	2.69	2.99
SFMBT1	Scm-like with four mbt domains 1 || Hs.343679 || AF168132 ||1189023	1	0.115	-0.115	-0.215	-0.195	0.155	0.235			-0.02	0.18	-0.16	-0.07	0.64	0.85	0.9	0.88	0.82	1	1.1	0.74	1.22	0.75	0.69	0.96	0.86	0.76
EZH2	Enhancer of zeste homolog 2 (Drosophila) || Hs.444082 || BC010858 ||1195575	3	0.13	-0.13	0.03	0.34	-0.05	0.08			-0.1533	0.3267	-0.1733	0.04667	1.107	1.727	2.007	2.067	2.167	2.367	2.287	2.037	2.277	1.857	1.657	1.627	1.457	1.497
SATB1	Special AT-rich sequence binding protein 1 (binds to nuclear matrix/scaffold-associating DNA's) || Hs.517717 || BC001744 ||1180489	6	-0.005	0.005	0.175	0.075	-0.205	-0.045			-0.02667	-0.02667	0.05333	0.04333	-0.3967	-0.6367	-0.9967	-0.9267	-1.337	-1.417	-1.397	-1.347	-1.737	-1.197	-1.297	-1.607	-1.687	-1.377
ACD	Adrenocortical dysplasia homolog (mouse) || Hs.78019 || BC016904 ||1159792	4	0.225	-0.225	0.185	0.195	0.085	0.095			0.03667	0.04667	-0.08333	-0.01333	0.5667	0.8067	1.097	1.037	1.107	1.207	1.257	1.177	1.527	1.317	1.277	1.517	1.637	1.677
FLJ13909	Hypothetical protein FLJ13909 || Hs.534491 || BC008882 ||1195412	1	0.01	-0.01	-0.1	0.1	0.05	0.12			-0.01667	0.2033	-0.1867	0.04333	1.123	1.483	1.903	2.093	1.963	2.303	2.363	2.203	2.483	2.233	2.033	1.933	1.783	1.463
LKAP	Limkain b1 || Hs.173524 || AB007890 ||1186866	6	0.045	-0.045	0.335	0.425	0.155	0.215			-0.003333	0.05667	-0.05333	0.3067	-0.1333	-0.2333	-0.5433	-0.6533	-0.3533	-0.8533	-1.123	-0.8533	-1.493	-1.153	-0.8833	-1.473	-1.493	-1.523
HAN11	WD-repeat protein || Hs.410596 || AK026008 ||1188617	6	0.02	-0.02	0.03	-0.14	0.08	-0.05			-0.05667	-0.006667	0.06333	0.08333	-0.05667	-0.4867	-0.6867	-0.6967	-0.8467	-0.9167	-1.057	-0.7767	-1.277	-0.9067	-0.9367	-1.027	-1.007	-1.367
HDAC5	Histone deacetylase 5 || Hs.438782 || AF132608 ||1178744	8	-0.08	0.08	-0.15	-0.58	-0.29	-0.34			-0.05	-0.09	0.14	-0.25	-0.1	-0.97	-0.9	-0.93	-1.26	-1.17	-1.06	-1	-1.3	-1.18	-1.05	-1.47	-1.43	-1.54
HDAC5	Histone deacetylase 5 || Hs.438782 || AK027734 ||1179737	8	-0.07	0.07	-0.02	-0.53	-0.23	-0.1			0.09667	-0.1133	0.01667	-0.1233	-0.06333	-0.7233	-0.6833	-0.5633	-0.8433	-0.7733	-0.6833	-0.6533	-0.8133	-0.6533	-0.6833	-1.043	-1.013	-1.123
PPAN	Peter pan homolog (Drosophila) || Hs.14468 || CR610501 ||1164850	3	-0.01	0.01	-0.12	0.04	0.07	-0.06			-0.11	0.19	-0.08	0.25	0.99	1.25	0.96	1.19	1.34	1.12	1.32	0.84	0.96	0.95	0.64	0.9	0.7	0.53
MYADM	Myeloid-associated differentiation marker || Hs.380906 || AK027693 ||1167252	6	0.085	-0.085	-0.205	-0.335	0.405	0.265			0	-0.02	0.02	-0.32	-0.77	-0.56	-0.87	-1.01	-0.69	-0.95	-1.3	-0.86	-1.51	-1.27	-0.9	-1.36	-1.23	-1.49
MGC13170	Multidrug resistance-related protein || Hs.256301 || AY491972 ||1158958	1	0.055	-0.055	0.115	-0.105	0.105	0.065			-0.02333	0.04667	-0.02333	0.1867	0.5967	0.6867	0.7867	0.9967	1.067	1.167	1.017	1.047	1.077	0.9367	0.9567	0.9067	1.047	1.127
ALOX5AP	Arachidonate 5-lipoxygenase-activating protein || Hs.507658 || BC018538 ||1165536	7	-0.195	0.195	-0.295	-0.415	-0.025	-0.365			-0.12	0	0.12	0.14	-0.03	0.04	0.01	-0.06	-0.03	-0.08	0.16	0.26	0.2	0.16	0.38	1.04	1.21	1.27
MGC13096	Hypothetical protein MGC13096 || Hs.515344 || CR592665 ||1168945	3	-0.105	0.105	-0.025	0.015	-0.175	-0.195			0.01333	-0.05667	0.04333	0.1833	1.043	1.103	1.253	1.233	1.383	1.303	1.293	1.253	1.173	1.223	1.113	1.113	0.9733	0.6933
ELF1	E74-like factor 1 (ets domain transcription factor) || Hs.135646 || BX640798 ||1185901	8	-0.12	0.12	-0.08	-0.03	-0.1	0.29			-0.01333	0.03667	-0.02333	0.1267	-0.9333	-0.7733	-0.5233	-0.9733	-0.7133	-0.8433	-1.003	-0.9133	-1.213	-1.273	-0.7733	-0.9133	-0.7333	-0.2533
THOP1	Thimet oligopeptidase 1 || Hs.78769 || BC002391 ||1177621	1	0		0.06	0.27	0.1	0.04			-0.1067	0.2733	-0.1667	0.2133	0.7133	1.093	1.413	1.493	1.503	1.623	1.703	1.633	1.893	1.633	1.533	1.723	1.413	1.273
SCLY	Selenocysteine lyase || Hs.512606 || AF175767 ||1157302	1	-0.1	0.1	0.3	0.49	0.3	0.31			0.1433	-0.1367	-0.006667	0.5233	1.503	2.063	1.963	1.973	2.403	2.233	2.283	2.323	2.223	2.093	2.353	1.973	1.913	1.643
DLX2	Distal-less homeo box 2 || Hs.419 || L07919 ||1179606	5	-0.01	0.01	-0.02	0	0.02	0.04			0.1467	0.06667	-0.2133	0.1667	-0.09333	-0.3033	-0.003333	-0.1233	0.1967	0.3767	0.2667	0.7167	0.8167	0.9867	1.097	1.867	1.937	2.267
WDR12	WD repeat domain 12 || Hs.73291 || CR589963 ||1180696	3	-0.015	0.015	0.035	0.185	0.275	0.255			0.03	-0.01	-0.02	0.25	0.5	0.81	0.81	0.93	1.12	1.02	1.12	1.08	1.11	0.86	0.84	0.79	0.62	0.51
C20orf27	Chromosome 20 open reading frame 27 || Hs.274422 || CR597067 ||1155577	1	0.215	-0.215	0.145	-0.085	0.305	0.145			-0.04333	-0.05333	0.09667	-0.2133	0.3967	0.5967	0.7367	0.9267	0.7967	1.127	0.9867	1.087	1.327	1.257	1.147	1.067	0.8267	1.237
PCNA	Proliferating cell nuclear antigen || Hs.147433 || CR541799 ||1194070	3	0.04	-0.04	0	0.27	-0.03	-0.04			0.03333	-0.03667	0.003333	0.2433	1.313	1.733	2.063	2.033	2.153	2.253	2.203	1.923	2.103	1.783	1.583	1.443	1.143	1.153
	|| || A_23_P28953 ||1176871	6	0		0.27	-0.32	0.1	0.14			-0.1867	0.2033	-0.01667	-0.1367	-0.006667	-0.6467	-0.9367	-0.5367	-0.9067	-0.9467	-0.9267	-1.067	-1.477	-1.157	-1.017	-1.157
SLC19A1	Solute carrier family 19 (folate transporter), member 1 || Hs.84190 || U17566 ||1192427	1	-0.08	0.08	0.03	0.2	-0.09	-0.02			-0.1533	0.07667	0.07667	0.2567	0.7667	1.307	1.397	1.707	1.797	2.007	1.717	1.997	2.007	1.997	1.917	1.627	1.347	1.227
VPREB1	Pre-B lymphocyte gene 1 || Hs.247979 || CR456609 ||1157224	5	-0.075	0.075	-0.155	-0.065	-0.055	-0.225			0.02	-0.09	0.07	0.09	-0.1	-0.02	0.07	0.26	0.11	0.16	0.39	0.46	0.6	0.94	0.54	1.04	1.49	1.26
AKT1	V-akt murine thymoma viral oncogene homolog 1 || Hs.525622 || BC001737 ||1189067	1	0.12	-0.12	0.21	0.19	0.12	0.44			0.05667	0.04667	-0.1033	-0.5533	-0.3533	0.7967	0.8467	0.9667	1.087	0.9167	1.027	0.7467	0.8867	1.037	0.5467	0.6667	1.087	1.097
TMEM42	Transmembrane protein 42 || Hs.432780 || BC019851 ||1171317	6	0.085	-0.085	0.225	0.125	0.125	0.035			0.04333	-0.02667	-0.01667	0.1633	-0.1367	-0.5267	-0.7667	-0.6967	-1.047	-1.107	-1.027	-0.9667	-1.227	-1.077	-0.9267	-1.367	-1.137	-1.537
MLLT2	Myeloid/lymphoid or mixed-lineage leukemia (trithorax homolog, Drosophila); translocated to, 2 || Hs.480190 || L13773 ||1169811	5	0.07	-0.07	-0.23	-0.22	-0.21	-0.08			0.05333	0.1033	-0.1567	0.3433	0.08333	0.07333	0.1733	0.3333	0.2933	0.5733	0.7633	1.413	1.763	1.663	1.913	3.553	3.473	3.543
MGC13159	Hypothetical protein MGC13159 || Hs.12845 || CR600962 ||1174893	2	-0.075	0.075	-0.035	-0.355	-0.085	-0.105			0.1733	-0.1767	0.003333	-0.1667	-0.08667	-0.5267	-0.7767	-0.6267	-0.6767	-0.6267	-0.6967	-0.6367	-0.9767	-0.9767	-0.9767	-1.117	-1.377	-1.667
	|| || A_23_P29994 ||1159967	6	0.06	-0.06	-0.11	0.05	-0.09	-0.04			0.06333	-0.05667	-0.006667	-0.1067	-0.4267	-0.4767	-0.6167	-0.6967	-0.8167	-1.017	-1.087	-1.037	-1.307	-1.127	-0.9567	-1.447	-1.497	-1.237
PDGFRA	Platelet-derived growth factor receptor, alpha polypeptide || Hs.74615 || M21574 ||1182007	6	0.1	-0.1	0.17	0.35	-0.01	0.29			-0.1133	0.08667	0.02667	-0.3433	-0.6633	-0.5233	-0.9533	-1.113	-0.6533	-1.023	-1.293	-0.9433	-1.563	-1.423	-0.8133	-1.513	-1.293	-1.073
NEFH	Neurofilament, heavy polypeptide 200kDa || Hs.198760 || BC008648 ||1177095	4	0.04	-0.04	0.02	0.43	-0.03	0.16			-0.2667	0.2533	0.01333	-0.2067	1.133	1.643	2.203	2.473	2.243	2.953	3.123	2.933	3.433	3.213	2.823	3.603	3.833	3.483
FLJ31033	**Hypothetical protein FLJ31033 || Hs.481143 || AK023743 ||1187297	8	0.075	-0.075	0.625	0.185	0.095	0.255			0.1033	0.04333	-0.1467	-0.4667	0.3133		-0.6767	-1.107	-0.6367	-1.077	-1.227	-0.7467	-1.197	-1.197	-0.9967	-1.107	0.3333	0.9633
ERBB2IP	Erbb2 interacting protein || Hs.519346 || AF263744 ||1156988	6	-0.005	0.005	0.065	-0.035	0.155	0.025			-0.04667	0.01333	0.03333	-0.2267	-0.3067	-0.4867	-0.7167	-0.6367	-0.5267	-0.6467	-0.8367	-0.7767	-0.9267	-1.037	-0.8567	-1.217	-1.197	-1.207
	|| || ENST00000343137 ||1157667	6	-0.145	0.145	0.055	-0.215	-0.125	0.155			-0.1933	0.006667	0.1867	-0.4333	-0.5133	-0.4833	-0.3833	-0.4933	-0.7233	-0.5933	-0.7933	-0.6433	-0.7633	-1.153	-0.6933	-1.453	-1.133	-0.8433
MASP2	Mannan-binding lectin serine protease 2 || Hs.119983 || Y18282 ||1191312	4	-0.05	0.05	-0.14	-0.15	0.06	0.02			0.07333	-0.3267	0.2533	0.03333	-0.1767	0.1833	1.123	1.803	1.973	3.303	3.573	3.963	4.473	4.613	4.673	5.163	5.573	5.613
SBLF	TFIIA-alpha/beta-like factor || Hs.44385 || AL080210 ||1176626	6	0.315	-0.315	0.255	0.435	0.055	0.365			0.5	-0.31	-0.19	-0.63	-0.75	-1.47	-1.65	-1.7	-1.59	-1.8	-2.13	-1.65	-2.25	-1.88	-1.85	-2.28	-2.52	-2.32
IMP4	IMP4, U3 small nucleolar ribonucleoprotein, homolog (yeast) || Hs.91579 || BC010042 ||1161729	1	0.265	-0.265	0.015	0.085	0.025	0.055			-0.1367	0.3533	-0.2167	0.1733	0.3433	0.6133	0.9033	0.9433	1.103	1.213	1.363	1.353	1.423	1.323	1.323	1.323	1.393	1.163
Cep72	Centrosomal protein 72 kDa || Hs.481466 || AB040952 ||1159628	3	0.12	-0.12	-0.3	-0.03	0.13	-0.1			-0.3233	0.2067	0.1167	0.2867	0.7867	0.9467	1.547	1.487	1.467	1.537	1.637	1.307	1.397	1.237	1.127	1.107	1.017	0.9767
DDX46	DEAD (Asp-Glu-Ala-Asp) box polypeptide 46 || Hs.533245 || AB018344 ||1159665	4	0.095	-0.095	-0.345	-0.005	0.135	0.115			0.07333	-0.1167	0.04333	-0.1667	0.08333	0.1833	0.3033	0.2833	0.4833	0.6433	0.7433	0.7333	0.9833	0.7933	0.7533	1.163	1.013	1.033
SCN4B	Sodium channel, voltage-gated, type IV, beta || Hs.65239 || AY149967 ||1177726	6	0.07	-0.07	0.17	-0.14	0.2	-0.13			0.05333	0.08333	-0.1367	-0.3867	-0.7867	-0.7867	-0.5167	-0.6367	-0.7967	-0.8967	-0.7167	-0.9267	-1.117	-1.167	-0.8467	-1.277	-0.8367	-1.237
PRR7	Proline rich 7 (synaptic) || Hs.534492 || BC004261 ||1191981	1	0.015	-0.015	-0.165	-0.295	-0.085	-0.145			-0.09667	0.1133	-0.01667	-0.06667	0.6433	1.093	1.183	1.233	1.323	1.343	1.333	1.373	1.343	1.333	1.513	1.363	1.253	1.173
TXNDC6	Thioredoxin domain containing 6 || Hs.552621 || AK094830 ||1192916	5	0.06	-0.06	0.27	0.39	0.41	0.15			-0.1167	0.3633	-0.2467	-0.8267	0.1433	-0.1667	0.2533	0.3533	-0.3767	0.2733	0.3633		0.6433	0.7133	0.8233	1.033	1.603	1.683
BDKRB2	Bradykinin receptor B2 || Hs.546240 || CR749338 ||1189464	8	0.055	-0.055	0.035	-0.035	0.055	0.025			0.08667	-0.2533	0.1667	-0.2933	-0.4433	-0.6333	-0.9533	-1.153	-0.7333	-0.9133	-1.383	-0.9233	-1.213	-1.113	-0.8233	-1.323	-1.063	-0.9733
HMGCR	3-hydroxy-3-methylglutaryl-Coenzyme A reductase || Hs.11899 || M62633 ||1179788	2	-0.125	0.125	-0.435	-0.325	-0.255	-0.395			0.003333	-0.1067	0.1033	-0.3967	-0.05667	-0.2967	0.2533	-0.2067	0.3033	-0.07667	-0.4467	-0.04667	-0.4267	-0.6767	-0.3367	-1.137	-1.107	-1.427
KIAA1919	KIAA1919 || Hs.400572 || AF161363 ||1165179	4	-0.025	0.025	-0.195	0.195	-0.185	-0.305			-0.24	0.4	-0.16	0.32	0.4	0.55	0.77	0.64	1.1	0.91	0.93	0.87	0.84	0.84	0.72	1.36	1.41	1.7
ABHD3	Abhydrolase domain containing 3 || Hs.397978 || BC021196 ||1182492	1	-0.14	0.14	-0.09	0.24	0.25	-0.19			0.15	0.01	-0.16	0.02	0.9	1.1	1	1.16	1.38	1.58	1.67	1.19	1.73	1.59	1.13	1.7	1.82	1.77
LOC388152	LOC388161 || Hs.405809 || AK074778 ||1155649	4	-0.025	0.025	0.005	-0.145	-0.095	-0.165			0.1433	-0.1367	-0.006667	-0.006667	0.3533	0.3633	0.3233	0.6233	0.4933	0.5333	0.6633	0.5033	0.6933	0.7033	0.8433	1.193	1.213	1.353
ARX	Aristaless related homeobox || Hs.300304 || AW235229 ||1172681	7	-0.005	0.005	-0.315	0.055	0.055	-0.005			-0.06333	0.05667	0.006667	0.1367	-0.02333	-0.1533	0.03667	-0.07333	-0.1933	-0.1333	0.08667	0.1767	0.5367	0.2967	0.4567	1.237	1.287	1.627
	|| || A_23_P30776 ||1164981	4	-0.105	0.105	-0.075	0.215	-0.385	-0.285			0.2033	-0.3667	0.1633	0.2733	0.2933	0.5933	0.4633	0.3633	0.7533	0.6733	0.7033	0.8533	0.9733	1.013	1.153	1.323	1.403	1.423
	CDNA clone IMAGE:3029742, partial cds || Hs.128576 || BC016833 ||1162936	8	0.085	-0.085	-0.385	-0.545	-0.315	-0.365			0.03	0.15	-0.18	-0.24	-0.4	-0.77	-0.71	-0.89	-1.11	-1.06	-0.97	-0.83	-1.28	-0.8	-0.81	-0.94	-1.01	-1.24
INSL3	Insulin-like 3 (Leydig cell) || Hs.37062 || AY082014 ||1155535	7	0.04	-0.04	-0.15	-0.07	-0.18	-0.19			0.01333	0.07333	-0.08667	0.3433	0.1633	-0.04667	0.07333	0.2533	0.003333	0.03333	0.2233	0.2033	0.1633	0.4733	0.5733	1.013	1.603	1.483
ZNF449	Zinc finger protein 449 || Hs.28780 || AY280801 ||1158572	6	0.1	-0.1	-0.39	-0.07	0.1	0.2			0.13	-0.2	0.07	-0.03	-0.16	-0.63	-0.98	-1	-0.8	-1.2	-1.15	-1.27	-1.82	-1.12	-1.24	-1.34	-1.57	-1.55
KIAA1217	KIAA1217 || Hs.445885 || BX640796 ||1195661	8	0.165	-0.165	0.025	-0.025	0.125	0.105			0.1433	-0.1867	0.04333	-0.08667	-0.7067	-1.097	-1.297	-1.477	-1.037	-1.087	-1.057	-0.8167	-1.257	-1.167	-1.157	-1.417	-1.307	-1.447
SYNPO2	Synaptopodin 2 || Hs.480615 || AK021484 ||1169724	6	0.185	-0.185	0.415	-0.115	0.295	0.155			-0.003333	-0.1033	0.1067	-0.3333	-0.8033	-1.063	-0.9733	-0.9633	-0.8833	-1.003	-0.8933	-0.8133	-0.8733	-0.7933	-0.5233	-1.003	-1.233	-1.893
TCOF1	Treacher Collins-Franceschetti syndrome 1 || Hs.519672 || AY460334 ||1191979	3	0	0	-0.12	-0.03	-0.1	-0.09			-0.02333	-0.06333	0.08667	0.1667	0.5467	0.8867	1.167	1.137	1.077	1.217	1.177	1.087	1.157	0.9767	0.9767	0.7867	0.5867	0.5567
MYLIP	Myosin regulatory light chain interacting protein || Hs.484738 || AF212221 ||1157444	8	-0.19	0.19	0.22	-0.35	-0.33	-0.33			0.18	-0.15	-0.03	-0.17	-1.02	-0.68	-0.6	-0.77	-0.88	-0.97	-1.05	-1.24	-1.56	-1.49	-1.27	-1.72	-1.77	-1.28
LOC284296	Hypothetical protein LOC284296 || Hs.6664 || AK127223 ||1167759	5	0.055	-0.055	0.215	-0.065	0.225	0.175			0.3367	-0.2733	-0.06333	-0.02333	0.2467	-0.05333	0.1467	0.05667	-0.1833	0.02667	0.1767	0.5867	1.467	0.7867	1.417	1.657	1.757	1.487
	|| || ENST00000302805 ||1159265	7	0.035	-0.035	-0.325	-0.105	-0.075	-0.165			0.11	-0.04	-0.07	-0.31	-0.37	0.19	-0.51	-0.39	-0.58	-0.57	-0.14	-0.04	1.16	0.53	0.76	2.05	2.37	2.68
C14orf78	Chromosome 14 open reading frame 78 || Hs.441783 || AL834367 ||1189044	8	0		0.31	-0.3	-0.12	-0.35			0.07667	-0.08333	0.006667	-0.4933	-0.1733	-0.8833	-0.8833	-0.8133	-1.203	-1.033	-0.8533	-1.023	-0.8733	-0.9833	-0.8933	-0.8233	-1.053	-0.9833
TUBB2	Tubulin, beta, 2 || Hs.433615 || BC019829 ||1164835	1	0.04	-0.04	-0.23	0.12	0.1	-0.03			-0.13	0.26	-0.13	0.17	0.72	0.99	0.95	1.03	1.01	1.1	1.14	1.11	1.11	1.15	1.08	1.19	0.91	0.79
ZNF12	Zinc finger protein 12 (KOX 3) || Hs.431471 || AB021643 ||1168408	2	0.035	-0.035	0.035	0.225	0.055	0.065			0.01333	0.05333	-0.06667	0.08333	-0.006667	-0.1367	-0.1067	-0.6067	-0.3467	-0.5467	-0.4767	-0.7167	-0.9567	-0.7667	-0.8067	-1.197	-1.407	-1.307
NCOA3	Nuclear receptor coactivator 3 || Hs.382168 || AF012108 ||1176115	8	-0.2	0.2	-0.4	-0.08	-0.1	-0.07			0.06333	-0.1967	0.1333	-0.1367	-0.6967	-0.6967	-0.6767	-0.9267	-0.8667	-0.9767	-1.157	-0.8967	-1.357	-1.227	-0.9867	-1.527	-1.227	-0.9067
NCOA3	Nuclear receptor coactivator 3 || Hs.382168 || AF012108 ||1194668	8	-0.175	0.175	-0.475	-0.005	-0.245	0.145			0.04333	-0.01667	-0.02667	-0.06667	-0.8667	-0.5967	-0.6267	-0.6967	-0.5767	-0.8067	-0.8667	-0.6767	-1.067	-0.9867	-0.5467	-1.107	-1.397	-0.9267
	|| || A_23_P313632 ||1186340	8	0.12	-0.12	-0.15	-0.04	-0.01	-0.05			0.01333	0.05333	-0.06667	-0.05667	-0.4567	-0.4367	-0.7967	-0.7567	-0.7267	-0.8267	-0.8467	-0.7767	-1.067	-0.8767	-0.8967	-0.9967	-1.087	-1.027
PON2	Paraoxonase 2 || Hs.530077 || AF001601 ||1188281	5	0		-0.12	-0.32	-0.21	-0.18			0.07	-0.02	-0.05	-0.09	0.14	0.08	0.23	0.33	0.11	0.39	0.53	0.48	0.74	0.65	0.56	1.04	1.18	1.08
RNF126	Ring finger protein 126 || Hs.69554 || BC001442 ||1194726	3	-0.155	0.155	-0.415	-0.205	-0.055	-0.115			-0.04333	0.006667	0.03667	-0.2533	0.2667	0.6967	0.9767	0.9167	0.9367	1.117	1.027	0.9967	1.007	0.8367	0.7267	0.4667	0.3667	0.4567
ZDHHC17	Zinc finger, DHHC domain containing 17 || Hs.4014 || BC050324 ||1188815	2	-0.095	0.095	-0.215	-0.065	-0.195	-0.145			0.05333	-0.2167	0.1633	-0.02667	-0.2167	-0.5667	-0.5867	-0.8167	-0.6267	-0.7767	-0.9667	-0.8867	-1.187	-0.8867	-1.037	-1.407	-1.227	-1.207
RHOJ	Ras homolog gene family, member J || Hs.525389 || BC062575 ||1161400	6	0.075	-0.075	0.185	0.485	0.005	0.225			0.01		-0.01	-0.3	-1.53	-0.23	-0.83	-0.83	-0.27	-0.58	-0.94	-0.27	-1.21	-0.53	-0.4	-0.81	-1.19	-0.61
RAB8B	RAB8B, member RAS oncogene family || Hs.389733 || AL713722 ||1164928	6	-0.02	0.02	-0.05	-0.02	0.26	0.13			0.09333	0.003333	-0.09667	-0.1167	-0.3867	-0.6367	-0.6867	-0.8667	-0.8567	-0.7367	-0.9367	-0.7367	-1.107	-1.057	-0.8367	-1.197	-1.207	-1.167
PKIA	Protein kinase (cAMP-dependent, catalytic) inhibitor alpha || Hs.433700 || S76965 ||1183183	1	0		0.09	-0.04	-0.11	-0.12			0.11	-0.1	-0.01	0.18	0.34	0.37	0.63	0.78	0.53	0.99	1.07	0.84	1.26	1.09	0.72	0.9	0.74	0.52
	|| || BC023510 ||1193075	8	0		-0.05	0.08	-0.61	-0.32			0.1633	-0.3667	0.2033	-0.7067	-1.337	-1.287	-1.947	-1.937	-1.857	-2.107	-2.527	-2.117	-3.017	-2.447	-2.107	-2.547	-2.537	-2.427
PGBD3	Excision repair cross-complementing rodent repair deficiency, complementation group 6 || Hs.133444 || BC063690 ||1183296	8	-0.15	0.15	-0.19	-0.21	-0.04	0.07			0.01667	-0.2433	0.2267	-0.3533	-0.4733	-0.6033	-0.6933	-0.8733	-0.5933	-1.203	-1.183	-0.9833	-1.323	-1.313	-1.283	-1.353	-1.703	-1.473
MGC5352	Bcl-XL-binding protein v68 || Hs.102558 || BC008196 ||1176063	1	-0.09	0.09	-0.15	-0.29	-0.25	-0.07			-0.1167	-0.1167	0.2333	0.1033	0.5133	0.6733	1.123	0.6433	1.093	1.043	1.313	1.173	1.473	1.063	1.123	1.503	1.213	1.313
XRN1	5'-3' exoribonuclease 1 || Hs.435103 || AL133623 ||1175790	8	-0.075	0.075	0.015	-0.235	0.035	0.085			0.04667	-0.1233	0.07667	-0.3433	-0.2133	-0.7033	-0.8033	-0.7733	-0.7633	-0.9633	-1.203	-0.9333	-1.283	-1.173	-0.8533	-1.443	-1.123	-0.7333
	|| || BC020095 ||1184930	8	0		0.01	-0.19	-0.16	0.04			0.15	-0.16	0.01	0.22	-0.27	-0.53	-0.66	-0.83	-0.78	-0.97	-1	-1.07	-1.39	-1.02	-0.56			-0.92
MYOHD1	Myosin head domain containing 1 || Hs.302051 || AL133017 ||1166563	1	-0.17	0.17	0.3	0.19	0.14	0.27			0.003333	-0.09667	0.09333	0.2433	1.523	2.103	2.683	2.833	2.733	3.043	3.053	2.803	3.183	2.933	2.813	2.933	2.893	2.783
MDS009	X 009 protein || Hs.127432 || AF168717 ||1189790	6	0.245	-0.245	0.305	0.195	0.395	0.255			-0.1867	0.1733	0.01333	0.1933	-0.3067	-0.7067	-1.017	-0.9567	-1.117	-1.257	-1.117	-1.087	-1.627	-1.337	-1.187	-1.487	-1.137	-1.577
MDS009	X 009 protein || Hs.127432 || AF168717 ||1180408	6	0.245	-0.245	0.295	0.145	0.295	0.205			-0.07	0.18	-0.11	0.08	-0.32	-0.72	-0.87	-0.89	-0.99	-1.14	-1.06	-1.1	-1.38	-1.15	-1.05	-1.25	-1.09	-1.46
DHRS2	Dehydrogenase/reductase (SDR family) member 2 || Hs.272499 || BC002786 ||1169624	5	0.075	-0.075	0.385	0.285	0.305	0.275			-0.05333	0.07667	-0.02333	-0.03333	0.07667	0.1167	0.3367	0.3867	0.3467	0.3567	0.3967	0.4167	0.6567	0.4767	0.6267	1.097	1.297	1.437
PPP1CA	Protein phosphatase 1, catalytic subunit, alpha isoform || Hs.183994 || BC008010 ||1194210	4	0.025	-0.025	0.295	0.135	0.215	0.205			-0.02667	0.1333	-0.1067	0.05333	0.1733	0.4633	0.4133	0.4733	0.5633	0.4533	0.5933	0.5933	0.5833	0.6133	0.7233	1.403	1.323	1.523
ISG20	Interferon stimulated gene 20kDa || Hs.459265 || BC007922 ||1172754	8	-0.015	0.015	0.085	-0.585	-0.395	-0.255			0.03	0.01	-0.04	-0.59	-0.63	-0.95	-0.72	-0.89	-1.2	-1.05	-1.18	-0.8	-1.36	-1.1	-0.72	-1.22	0.29	0.9
TMPO	Thymopoietin || Hs.11355 || U09086 ||1171131	3	-0.285	0.285	0.185	0.325	0.205	0.265			0.03667	-0.1833	0.1467	0.08667	0.6767	1.267	1.057	1.067	1.337	1.157	0.8467	0.8167	1.037	0.6167	0.7267	0.5067	0.6767	0.6467
SLC1A7	Solute carrier family 1 (glutamate transporter), member 7 || Hs.104637 || AK093921 ||1174578	8	0.005	-0.005	-0.505	-0.045	-0.325	-0.385			0.2033	-0.2867	0.08333	-0.1067	-1.087	-0.8767	-1.217	-1.187	-1.127	-1.207	-1.277	-1.107	-1.127	-0.9767	-0.9467	-0.8767	-0.6667	-0.6367
WDR5	WD repeat domain 5 || Hs.397638 || BC001635 ||1162263	1	0.265	-0.265	0.075	0.505	0.045	0.085			-0.18	0.15	0.03	0.35	0.7	1.02	1.5	1.16	1.45	1.49	1.38	1.44	1.48	1.17	1.26	1.33	1.1	1.01
ZNF134	Zinc finger protein 134 (clone pHZ-15) || Hs.469694 || BC011646 ||1183031	2	0.04	-0.04	-0.13	0.27	-0.12	-0.07			0.13	-0.08	-0.05	-0.1	0.01	0.25	0.07	-0.02	0.2	-0.15	-0.25	-0.44	-0.76	-0.63	-0.43	-1.08	-1.01	-1
PGPEP1	Pyroglutamyl-peptidase I || Hs.131776 || BC004942 ||1168705	8	-0.005	0.005	-0.355	-0.595	0.065	0.045			-0.08667	-0.01667	0.1033	-0.04667	-0.4967	-1.197	-1.087	-1.057	-1.197	-1.187	-1.277	-1.417	-1.317	-1.317	-1.327	-1.467	-1.617	-1.617
HPS1	Hermansky-Pudlak syndrome 1 || Hs.404568 || U65676 ||1177031	8	-0.09	0.09	-0.43	-0.21	-0.35	-0.28			0.13	-0.21	0.08	-0.22	-0.5	-0.65	-0.76	-0.67	-1.05	-0.84	-0.86	-0.83	-0.74	-0.72	-0.39	-0.81	-1.13	-1.18
KIAA1579	Hypothetical protein FLJ10770 || Hs.207538 || AL359613 ||1171579	1	0.085	-0.085	0.315	0.175	0.235				-0.003333	-0.04333	0.04667	-0.2833	0.9367	0.6367	0.8767	1.337	1.047	1.097	1.177	1.137	1.257	1.127	0.6067	1.057	0.9467	0.9767
GABRP	Gamma-aminobutyric acid (GABA) A receptor, pi || Hs.26225 || U95367 ||1163527	5	0.005	-0.005	-0.145	0.135	0.175	0.115			-0.1567	0.1133	0.04333	0.1333	-0.03667	-0.006667	-0.5167	0.02333	-0.1267	0.3133	0.4733	0.8133	1.243	1.353	1.343	2.493	2.923	2.773
C9orf112	Chromosome 9 open reading frame 112 || Hs.292570 || CR597738 ||1174829	1	-0.035	0.035	0.105	0.165	-0.315	0.135			-0.006667	0.01333	-0.006667	0.4733	0.3033	0.8033	0.5833	0.8733	0.9333	1.103	1.293	1.003	1.013	0.8633	0.7833	0.7933	0.5033	0.5333
SVH	SVH protein || Hs.287412 || AY150854 ||1196212	5	0.065	-0.065	0.255	0.195	0.285	0.265			-0.02333	0.1067	-0.08333	0.08667	-0.003333	0.07667	0.03667	0.1667	0.2767	0.3467	0.3467	0.4467	0.5167	0.6467	0.7467	1.307	1.487	1.547
HTPAP	HTPAP protein || Hs.437179 || AF212238 ||1171358	1	-0.03	0.03	0.43	0.29	0.26	0.14			-0.1233	0.1267	-0.003333		0.8867	1.057	1.147	1.137	1.527	1.557	1.697	1.527	2.027	1.557	1.437	2.157	2.057	1.917
MGC40214	Hypothetical protein MGC40214 || Hs.435500 || CR594623 ||1161811	1	-0.01	0.01	0.24	-0.06	0.36	0.32			-0.1	0.07	0.03	0.09	0.66	0.81	1.21	0.99	1.44	1.65	1.71	1.46	1.94	1.67	1.47	1.58	1.63	1.67
NFKBIB	Nuclear factor of kappa light polypeptide gene enhancer in B-cells inhibitor, beta || Hs.9731 || BC007197 ||1170994	4	-0.36	0.36	0.03	0.11	0.13	0.04			0.11	-0.22	0.11	0.72	0.46	0.47	0.63	0.64	0.44	0.94	0.91	0.8	1.27	1.06	0.88	1.3	1.23	1.37
CD109	CD109 antigen (Gov platelet alloantigens) || Hs.399891 || AY374442 ||1168381	8	0.205	-0.205	-0.125	-0.475	0.175	-0.125			0.02	0.07	-0.09	-0.02	-0.37	-0.94	-0.84	-0.82	-1.43	-1.27	-1.2	-1.55	-1.33	-1.28	-1.6	-1.4	-1.56	-1.68
	Androgen-regulated protein || Hs.551969 || AF114835 ||1168139	7	-0.04	0.04	-0.1	-0.21	0.24	0.23			0.1233	-0.05667	-0.06667	-0.1067	-0.2067	-0.1267	-0.04667	-0.01667	-0.03667	-0.02667	0.1833	0.3733	0.2433	0.4733	0.3533	1.313	1.443	1.823
	|| || A_23_P332992 ||1182088	4	-0.03	0.03	-0.09	0.13	-0.49	-0.39			0.1333	-0.4367	0.3033	0.2933	0.2933	0.5733	0.4133	0.4133	0.7233	0.5233	0.6733	0.8533	0.9533	0.9733	1.033	1.163	1.303	1.243
MAZ	MYC-associated zinc finger protein (purine-binding transcription factor) || Hs.549052 || M94046 ||1163142	1	0.075	-0.075	-0.145	0.125	0.105	0.095			-0.13	0.04	0.09	-0.01	0.21	0.65	0.65	0.83	0.75	1.01	1.02	0.61	1	0.92	0.94	0.79	0.68	0.65
MAZ	MYC-associated zinc finger protein (purine-binding transcription factor) || Hs.549052 || M94046 ||1174156	1	0.07	-0.07	0.15	0.12	0.06	0.23			0.19	0.21	-0.4	0.4	-0.07	0.8	0.84	0.83	1.06	0.91	1.09	0.88	1.28	0.97	1.09	0.98	1	0.92
KLK3	Kallikrein 3, (prostate specific antigen) || Hs.171995 || AJ310938 ||1184734	5	-0.09	0.09	-0.15	-0.33	0	-0.17			0.01333	-0.07667	0.06333	0.1633	0.003333	0.02333	-0.3767	0.3233	-0.03667	-0.006667	0.3233	1.083	0.9733	0.9033	0.8733		1.873	1.633
SARM1	**Sterile alpha and TIR motif containing 1 || Hs.532781 || BC022100 ||1192386	3	0.055	-0.055	0.475	0.375	0.255	0.155			-0.14	0.04	0.1	0.3	0.88	0.84	1.25	1	1.29	1.08	1.24	1.08	1.1	1.06	1.08	0.94	0.78	0.56
EGFL4	EGF-like-domain, multiple 4 || Hs.132483 || AB011541 ||1156448	7	0.015	-0.015	-0.005	0.025	-0.045	-0.275			-0.006667	0.1733	-0.1667	0.003333	-0.1367	-0.08667	-0.09667	-0.2267	-0.2967	-0.1167	0.03333	0.3033	0.1033	0.5633	0.5433	2.133	2.953	3.463
TMEM16G	Transmembrane protein 16G || Hs.163909 || BC047903 ||1172064	1	0.255	-0.255	-0.085	0.055	0.185	-0.005			-0.15	-0.06	0.21	0.1	0.68	0.78	0.72	0.94	1.03	0.54	0.76	1.19	0.5	0.62	0.95	0.96	1.19	0.42
SAMD4	Sterile alpha motif domain containing 4 || Hs.98259 || AK074716 ||1189788	8	-0.3	0.3	-0.62	-0.39	-0.13	-0.08			0.1233	-0.3867	0.2633	-0.2367	-0.7667	-0.6767	-0.6867	-1.037	-0.8667	-0.8267	-1.087	-0.8667	-1.097	-1.047	-0.7667	-1.177	-1.097	-0.4167
RPS6KA2	Ribosomal protein S6 kinase, 90kDa, polypeptide 2 || Hs.147119 || BC002363 ||1171257	8	0.295	-0.295	-0.165	-0.515	-0.225	-0.355			-0.06667	0.2633	-0.1967	-0.2267	-0.1567	-0.9267	-0.6967	-0.6767	-1.447	-1.277	-1.077	-1.037	-1.127	-0.8967	-0.9367	-1.177	-1.227	-1.537
FLJ32096	Hypothetical protein FLJ32096 || Hs.444729 || AK056658 ||1189340	5	0.095	-0.095	0.275	0.275	0.385	0.285			-0.03	0.11	-0.08	0.02	-0.1	0	0.26	0.34	0.37	1.28	1.49	2.54	2.81	3.31	3.48	4.92	5.17	5.29
DKFZP564C186	DKFZP564C186 protein || Hs.335293 || AK022756 ||1158235	1	-0.105	0.105	-0.185	0.065	0.005	-0.025			-0.1933	0.05667	0.1367	0.006667	0.3367	0.7067	0.7367	0.8167	1.057	1.197	1.127	1.127	1.197	1.157	1.127	0.9667	0.5967	0.5567
GOPC	Golgi associated PDZ and coiled-coil motif containing || Hs.191539 || BC009553 ||1177752	4	0.02	-0.02	0.26	-0.04	0	0.27			-0.11	0.12	-0.01	-0.01	0.25	0.5	0.61	0.46	0.72	0.56	0.46	0.57	0.36	0.45	0.42	1.05	1.03	1.41
XTP3TPA	XTP3-transactivated protein A || Hs.237971 || CR599989 ||1170358	1	0.05	-0.05	0.2	0.13	-0.11	0.02			-0.05667	0.1133	-0.05667	0.2033	1.393	1.933	2.273	2.263	2.353	2.583	2.483	2.373	2.383	2.233	2.033	2.003	2.013	1.973
GLCCI1	Glucocorticoid induced transcript 1 || Hs.131673 || AK126731 ||1158475	8	-0.05	0.05	0.09	-0.36	0.01	0.01			-0.1367	0.2033	-0.06667	-0.2867	-0.7167	-1.437	-1.307	-1.387	-1.567	-1.557	-1.697	-1.527	-2.017	-1.867	-1.667	-2.367	-1.817	-1.767
GEMIN5	Gem (nuclear organelle) associated protein 5 || Hs.483921 || AY063750 ||1180561	3	0.125	-0.125	0.395	0.515	0.185	0.055			0.01	-0.07	0.06	0.08	0.92	1.69	1.9	1.86	1.94	1.96	1.96	1.82	1.66	1.46	1.29	1.08	1.21	0.65
LOC284542	Hypothetical protein LOC284542 || Hs.61504 || AK090467 ||1156817	5	-0.04	0.04	0	-0.12	0.03	0.07			0.03333	0.003333	-0.03667	0.1433	0.08333	0.1133	0.2933	0.3033	0.2133	0.9333	1.273	2.033	2.643	3.043	3.123	4.373	4.593	4.753
GMEB2	Glucocorticoid modulatory element binding protein 2 || Hs.473286 || AL117510 ||1180479	5	-0.07	0.07	0.15	0.19	-0.11	0.27			-0.02	-0.02	0.04	0.18	0.32	0.43	0.64	0.44	0.63	1.02	1.31	2	2.37	2.91	3.1	4.65	4.67	5.19
FARS2	Phenylalanine-tRNA synthetase 2 (mitochondrial) || Hs.484547 || CR542279 ||1163055	7	0.095	-0.095	-0.245	-0.205	-0.215	-0.285			-0.03333	0.04667	-0.01333	-0.1233	-0.2933	0.05667	-0.2633	-0.2833	0.1867	-0.2833	-0.1833	-0.05333	0.1667	0.4467	0.2967	1.057	1.047	1.257
FBXL19	F-box and leucine-rich repeat protein 19 || Hs.152149 || AL137589 ||1177846	7	0		0	0.04	0.07	0			0.06333	0.03333	-0.09667	0.1233	0.04333	0.09333	0.07333	0.1333	0.003333	0.02333	0.04333	0.1833	0.3833	0.4833	0.5833	1.203	1.903	2.013
ELK3	ELK3, ETS-domain protein (SRF accessory protein 2) || Hs.46523 || BC017371 ||1160589	7	0.085	-0.085	0.065	0.235	0.115	0.195			-0.12	-0.16	0.28	0.15	0.02	0.09	0.02	-0.11	0.17	-0.03	-0.01	0.49	0.58	0.73	0.88	2.13	2.78	3.16
FLJ12903	S100P binding protein Riken || Hs.440880 || AK022965 ||1181238	6	-0.175	0.175	-0.075	0.025	0.135	0.125			0.05	-0.06	0.01	-0.13	-0.16	-0.48	-0.47	-0.62	-0.79	-0.81	-0.93	-0.8	-1.17	-0.83	-0.96	-1.01	-1.09	-0.91
SLC35F2	Solute carrier family 35, member F2 || Hs.524014 || BC039195 ||1191053	1	-0.175	0.175	0.025	0.145	0.025	0.075			0.1067	-0.2233	0.1167	0.6567	0.5967	1.447	1.567	1.587	1.587	1.927	2.027	1.917	2.197	2.007	1.967	2.177	1.687	1.717
HAT1	Histone acetyltransferase 1 || Hs.470611 || BC063003 ||1196170	3	-0.005	0.005	0.165	0.505	0.285	0.215			-0.02667	0.05333	-0.02667	0.003333	0.5033	0.8733	1.123	1.013	1.153	1.203	1.093	1.053	0.9933	0.8733	0.9033	0.8133	0.7033	0.7033
MLSTD2	Male sterility domain containing 2 || Hs.501991 || AY600449 ||1184899	3	-0.09	0.09	0.15	-0.14	-0.16	0.26			0.2567	-0.02333	-0.2333	-0.09333	0.3567	0.9267	1.137	1.087	1.187	1.577	1.527	1.217	1.167	0.9167	0.7867	0.5067
TIZ	TRAF6-inhibitory zinc finger protein || Hs.264345 || AK093669 ||1170737	3	0.01	-0.01	0.27	0.12	0.03	0.09			0.05667	0.04667	-0.1033	0.1067	0.6067	0.9267	1.027	1.097	0.9767	0.8867	1.007	0.4467	0.7067	0.5967	0.2167	0.1167	0.03667	0.1467
TRIM29	Tripartite motif-containing 29 || Hs.504115 || AF230389 ||1181978	4	-0.105	0.105	-0.225	0.135	-0.065	0.095			0.1033	0.08333	-0.1867	-0.09667	0.2133	0.3433	0.4233	0.3833	0.3133	0.6333	1.063	0.9333	1.023	1.043	1.113	1.433	1.673	1.413
NIFUN	NifU-like N-terminal domain containing || Hs.350702 || AY009127 ||1184702	2	-0.09	0.09	0.14	-0.05	0.16	0.17			0.1267	-0.2833	0.1567	0.08667	0.07667	-0.2533	-0.6033	-0.5933	-0.5733	-0.7733	-0.9733	-0.9133	-1.153	-0.9933	-0.8333	-1.443	-1.363	-1.263
	|| || ENST00000333881 ||1185902	7	-0.035	0.035	0.145	0.065	0.095	0.105			0.04333	-0.06667	0.02333	0.02333	-0.07667	0.1033	-0.09667	0.05333	0.1033	0.1233	0.1433	0.3033	0.4033	0.6133	0.7933	1.313	2.093	2.203
PTGIR	Prostaglandin I2 (prostacyclin) receptor (IP) || Hs.458324 || D25418 ||1179111	8	-0.075	0.075	0.165	-0.205	0.255	0.085			0.16	-0.19	0.03	-0.72	-0.38	-0.55	-1.06	-1.05	-1	-0.94	-1.08	-0.93	-1.29	-1.06	-0.82	-1.31	-1.04	-1.11
C13orf3	Chromosome 13 open reading frame 3 || Hs.88523 || BC048988 ||1159394	1	0.375	-0.375	0.235	0.355	0.335	0.455			-0.01667	0.5533	-0.5367	-0.05667	0.5633	1.983	2.473	2.613	2.853	3.003	2.883	2.603	2.703	2.473	2.403	2.053	2.053	1.833
POP1	Processing of precursor 1, ribonuclease P/MRP subunit (S. cerevisiae) || Hs.252828 || BC011529 ||1193587	3	-0.1	0.1	-0.19	0.06	-0.27	-0.04			0.05	-0.1	0.05	0.25	0.61	1.09	1.04	0.94	1.34	1.22	0.96	0.91	0.67	0.52	0.61	0.36	0.3	0.46
MGC32124	Hypothetical protein MGC32124 || Hs.513871 || CR600228 ||1181168	2	-0.03	0.03	0.01	0.14	-0.27	-0.06			0.05	-0.06	0.01	-0.11	-0.35	-0.37	-0.58	-0.55	-0.69	-0.68	-0.82	-0.66	-0.92	-0.77	-0.63	-1.12	-1.06	-1.37
SETDB2	SET domain, bifurcated 2 || Hs.446217 || AF334407 ||1195626	8	0.02	-0.02	0.19	-0.38	0.07	0.06			0.01	0.01	-0.02	0.07	-0.36	-1.21	-1.24	-1.13	-1.51	-1.65	-1.5	-1.58	-1.71	-1.48	-1.5	-1.5	-1.45	-1.31
SETDB2	SET domain, bifurcated 2 || Hs.446217 || AF334407 ||1157084	8	0.01	-0.01	-0.04	-0.47	-0.02	0.15			0.16	-0.18	0.02	-0.23	-0.1	-1.17	-1.42	-1.13	-1.63	-1.63	-1.32	-1.74	-1.9	-1.76	-1.46	-2.04	-1.94	-1.47
C6orf130	Chromosome 6 open reading frame 130 || Hs.549281 || BC011709 ||1175229	8	-0.08	0.08	0.09	1.11E-16	0.03	-0.09			0.006667	-0.003333	-0.003333	0.2767	-0.003333	-0.4333	-0.5833	-0.7033	-0.7633	-1.003	-1.053	-0.8133	-1.133	-0.9133	-0.7533	-1.023	-0.9033	-0.8133
C9orf94	Chromosome 9 open reading frame 94 || Hs.217297 || AK092602 ||1177019	7	0.205	-0.205	0.345	0.335	0.025	0.345			0.02667	0.1567	-0.1833	-0.2533	-0.5733	-0.4533	-0.5133	-0.6033	-0.4133	-0.4933	-0.2633	0.1867	-0.6333	0.04667	0.4567	1.677	1.817	2.137
RPP25	Ribonuclease P 25kDa subunit || Hs.8562 || CR619276 ||1165485	3	-0.05	0.05	-0.31	-0.27	-0.34	-0.55			-0.1333	0.006667	0.1267	0.6167	1.657	1.437	1.697	1.647	1.357	1.557	1.697	1.337	1.677	1.297	0.8167	0.9367	0.6867	0.3567
FMN2	Formin 2 || Hs.24889 || AF225426 ||1172521	6	-0.18	0.18	-0.03	0.17	0.31	0.32			-0.006667	0.03333	-0.02667	0.1233	-0.4867	-0.4167	-0.7867	-0.8267	-0.5467	-0.7267	-0.9367	-0.7467	-1.147	-0.9167	-0.6667	-1.047	-1.077	-1.007
LRP8	Low density lipoprotein receptor-related protein 8, apolipoprotein e receptor || Hs.444637 || AK096482 ||1193958	3	0		-0.13	0.44	0.3	0.08			-0.4167	0.2833	0.1333	-0.04667	0.9533	1.163	1.203	1.483	1.473	1.613	0.9833	1.413	1.443	1.453	0.9633	0.8033		0.5433
C16orf3	Chromosome 16 open reading frame 3 || Hs.534304 || AF050080 ||1172785	5	-0.025	0.025	0.095	0.035	-0.085	0.075			-0.04667	0.05333	-0.006667	0.04333	-0.03667	0.08333	0.1533	0.2133	0.1233	0.3933	0.4333	0.7533	1.043	1.153	1.293	1.983	2.303	2.373
SYNJ2	Synaptojanin 2 || Hs.434494 || AB002346 ||1169929	2	-0.07	0.07	-0.29	-0.25	0.28	0.01			-0.04667	-0.006667	0.05333	-0.2667	-0.4267	-0.4667	-0.2567	-0.5067	-0.3867	-0.4667	-0.5767	-0.6667	-0.7767	-0.7067	-0.5867	-1.127	-1.297	-1.037
WDR43	WD repeat domain 43 || Hs.169863 || BC024234 ||1170947	3	-0.04	0.04	-0.25	0.05	0.33	0.04			-0.05333	0.1467	-0.09333	-0.02333	0.7867	1.077	1.397	1.317	1.227	1.207	1.187	1.047	0.9267	0.7067	0.4367	0.1867	0.04667	-0.2033
ICK	Intestinal cell (MAK-like) kinase || Hs.417022 || AB023153 ||1190955	8	-0.105	0.105	0.055	-0.055	-0.045	0.135			-0.03	-0.03	0.06	-0.36	-0.65	-0.83	-0.98	-1.14	-1.15	-1.12	-1.17	-1.24	-1.34	-1.28	-1.22	-1.57	-1.37	-1.26
76P	Gamma tubulin ring complex protein (76p gene) || Hs.549135 || AK127306 ||1185508	1	0.085	-0.085	-0.025	0.085	-0.205	-0.245			-0.04	-0.02	0.06	0.27	0.72	1.08	1.27	1.53	1.46	1.53	1.52	1.44	1.62	1.37	1.48	1.38	1.12	1.16
SCLY	Selenocysteine lyase || Hs.512606 || BC007891 ||1186091	1	-0.13	0.13	0.18	0.11	0.01	0.02			0.08	-0.04	-0.04	0.35	0.6	0.59	0.89	1.13	0.87	1.18	1.14	1.11	1.22	1.19	0.98	0.78	0.96	0.62
MGC45866	Leucine-rich repeat kinase 1 || Hs.441708 || BX538335 ||1186178	3	0.035	-0.035	-0.165	-0.085	0.075	-0.015			-0.045		0.045	0.205	0.805	1.605	1.865	1.925	1.905	1.865	1.665	1.535	1.395	0.995	1.105	0.965	1.135	1.205
GPR173	G-protein coupled receptor 173 || Hs.283023 || AB040801 ||1167525	4	-0.065	0.065	0.105	0.005	-0.005	0.085			-0.07333	0.03667	0.03667	-0.3133	-0.03333	0.7267	0.9367	1.237	1.387	2.657	2.947	3.297	3.967	3.917	3.747	3.907	4.067	3.877
SFXN1	Sideroflexin 1 || Hs.369440 || CR599132 ||1193983	1	0.04	-0.04	0.09	0.25	0.13	0.16			-0.12	0.12	0	0.15	0.69	0.91	1.2	1.07	1.09	1.31	1.47	1.34	1.61	1.4	1.25	1.34	1.56	1.5
KIF2C	Kinesin family member 2C || Hs.69360 || U63743 ||1173455	1	0		-0.29	-0.17	-0.06	0.09			-0.24	0.43	-0.19	0	-0.16	0.64	1.04	1.08	1.4	1.51	1.5	1.4	1.35	1.09	1.05	0.85	0.74	0.75
NASP	Nuclear autoantigenic sperm protein (histone-binding) || Hs.319334 || AF035191 ||1167959	3	0		-0.23	-0.08	-0.4	-0.32			-0.05	0.25	-0.2	0	0.63	0.85	1.26	1.17	1.3	1.47	1.41	1.29	1.4	1.19	1.15	1.01	0.67	0.85
SHD1	SAC3 domain containing 1 || Hs.23642 || BC007448 ||1157335	3	-0.015	0.015	-0.135	-0.185	-0.165	-0.215			0.05	0	-0.05	0.18	0.8	0.69	0.98	1	0.79	1	1.07	0.9	0.98	0.91	0.7	0.86	0.63	0.46
	|| || ENST00000295249 ||1155447	2	0.07	-0.07	0.11	-0.3	-0.14	-0.17			0.15	-0.2	0.05	-0.04	0.23	-0.17	-0.79	-0.32	-0.33	-0.72	-1.05			-0.71	-0.79	-1.32	-1.07
KIAA1345	KIAA1345 protein || Hs.303820 || BX647334 ||1185421	2	0.22	-0.22	0.27	0.37	-0.15	-0.25			-0.003333	0.09667	-0.09333	-0.05333	-0.1233	-0.2833	-0.7033	-0.4133	-0.6433	-0.8033	-0.8033	-0.7533	-1.033	-0.9833	-0.7033	-1.213	-1.393	-1.443
CTRC	Chymotrypsin C (caldecrin) || Hs.8709 || BC015118 ||1157482	7	0	0	0.35	-0.1	-0.18	-0.26			0.1267	-0.07333	-0.05333	0.1267	0.05667	0.3867	-0.1933	-0.05333	-0.2233	0.01667	0.08667	0.4967	0.9267	0.9167	0.9367	2.077	2.177	2.377
RBM15	RNA binding motif protein 15 || Hs.435947 || BC047479 ||1164214	5	-0.2	0.2	0.08	0.02	-0.18	-0.15			0.07	-0.05	-0.02	0.66	0.45	0.34	0.62	0.77	0.63	0.61	0.81	0.82	1.27	1.4	1.37	2.63	2.43	2.98
KIAA1915	KIAA1915 protein || Hs.477495 || AB067502 ||1157720	2	-0.055	0.055	-0.475	-0.355	-0.045	-0.355			0.02333	-0.1567	0.1333	0.08333	-0.1867	-0.5367	-0.1967	-0.09667	-0.3967	-0.4767	-0.4867	-0.6867	-0.8667	-0.6367	-0.4967	-1.297	-1.387	-1.337
FCHO2	FCH domain only 2 || Hs.165762 || AL833313 ||1168917	6	-0.125	0.125	0.315	0.205	0.185	0.355			-0.04667	0.1033	-0.05667	-0.2567	-0.4367	-0.8367	-0.8967	-0.7867	-0.8567	-1.097	-1.107	-1.247	-1.217	-1.187	-1.127	-1.687	-1.367	-1.297
KCNE1L	KCNE1-like || Hs.522753 || AF086499 ||1167052	7	0	0	0.01	-0.14	0.13	-0.09			0.08	-0.01	-0.07	0.07	0.08	-0.14	-0.09	-0.18	-0.24	-0.14	0.19	0.05	0.29	0.35	0.39	1.17	1.4	1.35
PDCL	Phosducin-like || Hs.9302 || AK024980 ||1195016	2	-0.03	0.03	-0.25	-0.01	-0.02	-0.23			0.04	-0.1	0.06	-0.22	-0.45	-0.26	-0.4	-0.55	-0.57	-0.78	-0.85	-0.58	-1.02	-0.82	-0.81	-1.08	-1.13	-1.19
DKFZp761L1417	Hypothetical protein DKFZp761L1417 || Hs.270753 || AL832523 ||1180304	6	0.12	-0.12	-0.28	0.05	-0.05	0.33			-0.09	0.08	0.01	-0.29	-0.68	-0.53	-0.47	-0.72	-0.78	-0.98	-0.92	-0.54	-1.3	-0.75	-0.95	-1.33	-1.68	-1.11
C5orf18	Chromosome 5 open reading frame 18 || Hs.429608 || CR613261 ||1173883	2	-0.12	0.12	2.22E-16	-0.1	-0.14	-0.15			0.1267	-0.2533	0.1267	-0.1033	0.006667	-0.2433	-0.3933	-0.5033	-0.3733	-0.6333	-0.8733	-0.6633	-1.023	-1.083	-0.7133	-1.133	-1.153	-1.413
B3GALT6	UDP-Gal:betaGal beta 1,3-galactosyltransferase polypeptide 6 || Hs.284284 || BC051719 ||1174775	1	0.195	-0.195	-0.085	-0.085	0.315	0.285			0.003333	0.1133	-0.1167	-0.03667	0.6333	0.9633	1.483	1.473	1.383	1.753	1.733	1.353	1.713	1.513	1.303	1.433	1.153	1.003
NPHS2	Nephrosis 2, idiopathic, steroid-resistant (podocin) || Hs.412710 || AJ279254 ||1166872	5	0.005	-0.005	-0.235	-0.155	-0.065	-0.295			0.2	-0.12	-0.08	-0.1	0.07	-0.19	-0.48	0.06	-0.09	0.49	0.63	0.93	1.64	1.46	1.36	1.59	2.11	2.23
ZDHHC23	Zinc finger, DHHC domain containing 23 || Hs.21902 || BC035230 ||1169162	1	-0.115	0.115	0.105	-0.145	0.075	0.045			-0.1933	0.01667	0.1767	0.09667	0.9567	1.157	1.557	1.647	1.697	2.007	1.907	1.737	1.937	1.677	1.237	1.737	1.427	1.187
DPYSL2	Stromal cell-derived factor 2-like 1 || Hs.173381 || D78013 ||1191813	6	0.085	-0.085	0.145	0.095		0.285			-0.03	0.02	0.01	-0.22	-0.31	-0.35	-0.55	-0.62	-0.29	-0.64	-0.91	-0.59	-0.99	-0.89	-0.68	-1.12	-1.07	-1.04
KIAA0240	KIAA0240 || Hs.485426 || CR627378 ||1159127	6	-0.02	0.02	-0.14	-0.1	-0.22	-0.2			-0.09333	-0.003333	0.09667	-0.1533	-0.4333	-0.8233	-0.8733	-0.9833	-0.8833	-1.063	-1.153	-1.033	-1.373	-1.213	-1.103	-1.563	-1.833	-1.503
C1orf33	Chromosome 1 open reading frame 33 || Hs.463797 || AK027569 ||1173655	1	0.065	-0.065	-0.215	-0.125	-0.105	-0.175			-0.07667	0.06333	0.01333	0.003333	0.9533	1.333	1.513	1.573	1.683	1.733	1.663	1.593	1.653	1.533	1.363	1.363	1.293	1.023
MGC33584	Hypothetical protein MGC33584 || Hs.323482 || BC015152 ||1170752	8	-0.085	0.085	-0.235	-0.015	-0.015	-0.075			-0.07667	-0.01667	0.09333	0.09333	-0.2567	-0.5367	-0.9767	-0.8567	-0.7567	-1.017	-1.027	-0.8967	-1.137	-0.6767	-0.6867	-0.8067	-0.6567	-0.3367
FLJ33790	Hypothetical protein FLJ33790 || Hs.292451 || AK091109 ||1192000	1	-0.205	0.205	0.165	-0.115	0.095	0.095			-0.1167	0.04333	0.07333	0.3333	0.8833	0.2733	0.9433	1.263	0.9533	0.9733	1.723	1.513	1.753	1.653	0.8333	1.053	1.213	0.6633
EIF1AX	Eukaryotic translation initiation factor 1A, X-linked || Hs.522590 || L18960 ||1181463	1	0.035	-0.035	0.135	0.115	0.305	0.175			-0.04333	0.09667	-0.05333	0.05667	0.5067	0.7467	0.9767	1.027	0.9467	1.187	1.277	1.077	1.307	1.127	0.9067	1.087	0.9067	0.7567
MGC33867	Hypothetical protein MGC33867 || Hs.520094 || AL833891 ||1195858	4	0.045	-0.045	-0.055	0.145	0.025	-0.095			0.003333	0.04333	-0.04667	0.05333	0.08333	0.4133	0.3433	0.4933	0.5633	0.6633	0.7933	0.8133	0.9533	0.9633	0.9533	1.513	1.543	1.633
TMEM24	Transmembrane protein 24 || Hs.26899 || BC075832 ||1176394	3	-0.185	0.185	0.085	0.185	0.305	0.415			0.07333	-0.1767	0.1033	0.2633	0.5833	0.8833	1.033	1.063	1.003	1.203	1.173	1.033	1.233	1.103	0.9133	0.7533	0.5333	0.6233
TAF5L	TAF5-like RNA polymerase II, p300/CBP-associated factor (PCAF)-associated factor, 65kDa || Hs.270621 || AJ009770 ||1179458	3	-0.07	0.07	0.12	0.26	0.35	0.46			-0.02	0.4	-0.38	0.18	0.71	0.85	1.27	0.94	1.44	1.38	0.95	0.95	0.78	-0.03	0.8	-0.02	0.4	0.54
LITAF	Lipopolysaccharide-induced TNF factor || Hs.459940 || AB034747 ||1185205	2	0.105	-0.105	-0.045	-0.165	0.105	-0.045			-0.06	0.19	-0.13	0.05	-0.38	-0.43	-0.42	-0.56	-0.87	-0.78	-0.89	-0.7	-1.03	-0.88	-0.88	-1.04	-1.55	-1.44
	|| || THC2172951 ||1170274	1	-0.08	0.08	-0.21	0.32	0.22	0.34			-0.1167	0.01333	0.1033	0.3533	0.6433	1.023	1.153	1.173	1.333	1.343	1.513	1.203	1.413	1.493	1.153	1.653	1.453	1.443
CWF19L1	CWF19-like 1, cell cycle control (S. pombe) || Hs.215502 || AL832515 ||1194874	1	-0.005	0.005	0.065	0.195	0.145	0.065			0.1667	-0.1333	-0.03333	-0.003333	0.3567	0.5267	0.9867	0.8667	0.9967	1.047	1.037	1.067	1.007	0.8567	0.9367	0.6767	0.8067	0.5767
KIAA1434	Hypothetical protein KIAA1434 || Hs.472040 || AK001947 ||1184021	2	0		0.29	0.41	-0.33	-0.2			-0.003333	-0.04333	0.04667	-0.08333	-0.6433	-0.3133	-0.7333	-0.7633	-0.2033	-0.6033	-0.9033	-0.7633	-1.053	-1.143	-0.9933	-1.283	-1.263	-1.883
LYST	Lysosomal trafficking regulator || Hs.532411 || U67615 ||1156331	6	0.015	-0.015	0.345	0.235	0.375	0.425			-0.05667	0.03333	0.02333	-0.1967	-0.2067	-0.7567	-0.8267	-0.8867	-1.087	-1.117	-0.9967	-1.147	-1.127	-1.227	-1.107	-1.397	-1.027	-0.9767
INA	Internexin neuronal intermediate filament protein, alpha || Hs.500916 || BC006359 ||1160675	4	-0.18	0.18	-0.06	-0.19	0.13	-0.01			-0.01333	-0.003333	0.01667	0.05667	0.2567	0.09667	0.4067	0.5067	0.2167	0.4267	0.6767	0.4667	0.8067	0.8967	0.5367	1.097	1.067	1.097
	Similar to RCC1-like G exchanging factor-like isoform 1; RCC1-like G exchanging factor-like || Hs.529623 || AK095583 ||1160337	6	0.115	-0.115	0.475	-0.115	0.215	0.295			-0.1533	0.3467	-0.1933	-0.1933	-0.1133	-0.6333	-0.7833	-0.8333	-0.8733	-1.063	-1.193	-0.8933	-1.433	-1.003	-1.023	-1.273	-1.313	-1.633
ZNF493	Zinc finger protein 493 || Hs.256801 || AK127476 ||1170025	3	0.005	-0.005	0.275	0.145	-0.115	0.045			0.02333	0.003333	-0.02667	0.1233	0.6233	1.013	1.073	1.133	1.003	0.8733	0.9233	0.4133	0.6733	0.5733	0.2733	0.2733	0.06333	0.09333
TNPO2	Transportin 2 (importin 3, karyopherin beta 2b) || Hs.416049 || BC072420 ||1165772	1	0.055	-0.055	-0.135	0.145	-0.145	-0.275			-0.1	0.1		-0.29	0.29	0.34	0.55	0.95	0.61	1.39	1	1.06	0.84	0.87	1.11	0.77	0.6	0.2
BM039	Uncharacterized bone marrow protein BM039 || Hs.283532 || AK023669 ||1185413	3	0		0.04	0.5	0.12	0.14			-0.06	0.18	-0.12	0	0.86	1.44	1.88	1.84	2.03	2.13	2.03	1.92	2.01	1.53	1.54	1.42	1.16	1.35
AFG3L1	AFG3 ATPase family gene 3-like 1 (yeast) || Hs.513832 || BC021245 ||1160400	3	-0.115	0.115	0.455	0.335	-0.055	0.295			0.12	-0.05	-0.07	0.36	0.58	1.27	1.23	1.32	1.25	0.94	0.84	0.7	0.74	0.78	0.76	0.73	1.02	0.99
SEC31L2	SEC31-like 2 (S. cerevisiae) || Hs.18889 || BC044569 ||1173356	8	-0.04	0.04	0.14	0.18	-0.38	-0.22			-0.2033	0.1667	0.03667	0.1967	-0.5433	-0.4833	-0.8533	-0.6033	-0.9233	-1.183	-1.043	-1.073	-1.153	-0.6033	-0.9533	-1.173	-1.103	-0.9833
D15Wsu75e	DNA segment, Chr 15, Wayne State University 75, expressed || Hs.335274 || CR605156 ||1191945	1	0.28	-0.28	-0.03	0.35	0.19	0.07			-0.03333	0.2567	-0.2233	0.3067	0.1667	0.5867	0.6267	0.6767	0.8567	0.8567	0.8867	1.057	1.097	1.117	1.167	1.077	1.197	0.8267
KIAA0409	KIAA0409 protein || Hs.511948 || CR619836 ||1172597	3	0.095	-0.095	0.195	0.335	0.185	0.255			-0.09333	0.2167	-0.1233	0.4067	0.8367	1.267	1.177	1.097	1.457	0.9667	0.7667	0.6667	0.3467	0.3367	0.3667	0.1767	0.1067	0.1867
INPP5F	Inositol polyphosphate-5-phosphatase F || Hs.369755 || AB023183 ||1158605	4	-0.225	0.225	0.255	0.145	-0.145	0.015			-0.05	-0.12	0.17	0.03	0.39	0.07	0.23	0.42	0.42	0.67	0.34	0.68	0.77	0.72	0.68	1.05	1.13	1.07
MR-1	Myofibrillogenesis regulator 1 || Hs.516697 || AB033010 ||1194896	7	-0.04	0.04	-0.02	0.07	0.07	0.03			0.003333	-0.06667	0.06333	0.1833		0.2633	-0.09667	-0.1967	0.01333	0.2133	0.1733	0.4133	0.8133	0.9633	0.9233	2.193	2.573	2.873
TLOC1	Translocation protein 1 || Hs.529591 || BC089399 ||1158701	6	0.08	-0.08	0.11	0.36	-0.11	0.21			0.04667	0.02667	-0.07333	-0.03333	-0.6633	-0.2933	-0.7133	-0.8033	-0.6333	-0.8433	-1.123	-0.4533	-1.263	-0.6933	-0.4533	-1.233	-1.143	-1.073
LOC115294	Similar to hypothetical protein FLJ10883 || Hs.308480 || AL833027 ||1190946	8	-0.07	0.07	-0.02	-0.28	0.24	0.27			0.03667	-0.2233	0.1867	0.2367	0.1367	-0.9133	-0.7733	-0.9333	-1.173	-1.313	-1.123	-0.8433	-1.283	-0.9533	-0.9133	-1.313	-1.173	-1.043
SLC22A12	Solute carrier family 22 (organic anion/cation transporter), member 12 || Hs.174424 || AB050269 ||1191118	5	0.09	-0.09	0.17	-0.03	0.21	0.06			-0.1133	0.1067	0.006667	0.1667	-0.2033	-0.01333	0.3267	0.4067	0.5167	1.147	1.487	2.437	2.637	3.567	2.827	4.217	4.787	4.957
KIAA0794	KIAA0794 protein || Hs.518524 || XM_087353 ||1184616	6	0.085	-0.085	0.315	0.325	0.125	0.285			0.04667	0.1967	-0.2433	-0.1933	-0.2533	-0.3233	-0.3833	-0.3833	-0.2533	-0.7333	-0.6433	-0.6533	-0.5633	-0.5633	-0.5533	-1.103	-1.023	-1.453
GAL3ST3	Galactose-3-O-sulfotransferase 3 || Hs.208343 || AB053232 ||1187148	5	0.12	-0.12	-0.09	-0.03	0.08	-0.23			0.03333	0.1233	-0.1567	0.003333	0.2433	0.6433	-0.1967	0.2833	0.4533	0.5133	0.3333	0.7833	0.8933	0.7833	0.8633	1.373	2.033	2.373
SLC43A3	Solute carrier family 43, member 3 || Hs.99962 || AK075552 ||1194248	1	-0.075	0.075	0.375	0.005	0.245	0.225			0.16	-0.21	0.05	-0.06	0.1	1.14	1.26	1.45	1.73	1.81	2.01	1.71	1.87	1.7	1.86	1.51	1.83	1.62
BHC80	PHD finger protein 21A || Hs.502458 || AF208848 ||1183141	6	0.1	-0.1	0.19	0.25	0.03	0.2			0	0.08	-0.08	-0.06	-0.27	-0.42	-0.69	-1	-0.67	-0.77	-0.81	-0.77	-1.06	-0.73	-0.88	-1.25	-0.86	-0.4
PAI-RBP1	PAI-1 mRNA-binding protein || Hs.530412 || AK074970 ||1186191	1	0		-0.04	-0.11	0.37	0.42			-0.01	-0.05	0.06	-0.03	0.32	0.66	1.04	1.08	1.14	1.4	1.31	1.28	1.5	1.28	1.25	1.32	1.18	1.23
CASP4	Caspase 4, apoptosis-related cysteine protease || Hs.138378 || U28979 ||1180242	8	0.055	-0.055	-0.205	-0.075	-0.215	-0.005			-0.03667	0.09333	-0.05667	-0.2767	-0.5767	-0.5767	-0.8967	-1.107	-0.7367	-1.137	-1.227	-1.027	-1.327	-1.277	-0.9367	-1.277	-1.077	-0.9967
NIPA1	Non imprinted in Prader-Willi/Angelman syndrome 1 || Hs.511797 || BX537997 ||1166550	1	-0.025	0.025	0.025	-0.165	-0.005	0.125			-0.01	0.01			0.51	0.43	0.78	0.82	1.24	1.09	1.25	1.03	0.81	0.61	0.98	0.75		0.72
MET	Met proto-oncogene (hepatocyte growth factor receptor) || Hs.132966 || BC027979 ||1180372	3	-0.025	0.025	0.065	-0.055	0.105	0.225			2.22E-16	-0.06	0.06	-0.07	0.47	0.39	0.66	0.71	0.72	1	1.1	0.73	1.16	0.76	0.58	0.43	0.2	0.04
EPC2	Enhancer of polycomb homolog 2 (Drosophila) || Hs.23270 || AF286904 ||1183663	2	-0.205	0.205	0.205	0.275	0.175	0.105			-0.1133	0.1467	-0.03333	0.2067	0.1567	-0.3433	-0.2133	-0.3933	-0.2633	-0.5033	-0.7733	-0.4633	-0.8833	-0.8033	-0.6633	-1.323	-1.013	-1.013
KIAA1553	KIAA1553 || Hs.418045 || AK026996 ||1169391	3	-0.015	0.015	-0.015	-0.035	0.225	0.345			0.03667	0.03667	-0.07333	0.05667	1.577	1.557	1.767	1.607	1.767	1.827	1.777	1.567	1.877	1.587	1.397	1.497	1.167	1.107
	|| || A_23_P360114 ||1164927	5	0.02	-0.02	-0.46	-0.15		-0.02			-0.02667	-0.09667	0.1233	-1.057	0.09333	-0.6267	-0.4667	0.1033	-0.3467	0.3233	0.4933	0.8833	1.123	0.8933	1.203	1.743	2.373	2.463
	|| || THC2169084 ||1163705	6	0.105	-0.105	-0.165	-0.095	0.165	0.135			0.1	-0.5	0.4		0.17	-0.79	-0.81	-0.68	-1.01	-0.98	-1.18	-0.63	-1.22	-1.18		-1.28	-1.13	-1.7
MYEOV	Myeloma overexpressed gene (in a subset of t(11;14) positive multiple myelomas) || Hs.523848 || AJ223366 ||1171762	7	0.07	-0.07	0.12	0.08	0.29	0.29			0.01667	0.06667	-0.08333	0.1267	0.01667	-0.09333	0.1567	-0.1333	-0.2033	0.06667	0.2367	0.1367	0.2267	0.2767	0.3667	1.077	1.277	1.257
UACA	Uveal autoantigen with coiled-coil domains and ankyrin repeats || Hs.108049 || AL834464 ||1159496	6	0.11	-0.11	-0.13	0.05	0.11	0.06			-0.09333	0.1567	-0.06333	-0.003333	-0.3833	-0.7033	-0.8933	-0.8933	-0.8333	-1.043	-1.133	-0.9933	-1.283	-0.9833	-0.8733	-1.093	-1.143	-1.093
SSRP1	Structure specific recognition protein 1 || Hs.523680 || CR601255 ||1187182	1	0.05	-0.05	0.2	0.19	0.18	0.31			-0.01667	0.03333	-0.01667	0.04333	0.3933	0.8233	0.9233	0.9933	1.243	1.313	1.263	1.283	1.433	1.073	1.283	1.303	1.533	1.563
DKFZp434K1815	Hypothetical protein DKFZp434K1815 || Hs.274135 || AL133057 ||1187582	3	0.005	-0.005	-0.065	-0.085	0.125	0.125			0.02667	-0.003333	-0.02333	0.2967	0.9267	0.9967	1.247	1.117	1.227	1.007	0.9167	0.9367	0.9267	0.9667	0.9967	0.9367	0.7767	0.8067
LOC91942	Myc-induced mitochondria protein || Hs.180848 || BC033965 ||1187619	4	0.22	-0.22	0.02	0.07	0.21	0.02			0.006667	0.1067	-0.1133	-0.04333	0.3967	0.3167	0.5367	0.6067	0.5067	0.8367	0.8667	0.9067	1.077	1.037	0.9567	1.047	1.087	1.007
	LOC441164 || Hs.292457 || CD048516 ||1168969	8	-0.025	0.025	-0.245	-0.385	-0.165	-0.315			0	-0.09	0.09	-0.1	-0.19	-0.74	-0.66	-0.79	-1.02	-0.98	-0.98	-0.82	-0.98	-0.9	-0.88	-1.03	-0.86	-1.08
CCND3	Cyclin D3 || Hs.534307 || BC011616 ||1192529	1	0.03	-0.03	0.11	0.3	0.14	0.16			0.03333	-0.006667	-0.02667	0.04333	0.4633	0.9533	1.053	1.123	1.093	1.163	1.313	1.043	1.333	1.063	1.013	0.9133	0.8433	0.8133
PIP5K2B	Phosphatidylinositol-4-phosphate 5-kinase, type II, beta || Hs.260603 || U85245 ||1183260	3	0.03	-0.03	0.23	0.61	0.21	0.17			-0.1767	0.2033	-0.02667	0.2433	0.3733	0.7033	1.063	0.9633	1.203	1.303	1.143	0.9633	0.9933	0.9933	0.7633	0.8733	0.4333	0.4133
LOC148898	Hypothetical protein BC007899 || Hs.61884 || BC068594 ||1191275	4	0.07	-0.07	0.12	0.25	0.13	0.31			0.15	-0.27	0.12	0.44	-0.03	-0.08	0.44	0.74	-0.13	0.64	0.91	0.31	1.18	0.83	-0.16	0.89	1.62	1.38
TCL6	T-cell leukemia/lymphoma 6 || Hs.510368 || AB035333 ||1192191	5	0.005	-0.005	0.065	0.035	-0.095	0.115			-0.006667	-0.02667	0.03333	-0.07667	-0.2267	0.05333	0.4133	0.7933	0.8933	2.243	2.543	3.723	4.893	5.093	5.053	6.143	6.243	6.243
C1RL	Complement component 1, r subcomponent-like || Hs.525264 || AF178985 ||1156686	2	0.33	-0.33	-0.32	-0.38	-0.08	-0.27			-0.1533	0.1067	0.04667	-0.2933	-0.4633	-0.7833	-0.6933	-0.6833	-0.9733	-1.133	-1.173	-0.5133	-1.563	-0.9533	-1.203	-1.963	-1.343	-1.603
PPP1R14B	**Protein phosphatase 1, regulatory (inhibitor) subunit 14B || Hs.523760 || BC014522 ||1170169	1	-0.055	0.055	0.235	0.075	0.385	0.245			0.09	-0.12	0.03	0.34	0.64	0.68	0.92	1.09	0.71	0.98	1.16	0.95	1.19	1.01	0.86	0.97	0.92	0.81
EME2	Essential meiotic endonuclease 1 homolog 2 (S. pombe) || Hs.550556 || BC041011 ||1192837	3	-0.37	0.37	-0.32	0.23	-0.07	-0.24			0.1567	-0.1833	0.02667	0.1367	0.2867	1.667	0.8567	1.207	1.557	1.217	1.227	1.527	1.167	1.387	1.307	1.147	0.8567	0.4767
HIST1H2BH	Histone 1, H2bh || Hs.247815 || BX507388 ||1189124	4	-0.12	0.12	-0.05	0.28	-0.41	-0.25			0.16	-0.38	0.22	0.27	0.54	0.62	0.58	0.56	0.83	0.82	0.83	1.04	1.09	0.93	1.11	1.34	1.39	1.41
	|| || ENST00000246228 ||1178306	1	-0.05	0.05	-0.37	-0.36	0.04	-0.11			-0.1067	0.1033	0.003333	-0.1267	0.6433	0.6733	1.063	1.113	1.083	1.183	1.243	1.203	1.273	1.093	0.9433	1.003	1.093	0.9533
TAPBPL	TAP binding protein-like || Hs.504597 || CR604472 ||1180486	7	0.15	-0.15	0.16	0.3	0.08	-0.04			0.03333	0.1433	-0.1767	-0.09667	-0.1267	-0.1167	-0.2167	-0.4067	-0.02667	0.3733	-0.5667	0.2133	-0.04667	0.4733	0.5333	1.233	1.823	2.073
KIAA0528	KIAA0528 gene product || Hs.271014 || AB011100 ||1170172	2	-0.105	0.105	0.325	0.265	-0.065	-0.095			-0.01667	0.1833	-0.1667	0.2133		-0.1367	-0.3467	-0.1867	-0.1567	-0.3667	-0.4767	-0.3767	-0.7267	-0.6167	-0.4967	-1.127	-1.097	-1.107
DKFZP434G1415	Hypothetical protein DKFZp434G1415 || Hs.445814 || AL136759 ||1162717	1	0.08	-0.08	0.17	0.16	0.34	0.25			0.06667	0.1267	-0.1933	0.4967	0.9067	0.9267	1.187	1.427	1.497	1.657	1.817	1.577	2.087	1.847	1.327	1.587	1.547	1.317
LOC92017	Similar to RIKEN cDNA 4933437K13 || Hs.126655 || AK024473 ||1174035	6	-0.02	0.02	0.01	0.11	0.12	0.27			0.1267	-0.1033	-0.02333	-0.1133	-0.2833	-0.5233	-0.8033	-0.9833	-0.6933	-1.243	-1.323	-1.103	-1.323	-1.073	-0.6733	-1.243	-1.353	-1.193
NETO2	Neuropilin (NRP) and tolloid (TLL)-like 2 || Hs.444046 || AY358718 ||1175516	1	0.12	-0.12	-0.01	0.72	0.31	0.29			0.06	0.12	-0.18	0.27	1.61	2.34	2.51	2.67	2.65	2.98	2.88	2.73	2.85	2.6	2.37	2.66	2.61	2.45
EME1	Essential meiotic endonuclease 1 homolog 1 (S. pombe) || Hs.514330 || BC016470 ||1183009	3	0.055	-0.055	0.165	0.135	0.065	0.065			-0.2967	0.09333	0.2033	0.1033	0.4133	0.7333	1.153	1.123	1.143	1.143	1.193	1.283	0.9933	0.7933	1.123	0.8633	0.8533	0.4033
FCHSD2	FCH and double SH3 domains 2 || Hs.445748 || AB018312 ||1180412	2	-0.055	0.055	-0.185	-0.135	0.165	0.075			0.12	-0.23	0.11	-0.22	-0.42	-0.72	-0.6	-0.8	-0.97	-0.82	-1.08	-0.99	-1.26	-1.38	-1.47	-1.48	-1.74	-1.69
CLASP2	Cytoplasmic linker associated protein 2 || Hs.108614 || AK024770 ||1192433	1	-0.1	0.1	-0.01	0.34	-0.03	0.06			0.08333	-0.02667	-0.05667	0.4833	0.3833	0.4633	0.2633	0.4633	0.8133	0.9533	1.143	0.8233	1.153	0.8633	0.5633	0.9833	1.063	0.8433
LOC58489	Hypothetical protein from EUROIMAGE 588495 || Hs.459072 || AL390079 ||1179908	8	0.01	-0.01	-0.08	-0.36	0.34	0.41			0.01	-0.05	0.04	-0.86	-1.39	-1.5	-1.42	-1.63	-1.3	-1.63	-1.95	-1.74	-2.13	-2.21	-1.79	-2.52	-2.19	-2.2
	|| || A_23_P369966 ||1189524	5	0		-0.1	0	0.39	0.26			-0.03667	0.04333	-0.006667	-0.06667	0.2533	0.003333	0.1633	-0.06667	0.2033	0.2433	0.5733	0.4333	0.4333	0.4733	0.5133	1.283	1.513	1.173
C1QBP	Complement component 1, q subcomponent binding protein || Hs.462086 || BC013731 ||1164997	1	0.05	-0.05	-0.1	0.21	0.25	0.06			-0.02667	0.02333	0.003333	0.1933	0.5633	1.193	1.563	1.593	1.523	1.783	1.993	1.933	2.143	2.023	1.903	1.993	2.023	1.863
POFUT1	Protein O-fucosyltransferase 1 || Hs.472409 || AF375884 ||1172622	1	-0.1	0.1	0.15	0.04	0.47	0.27			-0.05	0.09	-0.04	0.46	0.38	0.28	0.49	0.76	0.4	0.76	0.79	1.03	0.83	1.3	0.82	1.02	0.87	0.52
MCM4	MCM4 minichromosome maintenance deficient 4 (S. cerevisiae) || Hs.460184 || BC031061 ||1160485	1	0.215	-0.215	0.245	0.725	0.035	0.165			-0.15	0.22	-0.07	-0.05	1.76	2.52	2.55	2.74	2.87	2.73	2.72	2.68	2.59	2.91	2.29	2.33	2.06	2.15
TCF8	Transcription factor 8 (represses interleukin 2 expression) || Hs.124503 || AK094743 ||1187189	1	-0.04	0.04	0.17	0.2	0.09	0.28			-0.05	0.08	-0.03	0.07	0.61	0.75	1.02	0.95	1.01	1.1	1.08	0.88	1.14	0.97	0.84	0.75	0.99	0.98
LOC197336	**Similar to RIKEN cDNA 3230401M21 [Mus musculus] || Hs.511903 || AK093609 ||1164550	1	-0.08	0.08	0.1	-0.27	0.01	-0.07			-0.2033	0.05667	0.1467	-0.02333	0.4167	0.7967	0.9967	1.117	1.007	0.9267	1.217	1.427	1.197	1.117	0.8167	1.037	1.017	0.7067
GAL	Galanin || Hs.278959 || AF077047 ||1167893	4	0.125	-0.125	0.055	0.045	0.135	-0.105			0.003333	0.1033	-0.1067	0.2433	1.073	0.7533	1.133	1.173	1.123	1.413	1.613	1.343	1.983	1.503	1.353	2.023	2.173	2.003
CDCA8	Cell division cycle associated 8 || Hs.524571 || AK022104 ||1156703	3	0.35	-0.35	0.04	0.3	0.3	0.55			-0.09	0.44	-0.35	-0.09	0.01	1.11	1.45	1.54	1.65	1.72	1.74	1.4	1.48	1.12	0.98	0.79	0.54	0.42
FLJ10719	Hypothetical protein FLJ10719 || Hs.513126 || AK027564 ||1183299	4	0.18	-0.18	0.17	0.54	0.08	0.3			-0.04667	0.1633	-0.1167	-0.2267	-0.02667	1.163	1.283	1.453	1.853	1.973	2.073	2.063	2.253	2.163	2.183	2.293	2.443	2.213
LOC148213	Hypothetical protein FLJ31526 || Hs.187337 || AK056088 ||1187932	3	0.095	-0.095	0.305	0.295	-0.075	0.025			0.06333	0.003333	-0.06667	0.2333	0.6833	1.033	1.163	1.253	1.093	1.003	1.063	0.6033	0.7433	0.6233	0.3033	0.2133	0.03333	0.02333
TRIF	TIR domain containing adaptor inducing interferon-beta || Hs.29344 || AF492646 ||1172838	4	-0.32	0.32	-0.25	-0.15	-0.27	-0.2			0.02333	0.1133	-0.1367	-0.03667	0.07333	0.2533	0.6533	0.3333	0.5133	0.6833	0.3333	0.3033	0.5433	0.5733	0.5833	1.333	1.353	1.243
IGFBP5	Insulin-like growth factor binding protein 5 || Hs.369982 || BT019706 ||1195717	6	0.095	-0.095	-0.025	0.935	0.155	0.115			-0.26	0.58	-0.32	0.47	-0.67	0.27	-0.54	-0.5	-0.08	-0.62	-1.16	-0.6	-1.1	-1.04	-0.52	-0.51	-0.6	-0.32
ZNF524	Zinc finger protein 524 || Hs.440291 || BC007396 ||1164875	8	0.005	-0.005	-0.385	-0.345	-0.245	-0.235			-0.03	0.02	0.01	0.01	-0.4	-0.64	-0.89	-0.92	-0.99	-1.1	-1.14	-0.95	-1.31	-1.08	-0.97	-1.22	-1.42	-1.54
C16orf30	Chromosome 16 open reading frame 30 || Hs.459652 || AK024551 ||1182472	8	-0.145	0.145	-0.355	-0.425	0.265	0.125			0.455	-0.455		0.225	-0.515	-0.955	-1.295	-1.385	-1.205	-1.575	-1.555	-1.365	-1.595	-1.355	-1.325	-1.345	-1.585	-1.415
	ACA47 scaRNA gene || Hs.398102 || AF130050 ||1187136	1	-0.19	0.19	-0.61	-0.32	-0.31	-0.32			-0.02667	-0.1767	0.2033	0.3533	1.353	1.443	2.333	2.483	1.583	2.173	2.493	1.573	2.603	2.463	0.9733	2.673	2.743	2.563
CILP2	Cartilage intermediate layer protein 2 || Hs.279574 || AF542080 ||1157882	7	0.205	-0.205	0.265	0.115	0.085	0.175			0.1533	-0.1567	0.003333	-0.01667	-0.2367	-0.02667	-0.2267	-0.05667	-0.02667	0.2833	0.4233	0.7233	0.6333	0.9533	0.9633	1.923	2.693	2.363
ZNFN1A4	Zinc finger protein, subfamily 1A, 4 (Eos) || Hs.388622 || BX647761 ||1159295	6	0.025	-0.025	-0.275	-0.105	0.095	0.215			0.04333	0.003333	-0.04667	0.1033	-0.2967	-0.4667	-0.7367	-0.7067	-0.6267	-0.8367	-0.8067	-0.8667	-1.187	-1.127	-0.9667	-1.147	-1.257	-1.467
	|| || A_23_P37966 ||1189927	3	-0.035	0.035	0.045	0.415	-0.135	0.015			0.09	0.09	-0.18	0.27	0.62	1.25	1.13	1.34	1.41	1.34	1.46	1.18	1.13	1.01	1.01	1.03	0.69	0.52
PIGW	Phosphatidylinositol glycan, class W || Hs.378885 || AB097818 ||1160891	1	-0.11	0.11	-0.44	-0.17	-0.05	-0.33			-0.003333	-0.2133	0.2167	0.3467	0.6467	1.177	1.477	1.497	1.367	1.627	1.497	1.567	1.617	1.347	1.047	1.317	1.647	1.177
ASRGL1	Asparaginase like 1 || Hs.535326 || BC006267 ||1162517	1	0.115	-0.115	0.135	0.235	0.425	0.335			-0.2233	0.1267	0.09667		0.5367	0.8367	0.8467	1.037	1.067	0.8267	1.007	1.127	1.157	1.027	0.8167	1.057	1.207	0.8367
FLJ35036	Hypothetical protein FLJ35036 || Hs.518301 || BC022936 ||1157269	8	-0.12	0.12	-0.21	0.02	0.06	0.22			-0.01	-0.01	0.02	0.31	-0.76	-0.71	-1.33	-1.34	-1.11	-1.39	-1.6	-1.44	-1.65	-1.42	-1.28	-1.35	-1.48	-1.06
C18orf19	Chromosome 18 open reading frame 19 || Hs.13034 || BC022410 ||1177305	3	-0.065	0.065	-0.405	-0.135	-0.115	-0.185			0.01333	0.04333	-0.05667	0.1933	0.6233	1.233	1.373	1.333	1.293	1.333	1.343	0.9133	1.133	0.8233	0.5133	0.7833	0.4633	0.6733
EPOR	Erythropoietin receptor || Hs.127826 || AK074082 ||1195473	6	-0.025	0.025	0.375	0.035	0.285	0.155			-0.02333	-0.05333	0.07667	0.04667	-0.1533	-0.4333	-0.5833	-0.4833	-0.6633	-0.7533	-0.6233	-1.023	-1.083	-1.033	-0.8933	-0.9633	-1.113	-0.9933
TULP4	Tubby like protein 4 || Hs.486993 || AF219946 ||1172265	2	-0.025	0.025	-0.175	-0.305	0.065	-0.025			0.006667	0.03667	-0.04333	0.01667	-0.2733	-0.5033	-0.3733	-0.4533	-0.6333	-0.6333	-0.6533	-0.6833	-0.7633	-0.6933	-0.7433	-1.003	-1.353	-1.143
RIF1	RAP1 interacting factor homolog (yeast) || Hs.536537 || AK001461 ||1191648	2	0.125	-0.125	-0.045	0.055	-0.275	-0.385			0.01	0.11	-0.12	-0.12	0.17	0.25	0.59	0.26	0.51	0.34	0.3	0.08	-0.29	-0.26	-0.62	-1.02	-1.02	-1.17
IGFBP5	Insulin-like growth factor binding protein 5 || Hs.369982 || BC018427 ||1180787	6	0.02	-0.02	-0.03	0.77	0.16	0.35			-0.003333	0.08667	-0.08333	0.2067	-0.5933	0.01667	-0.9233	-1.123	-0.2733	-1.153	-1.613	-1.163	-1.913	-1.563	-1.023	-1.593	-1.573	-1.453
PYCRL	Pyrroline-5-carboxylate reductase-like || Hs.165186 || AK023914 ||1163618	4	0.02	-0.02	0.02	0.15	-0.09	-0.08			-0.02333	-0.01333	0.03667	0.3167	0.3567	0.4667	0.5067	0.3267	0.6567	0.6967	0.6367	1.217	1.137	0.9967	1.237	1.827	1.707	1.747
TAOK1	TAO kinase 1 || Hs.462606 || BC032793 ||1187914	8	-0.06	0.06	-0.1	-0.38	-0.11	1.11E-16			0.06333	-0.1067	0.04333	-0.3367	-0.03667	-1.057	-0.4867	-0.9867	-0.4467	-0.6067	-1.057	-0.7067	-1.007	-1.057	-0.7467	-1.417	-1.387	-1.127
	Similar to serine/threonine kinase, establishes embryonic polarity; asymmetrically distributed., abnormal embryonic PARtitioning of cytoplasm PAR-1, ZYGote defective : embryonic lethal ZYG-14 (126.3 k || Hs.529177 || BC022834 ||1169177	3	-0.085	0.085	0.315	0.195	0.455	0.225			-0.145		0.145	-0.125	1.115	1.615	2.325	2.375	2.485	2.505	2.395	1.985	1.975	2.085	1.535	1.455	1.585	1.455
TRAP1	TNF receptor-associated protein 1 || Hs.30345 || BC023585 ||1192866	4	0.17	-0.17	0.2	0.22	-0.06	-0.06			-0.1133	0.1667	-0.05333	0.1467	0.3967	0.8267	0.9467	1.167	1.277	1.397	1.487	1.437	1.637	1.737	1.637	1.767	1.917	1.737
CXCL16	Chemokine (C-X-C motif) ligand 16 || Hs.82407 || CR611932 ||1184369	7	-0.07	0.07	-0.17	0.02	-0.1	-0.12			0.01333	-0.03667	0.02333	0.01333	-0.006667	-0.006667	-0.1367	-0.09667	0.1133	0.2033	0.09333	0.1233	0.2833	0.4833	0.5233	1.153	1.443	1.503
LOC91614	Novel 58.3 KDA protein || Hs.280990 || BC030970 ||1159471	8	0		-0.41	-0.29	0.1	-0.05			0.2133	-0.5667	0.3533	-0.4667	-0.4067	-0.5667	-0.5767	-0.6467	-0.6467	-0.7667	-0.7567	-0.8667	-1.077	-1.117	-1.087	-1.317	-1.247	-0.9967
AP1S3	Adaptor-related protein complex 1, sigma 3 subunit || Hs.387648 || BC021898 ||1165329	3	0.155	-0.155	0.045	-0.035	-0.145	-0.015			-0.09	0.15	-0.06	0.21	0.4	0.76	0.86	0.83	1.14	1.33	1.2	0.92	1.02	1.01	0.84	0.62		0.3
	|| || ENST00000341262 ||1182183	3	0.1	-0.1	0.26	0.21	-0.04	0.12			-0.02667	0.06333	-0.03667	0.09333	0.6433	1.023	1.083	1.173	0.9533	0.8533	0.9833	0.4733	0.7433	0.5133	0.3333	0.3033	-0.01667	0.003333
PAN3	PABP1-dependent poly A-specific ribonuclease subunit PAN3 || Hs.369984 || AY358261 ||1187093	6	0.085	-0.085	0.285	-0.395	0.335	0.235			0.04	0.08	-0.12	-0.28	-0.41	-0.69	-0.9	-0.61	-0.68	-0.73	-1.06	-0.61	-1.02	-0.94	-0.78	-1.09	-1.45	-1.31
FLJ10521	Hypothetical protein FLJ10521 || Hs.443460 || AK001383 ||1155487	6	0.14	-0.14	0.31	-0.07	0.29	0.2			-0.09333	0.1867	-0.09333	-0.1733	-0.1333	-0.6933	-0.7633	-0.7033	-1.013	-1.013	-0.8933	-0.9733	-1.183	-0.8133	-1.103	-1.293	-1.413	-1.523
PIGL	Phosphatidylinositol glycan, class L || Hs.167559 || AB017165 ||1173018	1	0.255	-0.255	0.125	0.355	-0.215	-0.265			-0.2467	0.6733	-0.4267	0.1433	0.5233	0.6633	0.9033	1.203	1.223	1.143	1.253	1.153	1.773	1.713	1.223	1.543	1.303	1.193
DOLPP1	Dolichyl pyrophosphate phosphatase 1 || Hs.21701 || BC009493 ||1157445	1	-0.015	0.015	0.055	0.295	-0.035	0.125			0.06667	-0.003333	-0.06333	0.2167	0.5367	0.9667	0.7667	0.9667	1.137	1.247	1.257	1.207	1.237	1.227	1.147	1.017	0.7767	0.7467
C18orf43	Chromosome 18 open reading frame 43 || Hs.514718 || CR627465 ||1191597	1	-0.25	0.25	0.09	-0.28	0.27	0.33			-0.003333	-0.05333	0.05667	-0.07333	1.097	0.9767	1.447	1.377	1.157	1.407	1.297	1.037	1.377	1.367	1.197	1.387	1.427	1.457
MGC31967	Hypothetical protein MGC31967 || Hs.534579 || BC018758 ||1186930	8	-0.055	0.055	-0.305	-0.445	0.015	-0.165			0.003333	-0.1067	0.1033	-0.1667	-0.1667	-0.5867	-0.5367	-0.6267	-0.8067	-0.7267	-1.087	-0.7967	-0.9867	-0.8167	-0.7267	-1.147	-1.057	-1.267
FVT1	Follicular lymphoma variant translocation 1 || Hs.74050 || AK126679 ||1162235	8	0	0	-0.12	-0.36	-0.03	0.02			0.006667	-0.04333	0.03667	-0.2433	-0.4133	-0.6633	-0.8333	-0.7233	-0.7233	-0.8033	-0.8533	-0.7033	-0.8633	-0.7733	-0.7233	-1.093	-1.123	-1.043
SFXN4	Sideroflexin 4 || Hs.397062 || BC063562 ||1176946	1	0.15	-0.15	0.1	0.11	0.38	0.18			0.03333	0.2333	-0.2667	-0.05667	0.5233	0.6833	0.8433	1.003	1.063	1.193	1.363	1.123	1.413	1.253	1.373	1.293	1.313	1.153
TANC	TPR domain, ankyrin-repeat and coiled-coil-containing || Hs.61590 || AK128859 ||1167911	6	0		0.15	0.21	0.09	0.17			0.02667	-0.1633	0.1367	-0.08333	-0.3233	-0.5633	-0.6733	-0.6933	-0.5933	-0.7333	-0.8033	-0.8133	-1.173	-0.9533	-0.8833	-1.353	-1.103	-1.033
ZKSCAN1	Zinc finger with KRAB and SCAN domains 1 || Hs.423725 || BX640646 ||1184588	6	0.135	-0.135	0.165	0.145	-0.135	-0.035			0.06333	0.03333	-0.09667	0.1033	-0.1967	-0.6167	-0.5267	-0.5867	-0.6467	-0.8467	-0.7867	-0.8667	-0.7767	-0.8867	-0.5667	-1.087	-1.227	-1.317
ELAVL1	ELAV (embryonic lethal, abnormal vision, Drosophila)-like 1 (Hu antigen R) || Hs.184492 || BC003376 ||1185172	1	-0.085	0.085	0.025	0.175	-0.005	0.315			-0.1233	0.1167	0.006667	0.1367	0.1267	0.6767	0.7267	0.9467	1.137	1.107	1.017	1.037	1.057	0.9867	1.057	0.8367	1.037	1.117
SLC22A15	Solute carrier family 22 (organic cation transporter), member 15 || Hs.125482 || AL353933 ||1177166	8	-0.275	0.275	-0.225	-0.425	0.105	0.265			-0.07	-0.01	0.08	0.02	-0.26	-0.62	-0.77	-0.74	-0.92	-0.99	-0.76	-1.21	-1.25	-0.86	-1.07	-0.83	-0.84	-0.75
HOXA13	Homeo box A13 || Hs.414467 || BC016712 ||1191766	2	0.055	-0.055	0.045	0.305	-0.025	0.045			0.07	-0.05	-0.02	0.08	0.13	-0.17	-0.09	-0.26	-0.58	-0.54	-0.5	-0.6	-1.21	-0.76	-0.67	-1.13	-1.25	-1.11
	|| || A_23_P389919 ||1186873	1	0.19	-0.19	0.11	0.2	0.26	0.31			-0.09	0.18	-0.09	-0.15	0.28	0.8	1.03	1.04	1.17	1.23	1.25	1.06	1.32	1.17	1.08	0.92	0.88	0.95
	|| || ENST00000258306 ||1163862	6	0.37	-0.37	0.03	0.38	0.19	0.18			-0.09333	0.1467	-0.05333	0.1267	-0.3033	-0.5733	-0.8233	-0.8233	-0.6933	-1.293	-0.9333	-1.013	-1.023	-1.123	-0.9433	-0.9933	-1.183	-1.763
HRMT1L2	HMT1 hnRNP methyltransferase-like 2 (S. cerevisiae) || Hs.20521 || CR407608 ||1183711	1	-0.13	0.13	-0.13	0.1	0.04	-0.07			0.01333	-0.006667	-0.006667	0.06333	0.1533	0.5733	0.7433	0.7333	0.8733	1.033	1.073	1.153	1.153	1.133	1.223	1.253	1.213	1.053
PCDHB18	Protocadherin beta 18 pseudogene || Hs.284306 || AK095496 ||1166313	5	0.015	-0.015	-0.445	-0.155	-0.195	-0.175			0.1167	-0.1033	-0.01333	-0.003333	-0.003333	-0.1833	-0.003333	-0.03333	0.08667	0.5167	0.5167	0.3267	1.327	1.217	1.327	2.267	1.607	2.367
RUVBL2	RuvB-like 2 (E. coli) || Hs.515846 || BC008355 ||1195690	4	0.155	-0.155	0.075	0.235	0.105	0.065			-0.05667	0.1933	-0.1367	0.1133	0.2933	0.3233	0.4333	0.5933	0.6433	0.7533	0.9033	0.9333	1.063	1.053	1.083	1.163	1.083	0.9233
LIG1	Ligase I, DNA, ATP-dependent || Hs.1770 || M36067 ||1168970	1	0.105	-0.105	-0.195	0.035	-0.275	-0.345			-0.05333	0.04667	0.006667	-0.04333	0.1667	0.5267	0.7167	0.8467	0.8567	0.9867	1.077	1.217	1.287	1.177	1.167	1.237	1.157	1.047
FLJ31434	Hypothetical protein FLJ31434 || Hs.534562 || BC063587 ||1159535	3	-0.06	0.06	0.73	0.37	0.3	0.18			-0.03333	-0.08333	0.1167	0.2367	1.037	0.9267	0.9167	1.277	1.177	0.8667	1.267	0.8667	0.8667	0.4767	0.5867	0.3967	0.5167	0.1967
GLTSCR2	Glioma tumor suppressor candidate region gene 2 || Hs.421907 || AK024486 ||1170462	2	0.05	-0.05	-0.12	-0.27	-0.37	-0.27			-0.003333	0.02667	-0.02333	-0.1333	-0.3033	-0.6833	-0.8733	-0.8333	-0.8933	-1.063	-1.323	-1.093	-1.573	-1.393	-1.313	-1.983	-1.923	-2.003
GLTSCR2	Glioma tumor suppressor candidate region gene 2 || Hs.421907 || BC007248 ||1190984	8	0.065	-0.065	-0.205	-0.265	-0.495	-0.395			-0.04	0.07	-0.03	0.03	-0.26	-0.66	-0.99	-0.97	-1.06	-1.17	-1.33	-1.15	-1.46	-1.14	-1.16	-1.55	-1.53	-1.53
LOC201229	Hypothetical protein LOC201229 || Hs.434386 || CR601114 ||1167334	6	0.015	-0.015	0.085	-0.245	-0.245	-0.235			-0.05667	-0.02667	0.08333	-0.6367	-0.5467	-0.8667	-0.8567	-0.9167	-1.167	-1.307	-1.487	-1.367	-1.627	-1.657	-1.327	-2.017	-1.587	-2.097
KLF14	Kruppel-like factor 14 || Hs.125240 || AF490374 ||1181800	5	-0.09	0.09	-0.11	-0.22	-0.11	-0.16			-0.01667	-0.01667	0.03333	0.08333	-0.06667	-0.09667	-0.07667	-0.1467	-0.1867	0.1733	0.3833	0.5933	1.203	1.133	0.9533	1.643	1.863	1.803
KIAA1543	KIAA1543 || Hs.17686 || AF289580 ||1181384	7	0.175	-0.175		-0.375	-0.415	-0.315			-0.08333	0.1867	-0.1033	-0.08333	-0.1433	-0.1333	-0.2333		-0.1833	-0.1133	0.1067		0.4967	0.4367	0.5967	2.087	1.347	1.677
KIAA1033	KIAA1033 || Hs.12144 || AK001657 ||1175713	2	-0.005	0.005	0.115	0.045	-0.315	-0.265			0.02667	-0.2533	0.2267	-0.1733	-0.3133	-0.4933	-0.6233	-0.6333	-0.5633	-0.9133	-0.8033	-0.8033	-1.013	-0.8733	-0.8133	-1.303	-1.103	-1.083
ANXA8	Annexin A8 || Hs.463110 || BC008813 ||1188521	5	-0.06	0.06	-0.09	-0.43		-0.18			0.06667	0.02667	-0.09333		0.1967	-0.1033	0.2467	0.5367	0.5067	1.897	2.217	3.437	3.757	4.287	4.697	6.357	6.457	6.767
JMJD1A	Jumonji domain containing 1A || Hs.531819 || AB018285 ||1160790	2	-0.09	0.09	-0.07	0.04	-0.14	-0.24			-0.1733	0.1967	-0.02333	-0.2933	-0.1033	-0.1933	-0.2133	-0.3833	-0.1733	-0.7733	-0.8733	-0.6433	-0.9533	-1.393	-1.253	-1.673		-0.8733
MGC39325	Hypothetical protein MGC39325 || Hs.154652 || BC024294 ||1170537	6	-0.37	0.37	0.18	-0.06	0.53	0.39			-0.01333	-0.06333	0.07667	-0.4533	-0.4433	-0.4833	-0.8333	-0.7333	-0.7233	-1.053	-0.8433	-0.7533	-1.303	-0.8633	-1.113	-1.223	-1.413
HBXAP	Hepatitis B virus x associated protein || Hs.420229 || AF059317 ||1155640	6	0		0.19	0.23	0.19	0.12			-0.03	0.04	-0.01	-0.15	-0.24	-0.38	-0.47	-0.48	-0.52	-0.8	-0.85	-0.69	-1.17	-0.94	-0.93	-1.32	-1.27	-1.16
DKFZp434P055	Hypothetical protein DKFZp434P055 || Hs.132519 || AK125768 ||1194254	1	0.085	-0.085	-0.355	-0.045	-0.375	-0.335			-0.06667	0.2333	-0.1667	-0.1667	0.5633	1.043	1.323	1.323	1.873	1.943	1.623	1.743	1.803	1.703	1.583	1.633	1.703	1.873
SFRS7	Splicing factor, arginine/serine-rich 7, 35kDa || Hs.309090 || BC022328 ||1188134	1	0.03	-0.03	-0.13	0.12	-0.28	-0.07			0.07333	-0.09667	0.02333	0.5133	1.353	1.763	1.893	1.883	2.133	2.113	2.163	1.993	2.273	2.013	1.813	2.013	1.723	1.533
MCMDC1	Minichromosome maintenance deficient domain containing 1 || Hs.486315 || AK122665 ||1169788	5	-0.04	0.04	-0.33	-0.96	-0.26	-0.21			0.02333	-0.05667	0.03333	0.7433	0.05333	0.1633	-0.04667	0.9033	-0.2167	0.6533	1.233	0.6433	1.453	0.9733	0.4333	1.223	1.863	1.753
MRPS7	Mitochondrial ribosomal protein S7 || Hs.71787 || BC000241 ||1161954	1	0.06	-0.06	0.1	0.13	-0.03	0.13			-0.006667	-0.04667	0.05333	0.1033	0.3533	0.8533	0.7933	0.8933	1.103	1.093	1.063	1.023	1.073	1.023	1.073	0.9933	0.6633	0.4733
CIR	CBF1 interacting corepressor || Hs.470675 || BC015040 ||1161677	6	0.03	-0.03	-0.02	-0.16	0.01	0.03			-0.02	0.03	-0.01	-0.26	-0.27	-0.48	-0.63	-0.53	-0.48	-0.76	-0.91	-0.73	-1.03	-1.06	-0.8	-0.98	-1.28	-0.96
HK2	Hexokinase 2 || Hs.406266 || CR749202 ||1157550	2	-0.09	0.09	-0.27	-0.32	-0.22	-0.66			0.1367	0.02667	-0.1633	-0.4633	-0.4533	-0.7733	-0.2933	-0.6333	-0.8933	-0.8233	-1.083	-1.213	-1.413	-1.483	-1.363	-1.513	-1.853	-1.283
	|| || AF014118 ||1188288	1	0.02	-0.02	-0.16	-0.31	-0.22	0			0	0.12	-0.12	0.1	0.21	0.41	0.55	0.74	0.68	1.06	0.94	0.83	1.04	1.03	0.88	1.04	0.91	0.77
CXXC5	CXXC finger 5 || Hs.189119 || BC017439 ||1168635	6	0.28	-0.28	-0.04	0.03	0.12	0.01			-0.08667	0.1933	-0.1067	-0.2267	-0.2467	-0.5367	-0.5867	-0.6467	-0.7767	-0.6867	-0.8267	-0.8267	-1.077	-0.9867	-0.9467	-1.347	-1.527	-1.247
IL12RB1	Interleukin 12 receptor, beta 1 || Hs.223894 || U03187 ||1161947	5	0.09	-0.09	0.14	1.74E-18	-0.13	-0.12			-0.2533	0.1667	0.08667	-0.09333	-0.1433	-0.05333	0.08667	-0.01333	0.5167	1.347	1.657	2.297	2.117	2.657	2.797	4.277	4.497	4.847
TMSB4X	Thymosin, beta 4, X-linked || Hs.522584 || M17733 ||1161159	6	0.355	-0.355	0.175	-0.225	0.715	0.335			-0.07	0.12	-0.05	0.12	0.31	-0.49	-0.36	-0.43	-0.67	-0.65	-0.74	-0.81	-0.83	-1	-1	-1.08	-1.22	-1.34
	|| || S82024 ||1156037	8	0.08	-0.08	0.36	-0.22	-0.21	-0.32			-0.01333	0.1367	-0.1233	-0.4133	-0.6833	-1.093	-0.9933	-1.203	-1.463	-1.283	-1.383	-1.163	-1.443	-1.143	-1.023	-0.9333	-0.8533	-0.9133
MTHFR	5,10-methylenetetrahydrofolate reductase (NADPH) || Hs.214142 || BC011614 ||1188918	2	-0.13	0.13	0	-0.2	-0.11	-0.15			-0.07	0.05	0.02	0.37	-0.29	-0.63	-0.49	-0.61	-1	-0.79	-1.11	-0.85	-1.38	-1.17	-0.95	-1.42	-1.68	-1.96
MTHFR	5,10-methylenetetrahydrofolate reductase (NADPH) || Hs.214142 || BC053509 ||1165294	6	0.085	-0.085	0.325	0.285	0.195	0.185			-0.1733	0.1967	-0.02333	-0.02333	-0.4933	-0.5333	-0.8333	-0.6933	-0.6033	-1.123	-1.083	-1.043	-1.033	-1.243	-1.203	-1.473		-1.933
DAZAP2	DAZ associated protein 2 || Hs.369761 || BC002334 ||1185302	8	0		-0.39	-0.51	-0.28	-0.25			0.02667	-0.04333	0.01667	-0.1833	-0.3233	-0.7433	-0.8633	-1.043	-1.003	-1.193	-1.443	-1.253	-1.693	-1.503	-1.323	-1.623	-1.893	-1.733
KIAA1450	KIAA1450 protein || Hs.377588 || AK022968 ||1171743	6	0.065	-0.065	0.225	-0.255	0.225	0.195			-0.2033	0.3367	-0.1333	-0.2933	-0.5433	-1.023	-0.6333	-0.5533	-0.9633	-0.9233	-0.8133	-1.083	-1.343	-1.163	-1.433	-1.543	-1.583	-1.683
FBXO45	F-box protein 45 || Hs.518526 || XM_117294 ||1191719	3	0.035	-0.035	0.045	-0.105	-0.365	-0.215			-0.1867	0.07333	0.1133	0.05333	0.8533	0.8833	1.193	1.073	0.9933	0.9733	0.9833	0.8433	0.8133	0.4433	0.8733	1.163	0.4533	0.8833
ZNF575	Zinc finger protein 575 || Hs.213534 || BC043611 ||1177457	8	0.12	-0.12	0	-0.16	-0.08	0			0.06	-0.15	0.09	-2.44	-0.84	-0.61	-0.74	-1.06	-0.84	-0.91	-1.31	-1.03	-1.54	-1.45	-1.09	-1.23	-1.38
MARVELD2	MARVEL domain containing 2 || Hs.444195 || AK055094 ||1162995	7	0.23	-0.23	0.13	-0.14	-0.05	0.03			-0.1	0.09	0.01	0.3	0.06	0.01	0.02	-0.02	-0.04	0.12	-0.1	0.36	0.47	0.58	0.78	1.37	1.52	1.62
PHF19	PHD finger protein 19 || Hs.460124 || CR621777 ||1183058	1	0.015	-0.015	-0.355	0.065	-0.085	0.025			0.05333	-0.1267	0.07333	-0.06667	-0.03667	0.7933	0.9233	0.8233	1.293	1.333	1.293	1.433	1.413	1.263	1.333	1.423	1.363	1.193
HIST1H2AK	Histone 1, H2ak || Hs.550491 || AK130106 ||1168581	4	-0.19	0.19	-0.12	0.1	-0.48	-0.37			0.2167	-0.4233	0.2067	0.2267	0.4467	0.6167	0.4567	0.4567	0.6567	0.6667	0.8267	0.9367	0.9367	0.9667	1.037	1.267	1.437	1.367
PFAS	Phosphoribosylformylglycinamidine synthase (FGAR amidotransferase) || Hs.88139 || BC063538 ||1189520	1	0.05	-0.05	0.03	0.16	0.19	-0.13			0.1067	0.08667	-0.1933	0.3367	0.2067	0.9667	0.8667	1.277	1.287	1.137	1.307	1.257	1.237	1.247	1.377	1.077	0.8867	0.6967
TARDBP	TAR DNA binding protein || Hs.300624 || AF311304 ||1165410	4	-0.18	0.18	0.03	0.14	-0.17	-0.11			-0.08	-0.04	0.12	-0.02	0.34	0.16	0.89	0.95	0.19	0.8	1.29	0.81	1.39	1.26	0.14	1.51	1.46	1.36
ZNF161	Zinc finger protein 161 || Hs.463569 || BX648862 ||1160583	8	-0.065	0.065	-0.305	-0.175	-0.225	-0.235			-0.03333	0.03667	-0.003333	-0.1033	-0.2833	-0.7433	-0.7433	-0.8433	-0.9633	-1.143	-1.133	-1.003	-1.503	-1.173	-1.173	-1.413	-1.473	-1.093
LOC153222	Adult retina protein || Hs.484195 || AY139008 ||1168142	8	-0.08	0.08	-0.02	0.02	-0.3	-0.27			-0.07333	0.1767	-0.1033	-0.4133	-1.093	-1.543	-2.013	-1.983	-2.093	-2.433	-2.123	-2.203	-2.523	-2.173	-2.183	-2.643	-2.213	-1.993
	|| || A_23_P40470 ||1172486	4	-0.155	0.155	0.015	0.155	-0.425	-0.275			0.1667	-0.3933	0.2267	0.2667	0.2767	0.6267	0.5867	0.5067	0.8167	0.7367	0.7467	1.027	1.037	0.9867	1.027	1.217	1.297	1.347
CLDN11	Claudin 11 (oligodendrocyte transmembrane protein) || Hs.31595 || AJ245901 ||1182359	4	0.125	-0.125	-0.005	0.015	0.125	0.275			-0.07667	0.1333	-0.05667	0.06333	0.1533	0.3433	0.4933	0.3933	0.5333	0.8633	0.7133	0.9033	0.9833	0.8833	1.033	1.013	1.123	1.213
FLJ32001	Hypothetical protein FLJ32001 || Hs.368353 || AK091739 ||1174987	2	-0.195	0.195	-0.235	-0.185	-0.235	-0.815			0.1433	-0.03667	-0.1067	-0.4067	-0.6767	-0.2367	-0.006667	-0.4067	-0.9767	-0.3467	-0.3267	-0.5767	-0.9067	-0.9567	-0.9167	-1.477	-1.277	-1.267
LOC57146	Promethin || Hs.258212 || AF070596 ||1157809	8	0		-0.19	-0.24	-0.13	-0.29			0.01	-0.25	0.24	0.24	-0.4	-0.89	-1.04	-1.13	-1.4	-1.54	-1.53	-1.4	-1.83	-1.64	-1.61	-1.95	-1.93	-1.75
BICD2	Bicaudal D homolog 2 (Drosophila) || Hs.436939 || AB014599 ||1190950	3	-0.065	0.065	0.295	0.095	0.145	0.175			-0.05	-0.24	0.29	-0.12	0.64	1.15	0.95	1.12	1.07	0.94	1.14	0.79	0.85	0.79	0.64	0.11	0.61	0.38
DHRS8	Dehydrogenase/reductase (SDR family) member 8 || Hs.282984 || AK075348 ||1168231	8	-0.045	0.045	-0.175	-0.345	-0.325	-0.285			0.006667	-0.07333	0.06667	-0.1233	-0.3233	-0.5833	-0.9333	-0.9533	-0.8733	-1.223	-1.303	-1.203	-1.543	-1.303	-1.303	-1.453	-1.373	-1.383
PRICKLE1	Prickle-like 1 (Drosophila) || Hs.524348 || AK056499 ||1166171	6	0.095	-0.095	0.015	0.325	-0.555	-0.055			-0.16	0.34	-0.18	-0.21	-0.48	-0.33	-0.58	-0.47	-0.65	-0.77	-0.59	-0.67	-1.07	-0.81	-0.92	-1.03	-1.12	-0.83
ZBTB20	Zinc finger and BTB domain containing 20 || Hs.477166 || BX647778 ||1189684	8	-0.115	0.115	-0.395	-0.065	-0.315	-0.155			0.05667	0.006667	-0.06333	-0.2133	-0.9933	-0.8333	-0.9133	-0.9733	-0.8933	-1.193	-1.203	-1.253	-1.283	-1.083	-0.7833	-1.363	-1.053	-0.05333
DOT1L	DOT1-like, histone H3 methyltransferase (S. cerevisiae) || Hs.465554 || AK074120 ||1170534	4	-0.065	0.065	0.305	0.415	-0.185	-0.045			0.1133	-0.05667	-0.05667	0.3633	0.8033	0.7333	0.9933	1.043	0.8433	1.003	1.303	1.173	1.533	1.393	1.093	2.133	2.653	2.053
E2F2	E2F transcription factor 2 || Hs.194333 || BC007609 ||1168267	1	0.31	-0.31	0.29	0.73	0.31	0.31			-0.1967	0.2733	-0.07667	-0.2567	1.333	2.803	3.433	3.453	3.333	3.493	3.473	3.123	3.193	2.933	2.633	2.563	2.423	2.363
PPFIBP2	PTPRF interacting protein, binding protein 2 (liprin beta 2) || Hs.16019 || BC021714 ||1193161	6	0.045	-0.045	0.235	0.085	0.135	0.215			0.04333	-0.1567	0.1133	0.2233	-0.4567	-0.7667	-0.8167	-1.287	-0.9767	-1.197	-1.127	-1.157	-1.297	-1.137	-1.037	-1.327	-1.417	-1.337
MGC10233	Leucine rich repeat containing 35 || Hs.504136 || BC020501 ||1168545	2	0		-0.12	0	-0.22	-0.22			-0.06667	0.02333	0.04333	-0.03667	-0.2367	-0.2267	-0.2767	-0.5467	-0.3867	-0.5967	-0.5167	-0.4467	-1.067	-0.8967	-1.007	-1.477	-1.387	-1.037
TEX264	Testis expressed sequence 264 || Hs.517864 || BC008742 ||1173191	7	-0.18	0.18	-0.09	-0.05	-0.2	-0.16			-0.006667	-0.03667	0.04333	0.03333	-0.1367	-0.01667	-0.2567	-0.1167	0.2033	0.1033	0.1433	0.8333	0.2033	0.6133	0.6533	2.233	2.463	2.633
GNL3	Guanine nucleotide binding protein-like 3 (nucleolar) || Hs.313544 || AK027514 ||1184030	3	0.085	-0.085	-0.015	0.265	0.315	0.225			-0.1	0.24	-0.14	0.25	0.97	1.07	1.45	1.49	1.54	1.54	1.42	1.3	1.21	0.94	0.8	0.49	0.33	0.5
	|| || A_23_P41066 ||1168674	1	-0.125	0.125	0.105	0.015	0.305	0.255			-0.05	0.09	-0.04	0.28	0.67	0.72	1	1.06	0.9	1.19	1.12	1.27	1.28	1.29	1.22	1.19	1.2	1.22
GPR135	G protein-coupled receptor 135 || Hs.512691 || BC032831 ||1172646	7	-0.07	0.07	-0.38	-0.15	0.05	0.18			0.08667	-0.1433	0.05667	-0.03333	-0.003333	0.1767	0.1967	0.1467	0.08667	0.1467	0.1867	0.2567	0.01667	0.1567	0.3767	1.037	1.377	1.217
	|| || ENST00000342337 ||1158349	1	-0.255	0.255	0.135	0.155	-0.045	0.165			0.1033	-0.09667	-0.006667	0.1033	0.4733	0.7533	0.5333	0.6533	0.7433	1.023	0.8933	0.7833	1.023	0.9133	1.073	0.8233	0.8033	0.7533
CNTNAP1	Contactin associated protein 1 || Hs.408730 || U87223 ||1189459	5	0.05	-0.05	0.31	-0.12	0.03	-0.09			0.09667	-0.1433	0.04667	0.07667	-0.2533	-0.1633	-0.2033	-0.1033	-0.1933	0.1867	0.6067	0.8067	1.307	1.437	1.337	2.297	2.567	2.397
PYY	Peptide YY || Hs.169249 || D13899 ||1163828	5	0.025	-0.025	-0.325	-0.095	-0.205	-0.375			0.01667	0.01667	-0.03333	-0.02333	-0.1733	0.01667	0.2067	0.06667	0.1267	0.3167	0.3767	0.7267	0.8267	0.9967	1.147	2.107	2.207	2.247
C6orf1	Chromosome 6 open reading frame 1 || Hs.381300 || BC047919 ||1174010	2	0.06	-0.06	-0.12	-0.23	0.24	0.25			-0.02333	0.1467	-0.1233	0.09667	0.2367	-0.8633	-0.3633	-0.3133	-0.4933	-0.7033	-0.7333		-0.9433	-1.063	-1.213	-1.353		-1.213
PLAG1	Pleiomorphic adenoma gene 1 || Hs.14968 || U65002 ||1174989	6	0		0.04	-0.03	-0.07	-0.01			-0.1233	0.1667	-0.04333	-0.06333	-0.3833	-0.8133	-0.6833	-0.7533	-0.7433	-0.8533	-1.023	-0.9133	-1.133	-1.003	-1.063	-1.833	-1.493	-1.423
LOC197336	**Similar to RIKEN cDNA 3230401M21 [Mus musculus] || Hs.511903 || AK091062 ||1166326	3	0		0.02	0.12	-0.02	0.07			-0.1967	0.3033	-0.1067	0.1533	0.9033	1.393	1.613	1.833	1.713	1.673	1.803	1.673	1.693	1.603	1.373	1.303	1.193	1.133
C18orf25	Chromosome 18 open reading frame 25 || Hs.116486 || BC016149 ||1178823	3	0.015	-0.015	0.165	0.155	0.025	0.025			-0.07333	0.1367	-0.06333	0.1867	0.9167	1.187	1.517	1.407	1.627	1.597	1.307	1.047	1.067	0.2867	0.4867	0.7167	0.5867	0.8367
LOC401127	Hypothetical LOC401127 || Hs.383197 || CR619269 ||1189153	4	0.13	-0.13	-0.05	0.1	-0.02	0.25			0.02333	0.07333	-0.09667	-0.1667	0.2633	0.5433	0.5833	0.7233	0.9133	0.8833	1.013	0.9433	1.123	0.9433	0.9333	1.093	1.153	1.233
PAICS	Phosphoribosylaminoimidazole carboxylase, phosphoribosylaminoimidazole succinocarboxamide synthetase || Hs.518774 || BC010273 ||1163593	1	0.1	-0.1	-0.12	0.31	0.15	0.06			-0.05333	0.1167	-0.06333	0.2267	0.8167	1.317	1.807	1.887	1.867	2.207	2.277	2.157	2.457	2.177	2.107	2.537	2.557	2.527
C10orf78	Chromosome 10 open reading frame 78 || Hs.93667 || BC020892 ||1171933	2	0.135	-0.135	-0.125	-0.195	-0.235	-0.285			-0.11	0.13	-0.02	0.07	-0.19	-0.44	-0.78	-0.91	-0.65	-0.87	-0.72	-0.65	-0.66	-0.89	-0.67	-1.15	-1.27	-1.4
LYAR	Hypothetical protein FLJ20425 || Hs.425427 || AK000432 ||1188142	3	-0.075	0.075	0.195	0.375	0.375	0.415			-0.06667	0.1033	-0.03667	0.1533	1.523	1.983	2.443	2.423	2.573	2.663	2.593	2.473	2.463	2.193	2.053	1.983	1.633	1.663
ZNF330	Zinc finger protein 330 || Hs.120766 || AJ006591 ||1162272	2	0.095	-0.095	-0.145	-0.195	-0.235	-0.195			-0.04	0.12	-0.08	-0.03	-0.02	-0.14	-0.2	0.05	-0.28	-0.54	-0.55	-0.56	-0.78	-0.74	-0.95	-1.08	-1.36	-1.34
VKORC1L1	Vitamin K epoxide reductase complex, subunit 1-like 1 || Hs.427232 || BC027734 ||1170166	1	0.055	-0.055	0.265	0.235	0.325	0.315			-0.03	0.16	-0.13	0.16	0.48	1.01	1.16	1.25	1.31	1.31	1.5	1.2	1.5	1.27	1.12	0.97	0.96	0.66
SLC35F1	Solute carrier family 35, member F1 || Hs.549284 || AK092207 ||1179620	5	0.04	-0.04	0.07		0.18	-0.14			0.1467	-0.2733	0.1267	0.1667		0.06667	-0.08333	-0.04333	0.3767	0.1967	0.4267	0.9267	1.557		1.887	2.257	2.177	2.157
KLF9	Kruppel-like factor 9 || Hs.150557 || D31716 ||1180680	8	-0.065	0.065	-0.145	-0.375	-0.265	-0.405			0.05667	-0.02333	-0.03333	-0.7133	-1.083	-1.393	-1.593	-1.703	-1.843	-1.993	-2.133	-2.073	-2.513	-2.293	-2.003	-2.533	-2.203	-2.313
BRRN1	Barren homolog (Drosophila) || Hs.308045 || CR592757 ||1170517	3	0.095	-0.095	0.345	0.225	0.195	0.355			-0.2533	0.3267	-0.07333	-0.2933	1.147	1.137	1.727	1.627	1.907	1.897	1.687	1.507	1.417	1.247	1.157	0.7367	0.8067	0.9167
TIMM50	Translocase of inner mitochondrial membrane 50 homolog (yeast) || Hs.355819 || CR596130 ||1194980	4	0.13	-0.13	0.19	0.32	0.25	0.15			-0.09	0.18	-0.09	0.01	0.13	0.43	0.67	0.65	0.69	0.81	0.91	0.98	1.03	1.02	0.99	1.32	1.41	1.36
TREX2	Three prime repair exonuclease 2 || Hs.170835 || AF319573 ||1185102	4	0.33	-0.33	0.23	0.17	0.2	0.32			-0.25	0.37	-0.12	0.11	0.44	0.21	0.55	0.81	0.53	0.81	1.06	1.16	1.36	1.28	1.14	1.22	1.22	1.08
DIXDC1	DIX domain containing 1 || Hs.116796 || BC033034 ||1181726	2	-0.005	0.005	0.105	0.005	-0.545	-0.235			0.2233	-0.2867	0.06333	-0.05667	-0.3967	-0.2067	-0.2567	-0.5267	-0.3967	-0.6667	-0.8567	-0.6067	-1.067	-0.8167	-0.5367	-1.087	-1.487	-1.207
RPL27A	Hypothetical protein MGC10850 || Hs.523463 || BC004284 ||1158243	4	-0.365	0.365	-0.155	-0.735	0.265	0.255			0.05333	-0.3067	0.2533	-0.01667	0.5533	0.1333	0.7633	0.6633	0.3033	1.013	0.8133	0.9033	1.133	1.133	1.043	1.423	1.103	1.083
PHF15	PHD finger protein 15 || Hs.483419 || BC021169 ||1186156	8	-0.23	0.23	-0.25	-0.37	0.28	0.26			0.03333	-0.2667	0.2333	-0.06667	-0.1967	-0.7667	-0.7767	-0.7767	-1.007	-0.8367	-0.9767	-1.047	-1.047	-0.9467	-0.7967	-1.007	-1.007	-0.5967
ELL2	Elongation factor, RNA polymerase II, 2 || Hs.192221 || BC028412 ||1161509	6	0.055	-0.055	0.025	-0.095	0.195	0.035			-0.1433	0.2167	-0.07333	-0.02333	-0.5033	-0.5333	-0.6133	-0.8333	-0.6633	-0.7433	-1.033	-0.9433	-1.323	-1.263	-1.113	-1.673	-1.643	-1.333
GNAZ	Guanine nucleotide binding protein (G protein), alpha z polypeptide || Hs.551502 || CR624484 ||1166327	3	0.12	-0.12	0.15	-0.01	0.53	0.34			-0.1767	0.2533	-0.07667	-0.4467	0.6333	0.8333	1.213	1.093	0.6633	0.9133	1.023	0.6233	0.9433	0.8033	0.4033	0.6833	0.3833	0.4433
IGF1R	Insulin-like growth factor 1 receptor || Hs.20573 || BC010607 ||1168932	6	0.08	-0.08	0.19	-0.43	-0.02	0.12			0.05333	0.003333	-0.05667	-0.4667	-0.9267	-1.247	-1.277	-1.377	-1.567	-1.707	-1.917	-1.387	-2.047	-1.757	-1.367	-2.307	-2.177	-2.267
HOMER1	Homer homolog 1 (Drosophila) || Hs.129051 || AY189940 ||1181810	3	-0.09	0.09	-0.21	-0.23	0.35	0.17			0.05667	-0.06333	0.006667	-0.09333	1.277	1.447	1.857	1.787	1.607	1.837	1.747	1.517	1.657	1.407	1.157	1.247	1.077	1.127
CGI-96	CGI-96 protein || Hs.550515 || CR591597 ||1166637	3	-0.075	0.075	0.035	0.005	-0.145	-0.145			-0.01333	-0.09333	0.1067	0.1767	0.6967	0.9467	0.8767	0.9167	1.107	1.087	1.007	0.9667	0.8367	0.7167	0.7667	0.5867	0.4867	0.4167
	|| || A_23_P420442 ||1174560	6	0		-0.52	0.32	0.25	0.12			-0.02667	-0.03667	0.06333	-0.2267	-0.6467	-0.8467	-0.8767	-0.9167	-0.3767	-0.8467	-0.9367		-1.297	-1.107	-0.9967	-1.087	-0.9167	-1.307
HIST1H2BG	Histone 1, H2bg || Hs.182137 || BC056264 ||1185999	4	-0.125	0.125	-0.135	0.095	-0.445	-0.285			0.1867	-0.4033	0.2167	0.1967	0.3267	0.5867	0.4967	0.4867	0.7367	0.6867	0.7167	0.8767	1.017	1.087	1.177	1.427	1.397	1.487
B3GALT4	UDP-Gal:betaGlcNAc beta 1,3-galactosyltransferase, polypeptide 4 || Hs.534375 || BC032574 ||1168098	6	-0.105	0.105	0.045	-0.005	-0.005	-0.165			-0.06667	-0.08667	0.1533	-0.006667	-0.6067	-0.6767	-1.177	-0.9767	-1.057	-1.797	-1.727	-1.567	-1.637	-1.707	-1.507	-1.977	-1.777	-2.107
CUL4B	Cullin 4B || Hs.102914 || BC036216 ||1187292	8	0.11	-0.11	-0.21	0.09	-0.26	0			-0.1	0.27	-0.17	-0.09	-0.57	-0.55	-0.75	-1.1	-0.54	-0.95	-1.03	-0.72	-1.14	-0.9	-0.94	-1.35	-1.09	-0.81
LOC283130	Hypothetical protein LOC283130 || Hs.435510 || BC036869 ||1191956	5	0.065	-0.065	-0.075	-0.145	-0.075	-0.095			0.03667	-0.07333	0.03667	-0.03333	-0.1033	-0.1433	-0.003333	-0.003333	-0.02333	0.6567	0.5467	1.147	1.157	1.597	1.657	2.287	3.037	3.097
CABLES1	Cdk5 and Abl enzyme substrate 1 || Hs.11108 || BC004124 ||1177967	6	-0.065	0.065	0.095	-0.195	0.125	0.075			0.2367	-0.3033	0.06667	-0.1233	-0.2833	-0.5233	-0.6733	-0.7733	-0.7733	-0.8133	-0.9833	-0.9333	-1.103	-0.9933	-0.9333	-1.113	-1.473	-1.303
IL31RA	Interleukin 31 receptor A || Hs.55378 || AY499339 ||1177177	5	0.015	-0.015	0.165	0.385	0.345	0.075			-0.1233	0.2267	-0.1033	0.5167	0.05667	-0.1533	-0.09333	-0.3233	0.1367	-0.01333	-0.003333	0.8067			1.107	1.527	1.557	1.867
FANCE	Fanconi anemia, complementation group E || Hs.302003 || CR605350 ||1180647	3	-0.06	0.06	0.27	0.26	0.07	0.1			0.04333	0.01333	-0.05667	-0.09667	0.6133	1.043	1.183	1.233	1.403	1.163	1.083	1.113	0.9533	0.8933	0.9833	0.8133	0.8433	0.6733
PHC2	Polyhomeotic-like 2 (Drosophila) || Hs.524271 || AJ419231 ||1183158	8	-0.065	0.065	-0.245	-0.325	0.155	0.085			0.02	-0.03	0.01	-0.49	-0.53	-0.57	-0.57	-0.73	-0.46	-0.77	-0.96	-0.81	-1.21	-1.17	-0.94	-1.23	-1.24	-1.17
MARK1	MAP/microtubule affinity-regulating kinase 1 || Hs.497806 || AF154845 ||1191121	5	0.1	-0.1	0.49	0.13	0.22	0.3			0.02333	0.1533	-0.1767	-0.2567	0.3933	-0.3567	0.3633	0.3033	-0.04667	0.2733	0.3433	0.1433	0.3933	0.4133	0.5233	1.133	1.043	1.233
	|| || AL157441 ||1171478	3	-0.02	0.02	0.06	0.12	0.06	0.15			-0.08333	0.1067	-0.02333	0.01667	1.317	1.617	1.787	1.837	1.877	1.947	1.917	1.847	1.867	1.687	1.567	1.217	0.9867	0.8867
TRIM14	Tripartite motif-containing 14 || Hs.549094 || AK097480 ||1185246	7	-0.055	0.055	-0.145	-0.085	0.025	-0.135			-0.02	0.05	-0.03	-0.11	-0.24	-0.26	-0.2	-0.16	-0.36	0.28	0.46	0.9	1.66	1.49	1.72	3.11	3.88	4.17
FLJ39421	Hypothetical protein FLJ39421 || Hs.337496 || AK096740 ||1188168	7	-0.035	0.035	-0.085	0.045	0.025	-0.075			0.02	-0.03	0.01	-0.04	-0.08	0.01	-0.24	-0.21	-0.15	-0.22	0.02	0.32	0.61	0.43	0.66	1.13	1.45	1.84
	|| || A_23_P426663 ||1177808	8	0.125	-0.125	0.125	-0.395	-0.495	-0.135			-0.02333	0.1567	-0.1333	-0.2733	-0.7833	-1.113	-1.013	-1.073	-1.263	-1.353	-1.483	-1.303	-1.483	-1.283	-1.263	-1.793	-1.583	-1.823
C7orf24	Chromosome 7 open reading frame 24 || Hs.530024 || BC019243 ||1164801	1	0.215	-0.215	0.155	0.115	0.215	0.255			-0.1533	0.2667	-0.1133	0.1567	0.6767	0.7667	0.9767	0.9467	1.027	1.157	1.137	1.217	1.287	1.207	1.187	1.277	1.247	1.127
ZNF292	Zinc finger protein 292 || Hs.485892 || BC063594 ||1165822	2	0.02	-0.02	0.03	-0.26	-0.05	0.04			-0.1133	-0.003333	0.1167	-0.1633	-0.3133	-0.4033	-0.2533	-0.3833	-0.7133	-0.6533	-0.4533	-0.6333	-0.8333	-0.7233	-1.063	-1.403	-1.263	-1.063
RNASE4	Angiogenin, ribonuclease, RNase A family, 5 || Hs.283749 || BC054880 ||1169436	2	0.31	-0.31	0.13	0.41	-0.26	-0.14			-0.03	0.26	-0.23	0.03	-0.44	-0.36	-0.56	-0.64	-0.39	-0.67	-0.98	-0.64	-1.27	-0.94	-0.66	-1.52	-1.43	-1.49
FLJ25416	Hypothetical protein FLJ25416 || Hs.165607 || CR613676 ||1160732	1	0.095	-0.095	-0.095	-0.095	-0.125	-0.065			0.2067	0.1067	-0.3133	0.2667	0.7267	1.507	1.967	2.187	2.367	2.647	2.667	2.547	2.737	2.387	2.367	2.587	2.537	2.567
EXOC8	Exocyst complex component 8 || Hs.356198 || BC035763 ||1173691	2	0.045	-0.045	-0.215	-0.105	-0.205	-0.225			0.1533	-0.05667	-0.09667	-0.1567	0.09333	-0.3867	-0.3767	-0.4567	-0.1767	-0.5867	-0.7567	-0.8467	-1.437	-1.367	-1.007	-1.367	-1.657	-1.507
C14orf145	Chromosome 14 open reading frame 145 || Hs.162889 || AK056756 ||1180724	4	0		-0.37	-0.21	-0.26	-0.07			-0.2467	0.3933	-0.1467		-0.04667	0.05333	0.3633	0.6133	0.5533	1.003	1.423	0.9933	1.503	1.123	0.9433	1.213	0.7033	1.083
LOC222171	Hypothetical protein LOC222171 || Hs.91109 || BC029131 ||1174255	7	-0.07	0.07	0.12	0.15	0.26	-0.07			0.03667	0.07667	-0.1133	-0.09333	-0.1533	-0.1633	-0.1233	0.01667	-0.1033	0.07667	0.3067	0.2467	0.4267	0.3567	0.5567	1.057	1.737	1.477
RBMS1	RNA binding motif, single stranded interacting protein 1 || Hs.470412 || BC069706 ||1183357	6	0.02	-0.02	-0.04	-0.22	-0.14	-0.13			-0.1167	0.1433	-0.02667	-0.3367	-0.5467	-0.8567	-0.9467	-0.7367	-0.9567	-0.9867	-1.097	-0.8667	-1.197	-1.117	-1.047	-1.657	-1.487	-1.787
MYBL1	V-myb myeloblastosis viral oncogene homolog (avian)-like 1 || Hs.445898 || XM_034274 ||1184729	1	-0.14	0.14	-0.15	0.04	0.22	0.19			-0.1667	0.2033	-0.03667	-0.6267	-0.1767	0.7433	1.403	1.483	1.393	2.123	2.243	1.733	2.313	1.993	1.283	1.763	1.623	1.653
USP32	Ubiquitin specific protease 32 || Hs.132868 || AK091680 ||1170930	8	-0.205	0.205	-0.075	-0.125	0.135	-0.065			-0.02	0.02	0	-0.22	-0.48	-0.63	-0.73	-0.78	-0.82	-1	-1.16	-0.9	-1.03	-1.02	-0.8	-1.24	-1.01	-0.99
CAMKK1	Calcium/calmodulin-dependent protein kinase kinase 1, alpha || Hs.8417 || AL136576 ||1176158	3	0		0.24	-0.11	0.37	0.29			-0.1767	0.3233	-0.1467	-0.1767	0.4033	0.6433	1.123	1.143	1.083	1.413	1.373	1.313	1.353	1.093	0.9233	0.9133	0.7333	0.4733
P2RX5	Purinergic receptor P2X, ligand-gated ion channel, 5 || Hs.408615 || BC039015 ||1156576	1	-0.245	0.245	0.275	-0.035	0.165	-0.325			-0.07333	-0.2133	0.2867	0.2667	0.4867	0.6467	0.7767	0.9067	0.9567	0.9867	1.287	1.237	1.067	1.087	1.197	1.327	1.157	0.6567
	|| || A_23_P434212 ||1192569	5	-0.04	0.04	0.38	0.18	0.15	0.03			-0.27	0.16	0.11	0.26	0.5	0.2	0.32	0.37	0.24	0.59	0.54	1.23	0.81	1.2	1.77	2.87	3.68	4.03
C9orf40	Chromosome 9 open reading frame 40 || Hs.532296 || CR599227 ||1180216	3		0	0.27	0.25	0.21	0.31			-0.06667	0.1633	-0.09667	0.3833	0.9333	0.9333	1.113	1.173	1.023	0.9633	1.073	0.6833	0.5433	0.6533	0.2333	-0.03667	-0.1567	-0.3567
CARD10	Caspase recruitment domain family, member 10 || Hs.57973 || AK074906 ||1193573	4	-0.085	0.085	0.115	0.115	0.255	0.255			-0.01	-0.12	0.13	-0.11	0.58	0.65	0.65	0.51	0.65	0.51	0.61	0.61	0.83	0.95	0.77	1.29	1.5	1.58
C16orf34	Chromosome 16 open reading frame 34 || Hs.513261 || BC060853 ||1163555	1	0.13	-0.13	0.35	0.29	0.36	0.3			-0.05	0.21	-0.16	0.18	1.11	1.5	1.62	1.78	1.81	1.8	1.8	1.75	1.68	1.66	1.66	1.63	1.65	1.61
	|| || THC2205207 ||1165679	5	-0.07	0.07	0.2	0.01	0.02	-0.01			0.01333	-0.03667	0.02333	-0.01667	-0.2267	-0.01667	-0.1867	0.1233	0.1433	0.5633	0.8533	1.563	2.093	2.413	2.373	3.463	4.013	4.143
	|| || AK023447 ||1181847	5	0.125	-0.125		-0.125	0.165	0.175			0.07333	-0.1567	0.08333	1.143	0.2433	0.02333	0.05333		0.04333	0.04333	0.5433	1.093	1.173	1.293	1.813	2.813	3.113	3.283
NUP160	Nucleoporin 160kDa || Hs.372099 || BC008700 ||1166000	3	0.15	-0.15	0.2	0.4	0.18	0.28			-0.01333	0.09667	-0.08333	0.03667	0.6167	1.147	1.357	1.327	1.507	1.557	1.487	1.247	1.367	0.9567	0.8667	0.5767	0.4767	0.5067
BOP1	Block of proliferation 1 || Hs.535901 || BC073813 ||1183509	1	0.125	-0.125	-0.105	-0.055	0.015	-0.135			-0.09333	0.02667	0.06667	0.2567	0.6067	0.9167	1.237	1.337	1.317	1.507	1.687	1.697	1.817	1.747	1.657	1.537	1.357	1.087
ACTG1	Actin, gamma 1 || Hs.514581 || BC023548 ||1164331	3	0.08	-0.08	0.17	0.11	0.3	0.28			-0.003333	0.03667	-0.03333	-0.01333	0.1267	1.037	0.8467	0.8367	1.127	0.9267	0.7967	1.027	0.6567	0.5167	0.7267	0.4767	0.3467	0.09667
CTDSP2	CTD (carboxy-terminal domain, RNA polymerase II, polypeptide A) small phosphatase 2 || Hs.524530 || AF000152 ||1165890	6	0.275	-0.275	0.335	0.045	0.135	0.265			-0.16	0.36	-0.2	0.06	-0.51	-0.76	-0.93	-0.95	-0.96	-1.17	-1.49	-1.06	-1.59	-1.37	-1.05	-1.47	-1.12	-1.19
	|| || THC2128914 ||1176427	2	0.09	-0.09	-0.05	-0.05	-0.07	-0.1			-0.08	0.19	-0.11	-0.15	-0.12	-0.4	-0.47	-0.53	-0.63	-0.73	-0.76	-0.64	-0.93	-0.73	-0.63	-1.11	-1.44	-1.79
ABCC2	ATP-binding cassette, sub-family C (CFTR/MRP), member 2 || Hs.368243 || X96395 ||1192914	7	0.135	-0.135	-0.125	0.005	0.355	0.275			0.1267	0.01667	-0.1433	0.2567	0.5467	0.1567	0.2967	-0.09333	0.006667	0.06667	0.2667	-0.04333	0.4167	0.3067	0.6467	1.037	1.357	1.387
HADH2	Hydroxyacyl-Coenzyme A dehydrogenase, type II || Hs.171280 || CR456723 ||1179098	4	-0.025	0.025	0.205	0.225	0.335	0.285			0.05333	-0.01667	-0.03667	-0.02667	0.2133	0.4133	0.6533	0.6433	0.6333	0.8333	0.9133	0.8233	1.103	0.9533	1.073	1.163	1.303	1.173
UPF3B	UPF3 regulator of nonsense transcripts homolog B (yeast) || Hs.103832 || AY013251 ||1182169	1	-0.125	0.125	0.355	0.425	0.185	0.165			-0.18	0.09	0.09	0.61	0.89	0.81	0.93	1.04	0.76	0.94	1.06	1.13	1.15	1.12	0.91	1.2	0.96	1.02
SETBP1	SET binding protein 1 || Hs.435458 || AB007897 ||1167212	6	0.035	-0.035	0.205	0.355	-0.345	-0.005			0.03	0.22	-0.25	-0.23	-0.6	-0.57	-0.6	-0.55	-0.73	-0.75	-0.94	-0.7	-0.83	-0.6	-0.39	-1.13	-1.09	-1
FUBP1	Far upstream element (FUSE) binding protein 1 || Hs.269099 || U05040 ||1191543	3	0.235	-0.235	0.205	0.105	0.475	0.375			-0.07333	0.1567	-0.08333	-0.4933	0.7167	0.9767	1.327	1.427	1.337	1.467	1.387	1.307	1.287	1.167	0.8467	0.8567	0.6367	0.3767
P29	GCIP-interacting protein p29 || Hs.20013 || BC010862 ||1185874	2	0.015	-0.015	-0.045	-0.145	-0.115	-0.125			0.03333	0.03333	-0.06667	0.05333	-0.2967	-0.4567	-0.5167	-0.5867	-0.6667	-0.8167	-0.7467	-0.9167	-1.097	-1.117	-1.067	-1.287	-1.537	-1.487
FLJ20508	Hypothetical protein FLJ20508 || Hs.272673 || AK000515 ||1180841	3	0.015	-0.015	0.225	0.115	0.245	0.135			0.01667	-0.003333	-0.01333	0.2267	0.5667	0.6367	1.017	1.157	0.9567	1.007	0.9067	0.8167	0.7567	0.6767	0.5367	0.4367	0.1567	0.3667
FLJ14050	Hypothetical protein FLJ14050 || Hs.201737 || AK024112 ||1170561	1	-0.245	0.245	-0.015	0.255	0.165	-0.045			-0.1833	-0.1433	0.3267	0.5067	1.087	1.037	1.867	1.687	0.8667	1.527	1.767	0.8767	1.747	1.407	0.8067	1.547	2.047	1.787
TM7SF1	Transmembrane 7 superfamily member 1 (upregulated in kidney) || Hs.498160 || CR602894 ||1155372	8	0.075	-0.075	-0.055	-0.285	-0.025	-0.155			-0.03	-0.2	0.23	0.3		-0.56	-0.71	-0.81	-1.04	-1.15	-0.95	-0.97	-0.96	-1.01	-1.16	-1.07	-1.44	-1.49
CHC1	RNA, U17D small nucleolar || Hs.469723 || BC007300 ||1189297	3	0.02	-0.02	0.53	-0.13	0.03	0.33			-0.05667	0.03333	0.02333	0.3633	0.7933	0.8133	1.183	1.343	1.313	1.343	1.223	1.113	0.9333	0.6033	0.8533	0.5333	0.4933	0.6833
PIGV	Phosphatidylinositol glycan, class V || Hs.259605 || CR609465 ||1180800	6	-0.12	0.12	0.01	0.32	0.09	0.09			0.17	-0.38	0.21	0.19	-0.27	-0.33	-0.67	-0.73	-0.73	-0.91	-1.19	-0.88	-1.4	-0.89	-0.68	-1.02	-1.16	-1.21
BCL3	B-cell CLL/lymphoma 3 || Hs.31210 || BC064993 ||1192775	8	0.015	-0.015	-0.255	-0.295	-0.285	-0.195			0.15	-0.41	0.26	-0.6	-0.75	-1.16	-1.32	-1.31	-1.41	-1.55	-1.59	-1.57	-1.72	-1.53	-1.5	-1.56	-1.69	-1.51
PFKP	Phosphofructokinase, platelet || Hs.26010 || BC021698 ||1179435	1	-0.065	0.065	0.145	0.145	0.155	0.125			0.04667	-0.01333	-0.03333	0.1467	0.6567	0.7967	1.027	1.047	1.077	1.217	1.377	1.247	1.517	1.347	1.237	1.487	1.537	1.437
NR1H3	Nuclear receptor subfamily 1, group H, member 3 || Hs.438863 || BC008819 ||1169952	6	0	0	0.03	0.24	0.1	-0.03			0.11	-0.13	0.02	0.17	-0.39	-0.33	-0.74	-0.77	-0.54	-1.03	-1	-0.83	-1.1	-0.93	-0.78	-1.2	-1.2	-1.36
FLJ11336	Hypothetical protein FLJ11336 || Hs.533701 || BC041696 ||1171278	4	0.1	-0.1	0.16	0.45	0.08	0.09			-0.19	0.19	-2.22E-16	0.17	0.14	0.54	0.3	0.2	0.69	0.39	0.41	0.59	0.58	0.48	0.68	1.01	1.21	1.13
CASP5	Caspase 5, apoptosis-related cysteine protease || Hs.213327 || X94993 ||1166262	8	0.025	-0.025	-0.185	-0.025	-0.245	-0.005			-0.05333	0.1367	-0.08333	-0.1633	-0.4933	-0.6133	-0.8433	-1.093	-0.5533	-0.9733	-1.193	-0.7933	-1.243	-1.113	-0.6633	-1.053	-0.9733	-0.8733
METTL1	Methyltransferase like 1 || Hs.42957 || BC000550 ||1179818	3	0.2	-0.2	0.04	0.32	0.41	0.17			-0.09	0.12	-0.03	0.39	0.72	1.33	1.41	1.43	1.61	1.53	1.43	1.48	1.27	1.26	1.24	0.85	0.74	0.37
METTL1	Methyltransferase like 1 || Hs.42957 || BC000550 ||1177998	3	0.04	-0.04	-0.06	0	0.21	-0.1			0.003333	0.2033	-0.2067	0.5133	0.6533	1.223	1.053	1.183	1.543	1.483	1.323	1.413	1.343	1.263	1.033	0.8833	0.8233	0.4433
DDX55	DEAD (Asp-Glu-Ala-Asp) box polypeptide 55 || Hs.286173 || BC030020 ||1164030	3	0.005	-0.005	0.315	0.305	0.135	-0.015			-0.03333	0.04667	-0.01333	0.2467	0.5867	0.9167	1.087	1.027	1.047	1.137	1.027	0.8267	0.7467	0.7267	0.4467	0.1367	-0.03333	0.2167
LRIG3	Leucine-rich repeats and immunoglobulin-like domains 3 || Hs.253736 || AY358295 ||1165183	6	0.33	-0.33	0.19	0.42	-0.2	0.1			-0.23	0.26	-0.03	-0.17	-0.77	-0.45	-0.45	-0.31	-0.62	-0.6	-0.48	-0.51	-0.76	-0.56	-0.81	-1.14	-1.05	-1.09
OAS3	2'-5'-oligoadenylate synthetase 3, 100kDa || Hs.528634 || AF063613 ||1161368	4	-0.255	0.255	0.205	-0.175	0.185	0.015			-0.185		0.185	-0.555	0.165	0.525	0.565	0.985	0.985	1.075	1.285	1.485	1.215	1.315	1.385	1.625	2.795	3.665
TNFRSF7	Tumor necrosis factor receptor superfamily, member 7 || Hs.355307 || BC012160 ||1171777	7	0.065	-0.065	0.125	-0.045	0.215	0.155			0.16	0.16	-0.32	0.01	0.22	-0.33	-0.42	-0.17	-0.04	0.03	-0.18	0.5	0.31	0.54	0.75	1.8	2.55	2.31
MGC5576	Hypothetical protein MGC5576 || Hs.103834 || BC000854 ||1185467	4	-0.01	0.01	-0.1	-0.2	0.03	-0.02			-0.003333	-0.06333	0.06667	-0.1833	-0.06333	0.4367	0.5467	0.8067	0.5467	0.8067	1.047	0.9567	1.067	0.9867	0.9867	1.157	1.127	1.067
IFI27	Interferon, alpha-inducible protein 27 || Hs.532634 || BC015492 ||1159024	5	-0.145	0.145	0.025	-0.235	-0.425	-0.375			0.03333	-0.01667	-0.01667	0.2733	0.3133	-0.03667	0.3533	0.1933	-0.1567	0.3233	0.5733	0.5933	1.103	1.113	0.8833	1.483	2.133	3.193
DHRS2	Dehydrogenase/reductase (SDR family) member 2 || Hs.272499 || BC002786 ||1156467	5	0		0.29	0.04	0.27	0.3			0.02	-0.02	0	-0.21	-0.01	0.01	0.2	0.37	0.29	0.34	0.47	0.47	0.7	0.66	0.76	1.18	1.6	1.66
RNF36	Ring finger protein 36 || Hs.169810 || AF302089 ||1156365	7	-0.035	0.035	-0.185	-0.075	-0.185	-0.265			-0.1	0.03	0.07	0.13	-0.24	-0.18	-0.16	-0.11	-0.3	-0.08	-0.09	0.42	0.75	0.8	0.84	1.64	1.96	2.03
HBQ1	Hemoglobin, theta 1 || Hs.247921 || BC056686 ||1187444	7	-0.065	0.065	-0.175	-0.155	0.025	-0.065			0.07333	-0.09667	0.02333	0.08333	-0.1167	-0.06667	-0.1567	-0.01667	-0.1367	0.05333	0.1533	0.3633	0.6833	0.9033	1.183	2.243	2.833	3.223
LOC388272	Similar to RIKEN cDNA 4921524J17 || Hs.406551 || BC056676 ||1179307	3	-0.045	0.045	-0.145	-0.185	-0.065	-0.095			0.05667	0.006667	-0.06333	0.1767	0.6467	0.6367	1.007	0.8467	1.097	1.047	0.8967	0.6767	0.7667	0.4067	0.4067	0.4167	0.5867	0.8067
NEUROD2	Neurogenic differentiation 2 || Hs.322431 || CR590531 ||1156827	4	-0.05	0.05	0.19	0.41	-0.14	-0.24			-0.09667	0.2233	-0.1267	0.1433	0.2133	0.09333	0.3533	0.3033	0.8033	1.383	1.443	1.693	1.373	1.363	1.313	1.883	1.983	2.183
CDC6	CDC6 cell division cycle 6 homolog (S. cerevisiae) || Hs.405958 || CR598029 ||1179894	1	0.13	-0.13	-0.1	0.38	-0.13	-0.15			-0.1333	0.1167	0.01667	-0.02333	1.137	1.967	2.517	2.727	2.677	2.927	3.127	2.687	3.097	2.857	2.467	2.657	2.867	2.817
CT120	Family with sequence similarity 57, member A || Hs.154396 || AK025935 ||1177829	3	0	0	-0.15	-0.13	0.06	0.04			0.015		-0.015	0.005	0.805	1.145	1.365	1.385	1.305	1.445	1.525	1.255	1.335	1.165	1.095	0.985	0.615	0.385
ANKRD15	Ankyrin repeat domain 15 || Hs.493272 || BC037495 ||1183538	6	0.05	-0.05	0.4	0.17	0.17	0.38			0.11	-0.06	-0.05	0.1	-0.55	-0.22	-0.6	-0.5	-0.51	-0.86	-0.83	-0.9	-1.18	-0.89	-0.82	-1.24	-1.29	-1.32
	|| || AL157441 ||1165458	3	0.08	-0.08	0.23	0.2	0.21	0.41			-0.09	0.18	-0.09	0.13	1.4	1.73	2.12	2.06	2.18	2.31	2.23	2.03	2.11	1.85	1.67	1.61	1.38	1.24
ATP6V1G2	ATPase, H+ transporting, lysosomal 13kDa, V1 subunit G isoform 2 || Hs.249227 || BC068023 ||1166603	7	0.085	-0.085	0.175	0.125	0.085	-0.095			-0.08333	0.04667	0.03667	0.1667	0.02667	-0.1833	-0.3333	-0.2333	0.04667	-0.2333	0.1867	0.3967	0.4067	0.7867	0.8767	2.047	2.187	2.387
CARD9	Caspase recruitment domain family, member 9 || Hs.528581 || AK024001 ||1185132	1	-0.15	0.15	0.4	0.26	-0.06	0.36			0.07333	0.03333	-0.1067	0.3533	0.5633	0.6633	0.9933	1.133	0.7933	1.233	1.323	1.303	1.263	1.233	1.333	1.273	1.083	0.8933
C18orf12	Chromosome 18 open reading frame 12 || Hs.334493 || AB027121 ||1170323	7	-0.07	0.07	-0.1	-0.08	-0.04	-0.06			0.04	-0.01	-0.03	-0.19	-0.24	-0.1	-0.1	-0.15	-0.08	0.12	0.1	0.5	0.66	0.95	1.01	1.67	2.08	2.12
TNFRSF8	Tumor necrosis factor receptor superfamily, member 8 || Hs.1314 || BC073839 ||1185179	1	-0.01	0.01	-0.06	-0.24	0.06	0.34			0.01333	0.03333	-0.04667	-0.04667	0.06333	0.6433	1.183	1.403	1.283	2.033	2.043	1.783	2.263	2.193	1.373	1.773	1.583	1.143
POGZ	Pogo transposable element with ZNF domain || Hs.489873 || BX537838 ||1184438	6	-0.12	0.12	0.06	-0.12	0.05	0.14			0.02333	-0.02667	0.003333	0.03333	-0.3967	-0.4267	-0.5467	-0.6967	-0.5167	-0.8667	-1.097	-0.9367	-1.107	-1.027	-0.6367	-1.087	-1.137	-1.037
CLDN15	Claudin 15 || Hs.38738 || AJ245738 ||1179879	7	0.2	-0.2	-0.24	-0.35	-0.14	-0.15			-0.2233	-0.05333	0.2767	0.1967	-0.2133	-0.003333	0.01667	-0.07333	0.09667	0.2367	0.2167	0.7267	0.4467	0.5767	0.6967	1.297	1.647	2.017
TYMS	Thymidylate synthetase || Hs.369762 || BC013919 ||1164854	1	0		-0.02	0.53	0.15	0.26			-0.02	0.16	-0.14	0.15	1.25	2.09	2.63	2.68	2.78	3.15	3.2	3	3.38	3.15	3.04	3.29	3.3	3.12
NFYA	Nuclear transcription factor Y, alpha || Hs.10441 || BC039244 ||1169355	3	-0.08	0.08	-0.38	0.3	-0.06	-0.13			0.01667	-0.1533	0.1367	0.1767	0.6767	1.187	1.167	1.217	1.377	1.327	1.227	0.9067	1.027	0.6867	0.6867	0.5167	0.1867	0.4367
TREX1	Three prime repair exonuclease 1 || Hs.344812 || BC014153 ||1169370	3	0.215	-0.215	0.145	0.215	0.105	-0.065			-0.21	0.13	0.08	0.21	1.06	0.81	1	1.24	1.28	1.36	1.29	1.08	1.3	1.15	0.74	0.5	0.27	0.18
C5orf4	Chromosome 5 open reading frame 4 || Hs.519694 || AK023820 ||1171885	6	-0.04	0.04	0.6	0.39	-0.28	-0.07			0.04	-0.12	0.08	-0.11	-0.3	-0.53	-0.83	-0.91	-0.87	-1.42	-1.72	-0.95	-1.5	-1.39	-1.09	-2.23	-1.6	-1.97
RPL13	Ribosomal protein L13 || Hs.410817 || BC066320 ||1184987	2	0		0.02	-0.2	-0.23	-0.07			0.03333	-0.1367	0.1033	-0.09667	-0.2367	-0.2067	-0.4067	-0.6367	-0.2967	-0.5467	-0.8467	-0.5367	-1.027	-0.8467	-0.5467	-1.207	-1.087	-1.207
COG8	Component of oligomeric golgi complex 8 || Hs.130849 || AK056344 ||1194091	3	-0.035	0.035	-0.045	0.225	-0.125	-0.135			0.03667	-0.01333	-0.02333	0.1567	0.6467	1.037	1.177	1.197	1.387	1.267	1.257	1.127	1.137	0.9967	0.8867	0.8567	0.7867	0.5867
WDFY1	WD repeat and FYVE domain containing 1 || Hs.368359 || BC040525 ||1188824	2	0.205	-0.205	-0.245	-0.205	-0.115	0.045			0.12	-0.03	-0.09	-0.22	-0.37	-0.32	-0.32	-0.66	-0.35	-0.57	-0.95	-0.51	-0.99	-0.68	-0.53	-1.04	-1.16	-1.19
TUBB4	Tubulin, beta 4 || Hs.110837 || AK095202 ||1190309	1	-0.01	0.01	0.38	0.22	0.34	0.33			0.01	0.06	-0.07	-0.01	0.23	0.76	0.76	0.93	0.81	0.98	1.03	0.82	0.97	0.98	1.03	1.14	1.18	0.94
POLD1	Polymerase (DNA directed), delta 1, catalytic subunit 125kDa || Hs.279413 || M80397 ||1165253	1	0.065	-0.065	0.025	0.295	-0.025	-0.105			0.03667	-0.1333	0.09667	0.1467	0.4567	1.007	1.357	1.547	1.427	1.657	1.707	1.667	1.847	1.717	1.637	1.587	1.527	1.417
POLD1	Polymerase (DNA directed), delta 1, catalytic subunit 125kDa || Hs.279413 || M80397 ||1188307	1	0.04	-0.04	-0.06	0.35	-0.14	-0.17			-0.05667	0.02333	0.03333	0.06333	0.3933	1.053	1.253	1.463	1.273	1.533	1.633	1.633	1.883	1.603	1.523	1.623	1.403	1.253
PLA2G4C	Phospholipase A2, group IVC (cytosolic, calcium-independent) || Hs.18858 || BC063416 ||1180972	8	-0.025	0.025	0.015	-0.315	-0.515	-0.385			0.05	-0.39	0.34	0.45	-0.04	-0.38	-0.62	-0.56	-0.52	-0.77	-0.94	-0.93	-1.16	-0.97	-1.06	-1.2	-0.84	-0.93
CLIPR-59	CLIP-170-related protein || Hs.466539 || AJ427922 ||1171279	8	0.125	-0.125	0.075	-0.505	0.115	0.165			-0.1067	0.1133	-0.006667	-0.3467	-0.1667	-0.7267	-0.9667	-0.9867	-1.047	-1.087	-1.107	-1.077	-1.247	-1.027	-1.027	-1.067	-1.057	-1.307
ITGAV	Integrin, alpha V (vitronectin receptor, alpha polypeptide, antigen CD51) || Hs.436873 || BC047454 ||1161933	6	0.08	-0.08	-0.01	0.06	-0.02	0.11			-0.02333	-0.08333	0.1067	0.09667	-0.3833	-0.3233	-0.5533	-0.6933	-0.4933	-0.7433	-1.023	-0.7633	-1.253	-1.003	-0.9933	-1.223	-1.253	-1.213
MGC11266	Hypothetical protein MGC11266 || Hs.546428 || CR617150 ||1167974	1	-0.065	0.065	0.015	-0.235	0.375	0.295			-0.14	0.1	0.04	0.02	0.5	0.6	1.06	1.04	1.2	1.19	1.43	0.92	1.32	1.1	0.98	1.56	1.58	1.39
CRIM1	Cysteine-rich motor neuron 1 || Hs.332847 || BX648755 ||1164629	8	0.045	-0.045	-0.195	-0.175	-0.025	-0.075			-0.07333	0.1667	-0.09333	-0.1233	-0.6633	-0.4533	-0.9133	-1.013	-0.8833	-1.093	-1.403	-0.7833	-1.353	-1.103	-0.8433	-1.243	-1.403	-1.213
ZNF436	Zinc finger protein 436 || Hs.293798 || AB051497 ||1172186	6	0.115	-0.115	0.245	0.255	-0.065	0.365			0.03667	0.03667	-0.07333	0.2467	-0.5733	-0.7533	-1.033	-1.143	-1.183	-1.373	-1.653	-1.213	-2.083	-1.713	-1.463	-1.873	-2.193	-2.323
	|| || A_23_P5171 ||1186235	1	0.06	-0.06	-0.1	0.07	0.01	0.02			-0.1533	0.1867	-0.03333	0.1367	0.3467	0.7667	1.007	0.9467	1.197	1.307	1.157	1.267	1.237	1.077	1.067	0.9467	0.9167	0.7867
	|| || ENST00000359610 ||1195373	5	0.215	-0.215	-0.095	-0.105	0.205	-0.035			-0.07	0.02	0.05	-0.28	-0.31	-0.38	0.01	0.39	-0.08	0.79	0.81	1.31	1.55	1.77	1.37	2.29	2.39	2.47
PUSL1	Pseudouridylate synthase-like 1 || Hs.400659 || BC034304 ||1171910	1	0.145	-0.145	-0.075	-0.045	0.165	0.095			-0.07667	0.2033	-0.1267	0.2733	0.8333	0.9233	1.243	1.183	1.283	1.303	1.433	1.333	1.563	1.353	1.263	1.293	0.9533	0.8733
DKFZP434B168	DKFZP434B168 protein || Hs.369285 || AK001363 ||1182027	3	0.11	-0.11	0.17	0.56	0.12	0.19			-0.07333	0.02667	0.04667	0.1667	1.027	1.377	1.627	1.487	1.727	1.737	1.467	1.337	1.447	1.077	1.107	0.8867	0.7567	1.117
KIF11	Kinesin family member 11 || Hs.8878 || U37426 ||1184606	3	0.285	-0.285	-0.165	0.275	0.045	0.155			-0.3567	0.3433	0.01333	-0.08667	0.3633	0.7633	1.533	1.443	1.463	1.553	1.573	1.333	1.613	1.173	1.013	1.073	0.8533	0.7133
TAF5	TAF5 RNA polymerase II, TATA box binding protein (TBP)-associated factor, 100kDa || Hs.96103 || BC052268 ||1175443	3	0		0.29	0.34	-0.02	0.25			0.006667	0.1467	-0.1533	0.2367	0.9567	1.337	1.277	1.277	1.567	1.117	1.217	1.327	1.447	1.217	0.9667	0.6267		0.6867
ZNF43	Zinc finger protein 43 (HTF6) || Hs.534365 || BC006528 ||1188729	3	-0.04	0.04	0.17	0.03	-0.27	-0.09			0.1467	-0.05333	-0.09333	0.2867	0.6967	1.087	1.337	1.397	1.207	1.137	1.117	0.7667	0.9367	0.7467	0.4667	0.5767	0.3367	0.5567
NDST2	N-deacetylase/N-sulfotransferase (heparan glucosaminyl) 2 || Hs.225129 || BC035711 ||1177557	8	0.035	-0.035	-0.175	-0.235	-0.105	-0.345			-0.03333	-0.1533	0.1867	0.05667	-0.2333	-0.5833	-0.6533	-0.7633	-0.8133	-0.9533	-1.063	-0.7933	-1.183	-0.8733	-0.8733	-1.303	-1.233	-1.313
NAV2	Neuron navigator 2 || Hs.502116 || AB037840 ||1192603	8	-0.07	0.07	-0.12	-0.22	0.08	0.26			0.05667	-0.04333	-0.01333	-0.4133	-1.033	-1.243	-1.413	-1.733	-1.183	-1.513	-1.713	-1.473	-1.693	-1.773	-1.443	-1.953	-1.803	-1.753
DCPS	Decapping enzyme, scavenger || Hs.504249 || AF532613 ||1189940	1	0		0.11	0.41	-0.11	-0.07			-0.02	0.23	-0.21	0.16	0.1	0.55	0.61	0.69	0.85	0.8	0.87	0.95	1.06	0.93	0.97	1.09	1.04	0.82
	|| || A_23_P52806 ||1192506	2	0		-0.16	-0.45	-0.3	-0.2			0.03667	0.006667	-0.04333	0.006667	-0.2933	-0.4033	-0.2633	-0.4233	-0.4033	-0.6133	-0.7933	-0.6733	-0.8733	-0.8233	-0.8633	-1.103	-1.293	-1.303
EED	Embryonic ectoderm development || Hs.503510 || AF080227 ||1167782	3	-0.015	0.015	0.335	0.315	0.435	0.385			-0.04333	0.03667	0.006667	0.2367	1.177	1.367	1.717	1.777	1.567	1.737	1.647	1.327	1.317	1.067	0.7567	0.5867	0.5667	0.6167
TIMELESS	Timeless homolog (Drosophila) || Hs.118631 || BC050557 ||1165275	1	0.03	-0.03	0.39	0.89	0.09	0.38			-0.05667	0.1533	-0.09667	0.1933	0.6133	1.093	1.133	1.253	1.413	1.333	1.423	1.423	1.493	1.443	1.463	1.493	1.733	1.683
ARNTL2	Aryl hydrocarbon receptor nuclear translocator-like 2 || Hs.434269 || AF246960 ||1179340	4	0.17	-0.17	-0.06	0.08	-0.17	0.17			-0.2	0.21	-0.01	0.08	0.3	0.38	0.59	0.67	0.9	1.1	0.94	1.34	1.33	1.29	1.08	1.55	1.71	1.64
CGI-116	CGI-116 protein || Hs.405692 || AF155655 ||1169825	8	-0.11	0.11	-0.35	-0.26	-0.22	-0.35			0.1067	-0.3133	0.2067	-0.2633	-0.3333	-0.6133	-0.8833	-0.8433	-0.9533	-1.133	-1.063	-0.9833	-1.163	-1.053	-1.123	-1.123	-0.9433	-1.163
DAAM1	Dishevelled associated activator of morphogenesis 1 || Hs.19156 || AB014566 ||1173695	8	0.035	-0.035	-0.175	-0.015	-0.195	-0.255			-0.1233	0.09667	0.02667	-0.1233	-0.2833	-0.7033	-0.3133	-0.7933	-0.8233	-0.6733	-0.9533	-0.6933	-0.9533	-0.8633	-1.163	-1.343	-0.7133	-1.083
EIF3S1	Eukaryotic translation initiation factor 3, subunit 1 alpha, 35kDa || Hs.404056 || AF090923 ||1185919	3	-0.02	0.02	0	0.18	0.32	0.24			2.22E-16	0.05	-0.05	0.23	0.65	0.99	1.12	1.16	1.23	1.26	1.25	1.05	1.25	0.98	0.9	0.98	0.93	0.73
	|| || A_23_P54373 ||1171398	1	-0.045	0.045	-0.355	-0.015	0.345	0.095			0.01333	-0.03667	0.02333	-0.2167	0.1133	0.5333	1.023	0.8033	0.8833	1.113	1.353	1.083	1.443	1.213	0.7833	1.273	0.9733	0.9533
TYRO3	TYRO3 protein tyrosine kinase || Hs.381282 || U02566 ||1188814	4	0.08	-0.08	0.3	0.18	0.35	0.32			-0.01	0.14	-0.13	-0.09	0.25	0.63	0.76	0.74	0.84	1.05	0.91	1.03	1.07	1.05	1.04	1.21	1.39	1.39
KIF22	Kinesin family member 22 || Hs.119324 || L29096 ||1182248	3	0.11	-0.11	-0.1	-0.01	-0.13	-0.13			-0.1867	0.2833	-0.09667	-0.1367	0.1033	0.5333	0.4333	0.6633	0.9933	1.043	1.173	1.023	1.043	0.8633	0.8233	0.4033	0.1633	0.06333
CIRH1A	Cirrhosis, autosomal recessive 1A (cirhin) || Hs.461113 || AK074795 ||1184072	1	0.005	-0.005	0.175	0.115	0.125	0.215			0.01333	-0.03667	0.02333	-0.1267	0.4933	0.9433	1.053	1.073	1.343	1.343	1.373	1.303	1.413	1.053	1.143	1.213	1.253	0.9033
	|| || THC2207462 ||1192404	3	0.055	-0.055	0.185	0.665	0.365	0.215			-0.1233	0.2167	-0.09333	0.4867	0.8567	1.787	1.567	1.537	1.927	1.667	1.477	1.547	1.267	1.167	1.177	1.167	0.7667	0.8967
CLDN9	Claudin 9 || Hs.296949 || AK091002 ||1160215	7	0.03	-0.03	-0.11	-0.19	-0.19	-0.06			-0.01333	-0.03333	0.04667	0.03667	-0.2133	-0.2333	-0.1633	-0.3433	-0.2933	-0.1233	-0.06333	0.2567	0.3967	0.5067	0.7567	1.447	2.237	2.297
CGI-37	Comparative gene identification transcript 37 || Hs.501513 || AB112439 ||1196142	3	-0.065	0.065	-0.125	-0.065	0.055	-0.085			0.003333	-0.05667	0.05333	0.2133	0.7933	1.103	1.293	1.293	1.373	1.283	1.233	1.153	1.063	0.9633	0.8633	0.6833	0.4733	0.4033
HERPUD1	Homocysteine-inducible, endoplasmic reticulum stress-inducible, ubiquitin-like domain member 1 || Hs.146393 || AF217990 ||1163958	2	0		0.26	-0.08	0.25	0.44			0.06667	-0.1633	0.09667	-0.1033	-0.3233	-0.7733	-0.5133	-0.5833	-0.7933	-0.7633	-0.7933	-0.9333	-1.213	-1.283	-1.093	-1.783	-1.593	-1.733
SLC25A19	Solute carrier family 25 (mitochondrial deoxynucleotide carrier), member 19 || Hs.514470 || BC001075 ||1184045	3	-0.14	0.14	-0.18	-0.19	-0.25	-0.29			-0.006667	-0.1767	0.1833	0.06333	0.8033	1.283	1.473	1.463	1.413	1.593	1.523	1.213	1.333	1.173	1.003	0.9033	0.8233	0.4333
ULK2	Unc-51-like kinase 2 (C. elegans) || Hs.168762 || CR613562 ||1183255	2	-0.065	0.065	-0.105	-0.705	-0.385	-0.205			-0.02333	0.006667	0.01667	-0.2433	-0.1433	-0.7533	-0.9533	-0.8433	-0.7233	-1.073	-1.293	-0.9233	-1.283	-1.163	-1.393	-1.553	-1.423	-1.893
LOC284058	Hypothetical protein LOC284058 || Hs.405514 || AL117476 ||1160800	8	-0.095	0.095	0.015	-0.085	-0.035	0.055			0.003333	0.05333	-0.05667	-0.1967	-0.6167	-0.8567	-0.9067	-0.9767	-0.9167	-1.027	-1.277	-1.247	-1.557	-1.327	-1.177	-1.707	-1.387	-1.217
NCL	Nucleolin || Hs.79110 || AK127608 ||1190492	1	0.16	-0.16	0.14	0.34	0.3	0.11			-0.08667	0.1933	-0.1067	0.1433	0.6633	1.043	1.403	1.483	1.303	1.573	1.533	1.473	1.643	1.323	1.243	1.303	0.8233	0.7633
CCBE1	Collagen and calcium binding EGF domains 1 || Hs.34333 || BX640826 ||1160616	8	0.065	-0.065	0.175	-0.015	-0.085	0.115			0.04	-0.17	0.13	-0.12	-0.72	-0.76	-1.01	-0.96	-1.2	-1.04	-2.24	-1.07	-1.33	-1.17	-0.83	-1.4	-1.3	-1.09
P15RS	Hypothetical protein FLJ10656 || Hs.464912 || AF419845 ||1182914	1	-0.125	0.125	0.095	-0.115	0.415	0.205			0.1733	-0.1167	-0.05667	-0.09667	0.1833	0.4033	0.9133	1.033	0.8233	0.9833	1.043	0.9133	1.013	1.083	0.8733	0.7833	0.7033	0.8333
FLJ12895	Hypothetical protein FLJ12895 || Hs.235390 || BC006205 ||1164009	2	0.075	-0.075	0.295	0.185	-0.385	-0.055			0.05667	0.006667	-0.06333	0.05667	0.1067	0.07667	-0.2233	-0.3833	-0.02333	-0.6133	-0.7133	-0.5233	-1.013	-0.7633	-0.4833	-1.283	-0.9933	-1.603
LU	Lutheran blood group (Auberger b antigen included) || Hs.155048 || CR611746 ||1165551	5	-0.07	0.07	0.44	0.25	0.38	0.39			0.09667	-0.1033	0.006667	0.05667	0.1767	0.4067	0.4567	0.4667	0.5567	0.6467	0.7667	0.7567	1.037	1.177	1.287	1.637	2.097	2.177
CEACAM1	Carcinoembryonic antigen-related cell adhesion molecule 1 (biliary glycoprotein) || Hs.512682 || X16356 ||1171680	7	-0.255	0.255	-0.035	0.005	-0.175	-0.115			0.1767	-0.1533	-0.02333	-0.08333	0.1467	-0.1033	-0.2833		0.03667	0.1867	0.4867	0.7367	0.8967	0.7067	0.9667	2.287	2.457	2.717
SYT3	Synaptotagmin III || Hs.515554 || AL136594 ||1163653	5	0.18	-0.18	0.24	0.33	0.1	-0.08			-0.03333	0.02667	0.006667	0.2667	-0.04333	0.1267	0.08667	0.3167	0.3367	0.3767	0.3267	0.7267	0.7667	0.7967	0.8867	1.557	1.647	1.757
TNNT1	Troponin T1, skeletal, slow || Hs.534085 || CR615279 ||1164187	5	-0.085	0.085	-0.025	-0.145	-0.135	-0.185			0	-0.08	0.08	-0.17	0.05	-0.16	0.11	0.09	0.01	0.19	0.43	0.69	0.96	1.03	0.94	1.5	1.77	1.81
LENG8	Leukocyte receptor cluster (LRC) member 8 || Hs.502378 || BC028048 ||1191203	5	-0.005	0.005	0.085	-0.045	-0.035	0.075			0.02333	-0.08667	0.06333	-0.06667	-0.1267	-0.08667	-0.006667	-0.01667	0.003333	0.2533	0.3933	0.5133	1.073	1.053	0.7833	1.253	1.563	1.483
ZNF430	Zinc finger protein 430 || Hs.466289 || AY269787 ||1162560	3	0.08	-0.08	0.32	0.1	-0.03	0.11			0.005	-0.005		0.205	0.675	1.015	1.005	1.105	0.955	1.025	1.075	0.465	0.725	0.645	0.325	0.355	0.115	0.195
TIMM13	Translocase of inner mitochondrial membrane 13 homolog (yeast) || Hs.75056 || BC008607 ||1164329	1	0.07	-0.07	-0.04	0.14	0.01	0.02			-0.02667	0.05333	-0.02667	0.1933	0.2033	0.7433	0.8933	0.8833	1.093	1.143	1.053	1.173	1.133	1.093	1.163	1.123	0.8833	0.8733
AAMP	Angio-associated, migratory cell protein || Hs.83347 || BC008809 ||1178889	1	-0.125	0.125	0.105	0.135	0.285	0.125			0.06667	-0.02333	-0.04333	0.2467	0.2767	0.8267	0.7367	1.017	0.7867	0.9067	1.187	0.9867	1.117	1.047	0.8467	0.9867	0.5567	0.4767
HMGA1L4	High mobility group AT-hook 1-like 4 || Hs.410786 || BC064425 ||1159526	5	-0.015	0.015	0.415	0.035	-0.075	0.015			0.1267	0.006667	-0.1333	0.1667	-0.1033	0.3867	0.2767	0.3067	0.8467	0.3967	0.9367	0.8367	0.8967	0.9867	1.397	2.197	1.927	2.387
LOC129293	Hypothetical protein LOC129293 || Hs.469134 || AK128325 ||1159500	3	0		0.11	0.09	-0.3	-0.25			-0.08333	0.2167	-0.1333	-0.1833	0.4467	0.7267	1.167	1.217	1.077	1.487	1.557	1.317	1.387	1.207	0.9167	0.9767	0.5567	0.7167
H2-ALPHA	**Alpha-tubulin isotype H2-alpha || Hs.503749 || BC057810 ||1178952	5	0	0	0.16	0.06	0.13	0.09			-0.1033	0.03667	0.06667	0.2467	0.1667	0.2067	0.3267	0.3767	0.2667	0.2967	0.4767	0.5167	0.3867	0.5167	0.6567	1.027	1.327	1.317
FAP	Fibroblast activation protein, alpha || Hs.516493 || U09278 ||1182569	6	0.34	-0.34	0.31	0.24	0.34	0.61			-0.1533	0.3767	-0.2233	0.006667	-0.4933	-0.4633	-0.6133	-0.9033	-0.6833	-0.7033	-1.023	-0.6833	-1.233	-0.8933	-0.6733	-1.143	-0.9533	-1.053
HSPE1	Heat shock 10kDa protein 1 (chaperonin 10) || Hs.1197 || BC023518 ||1164627	3	0.02	-0.02	0.04	0.26	0.24	0.03			0.04	-0.04	0	0.2	0.67	0.93	1.32	1.37	1.33	1.59	1.64	1.44	1.69	1.4	1.09	0.89	0.61	0.43
	|| || AF090938 ||1182320	7	0.04	-0.04	5.55E-17	-0.09	0.19	0.14			-0.08333	0.09667	-0.01333	-0.1333	-0.3033	-0.3033	-0.2633	-0.1333	-0.1833	0.07667	0.1667	0.1767	0.6767	0.5467	0.6767	1.377	1.567	1.847
CDC45L	CDC45 cell division cycle 45-like (S. cerevisiae) || Hs.474217 || CR604288 ||1178445	1	0.085	-0.085	0.225	0.625	0.355	0.295			-0.07	0.19	-0.12	-0.32	0.68	2.23	2.96	3.11	3.07	3.64	3.82	3.78	4.06	3.78	3.73	4	3.94	3.93
MMP11	Matrix metalloproteinase 11 (stromelysin 3) || Hs.143751 || X57766 ||1190200	8	0.225	-0.225	0.045	-0.855	0.345	0.085			0.2033	0.2533	-0.4567	-0.2367	-0.4267	-1.357	-0.6067	-0.09667	-1.517	-0.5467	-0.4967		-0.1267	-0.1367	-1.157	-0.4767	-0.8567	-0.8667
URB	Steroid sensitive gene 1 || Hs.477128 || BC073164 ||1169710	8	0.345	-0.345	-0.035	-0.045	-0.695	0.055			-0.1267	0.3933	-0.2667	-0.2067	-0.9967	-0.7067	-1.137	-1.287	-0.8167	-0.9167	-1.347	-0.9567	-1.707	-1.157	-0.7467	-1.337	-1.517	-1.167
NOLA1	Nucleolar protein family A, member 1 (H/ACA small nucleolar RNPs) || Hs.69851 || AJ276003 ||1174575	3	0.035	-0.035	0.115	0.195	0.235	0.255			0.01333	0.08333	-0.09667	0.1733	0.6733	1.123	1.483	1.443	1.433	1.453	1.413	1.203	1.263	1.073	0.9433	0.8733	0.5833	0.5133
CCNA2	Cyclin A2 || Hs.85137 || X51688 ||1189018	3	0.165	-0.165	-0.275	0.105	0.055	0.105			-0.1833	0.2267	-0.04333	-0.3633	-0.08333	0.9067	1.307	1.437	1.527	1.647	1.687	1.327	1.377	1.057	0.9067	0.7767	0.7767	0.7267
	|| || A_23_P58353 ||1168845	1	0.095	-0.095	0.005	0.295	0.075	0.195			-0.01	-0.02	0.03	-0.04	0.3	1.01	1.16	1.18	1.44	1.49	1.38	1.39	1.44	1.22	1.27	1.06	1.04	0.94
PDGFC	Platelet derived growth factor C || Hs.148162 || AF091434 ||1181868	8	-0.07	0.07	-0.3	-0.12	-0.38	-0.13			0.05	-0.17	0.12	-0.02	-0.7	-0.6	-0.87	-0.97	-1.04	-1.18	-1.49	-1.14	-1.58	-1.29	-1.11	-1.61	-1.8	-1.56
KHK	Ketohexokinase (fructokinase) || Hs.159525 || X78678 ||1193286	1	-0.04	0.04	-0.24	0.08	-0.45	-0.21			0.1	-0.03	-0.07	0.11	1.34	1.91	2.1	2.27	2.25	2.38	2.4	2.44	2.27	2.29	2.06	2.02	1.69	1.44
MGAT1	Mannosyl (alpha-1,3-)-glycoprotein beta-1,2-N-acetylglucosaminyltransferase || Hs.519818 || AK075429 ||1168600	7	0	0	0.18	0.05	0.09	0.17			0.09667	0.006667	-0.1033	-0.01333	-0.03333	0.1067	-0.003333	0.09667	-0.003333	0.1067	0.1367	0.4067	0.3467	0.5567	0.9667	2.067	2.447	2.927
MGC5297	Hypothetical protein MGC5297 || Hs.441734 || AF161354 ||1179747	3	0.125	-0.125	0.075	0.435	0.265	0.225			0.06333	0.08333	-0.1467	0.1333	0.5133	1.133	1.173	1.203	1.253	1.373	1.403	1.253	1.153	1.023	0.7733	0.7933	0.5433	0.5033
FLJ12787	Src-associated protein SAW || Hs.406703 || CR457295 ||1177772	3	-0.11	0.11	-0.32	-0.07	0.05	0.17			-0.14	0.02	0.12	0.01	0.7	1.11	1.3	1.33	1.5	1.62	1.38	1.17	1.35	0.86	0.75	0.58	0.4	0.01
ELL2	Elongation factor, RNA polymerase II, 2 || Hs.192221 || BX538289 ||1169488	8	-0.05	0.05	-0.34	-0.1	-0.27	-0.15			-0.1233	0.1367	-0.01333	-0.4333	-1.233	-1.023	-1.333	-1.403	-1.103	-1.333	-1.613	-1.093	-1.773	-1.543	-1.043	-1.703	-2.013	-1.983
HAND1	Heart and neural crest derivatives expressed 1 || Hs.152531 || BC021190 ||1171056	7	-0.34	0.34	0.27	0.21	-0.09	-0.15			0.006667	-0.02333	0.01667	-0.01333	-0.2333	-0.3033	-0.07333	-0.1533	0.1567	0.4667	0.1567	0.6167	0.4767	0.5067	0.5767	1.307	2.067	1.937
	|| || A_23_P59069 ||1157186	4	-0.075	0.075	-0.065	0.105	-0.385	-0.335			0.17	-0.45	0.28	0.25	0.38	0.63	0.47	0.43	0.77	0.76	0.76	0.86	0.97	1.07	1.21	1.31	1.4	1.48
HECA	Headcase homolog (Drosophila) || Hs.197644 || BC070068 ||1178057	8	-0.13	0.13	-0.1	-0.16	0.1	0.13			0.04667	-0.05333	0.006667	-0.07333	-0.4933	-0.6233	-0.7733	-0.9133	-0.8433	-0.9033	-0.9733	-1.073	-1.283	-1.183	-1.253	-1.493	-1.383	-1.103
MKRN1	Makorin, ring finger protein, 1 || Hs.490347 || BC025955 ||1158253	6	0.01	-0.01	0.23	0.16	0.11	0.23			-0.01	0.03	-0.02	0.02	-0.26	-0.19	-0.49	-0.54	-0.41	-0.75	-0.8	-0.8	-1.05	-0.9	-0.74	-1.04	-1.1	-0.83
ZNF138	Zinc finger protein 138 (clone pHZ-32) || Hs.530045 || AK055644 ||1160925	3	0.145	-0.145	-0.185	-0.245	0.055	-0.075			0.21	-0.29	0.08	0.01	0.41	0.92	0.98	1.05	1.2	1.12	1.35	0.75	1.02	0.79	0.39	0.57	0.05	-0.06
FABP5	Fatty acid binding protein 5 (psoriasis-associated) || Hs.408061 || BC019385 ||1186148	1	0.265	-0.265	0.275	0.335	0.095	-0.145			-0.1433	0.2767	-0.1333	0.01667	1.677	2.187	2.707	2.767	2.737	3.067	3.237	3.137	3.487	3.297	3.137	3.497	3.257	3.187
PTTG3	Pituitary tumor-transforming 3 || Hs.521097 || AF095289 ||1176759	5	0.09	-0.09	-0.58	-0.13	-0.29	0.02			-0.09333	0.1567	-0.06333	0.1867	-0.08333	-0.02333	0.02667	0.2467	0.3067	0.6367	0.7067	0.7867	1.077	1.137	0.8767	1.257	1.387	1.397
CCIN	Calicin || Hs.115460 || Z46967 ||1191610	5	-0.075	0.075	0.145	0.025	0.075	-0.035			0.03	-0.07	0.04	0.27	0.16	0.2	-5.55E-17	0.16	0.05	0.26	0.5	0.55	0.64	0.74	0.85	1.56	1.41	1.51
SMC2L1	SMC2 structural maintenance of chromosomes 2-like 1 (yeast) || Hs.119023 || AJ420415 ||1160838	1	0.09	-0.09	0.12	0.48	-0.03	0.23			-0.006667	-0.09667	0.1033	0.3733	-0.04667	0.5433	0.7033	0.7733	1.133	1.073	1.413	1.343	1.343	1.093	1.253	1.053	0.9633	0.9133
C9orf64	Chromosome 9 open reading frame 64 || Hs.208914 || BC004407 ||1161907	4	0.195	-0.195	0.335	0.155	0.145	0.115			0.14	0.22	-0.36	0.37	0.07	0.63	0.73	0.67	0.79	1.16	1.08	1.31	1.29	1.27	1.33	2	2.2	2.21
SMARCA2	SWI/SNF related, matrix associated, actin dependent regulator of chromatin, subfamily a, member 2 || Hs.298990 || BC066596 ||1165959	2	-0.08	0.08	-0.13	-0.01	-0.49	-0.37			0.08	-0.15	0.07	-0.18	-0.05	-0.18	-0.26	-1.41	-0.47	-0.64	-0.51	-0.54	-0.77	-0.86	-0.45	-0.97	-1.01	-1.02
ALG12	Asparagine-linked glycosylation 12 homolog (yeast, alpha-1,6-mannosyltransferase) || Hs.526711 || AF258571 ||1190622	7	0.01	-0.01	-0.15	0.09	-0.03	-0.06			0.03333	-0.02667	-0.006667	0.1833	0.06333	-0.1267	-0.2767	-0.1067	-0.1367	-0.1667	0.1633	0.2233	0.3833	0.7233	0.9433	2.003	2.823	3.173
MGC4825	Hypothetical protein MGC4825 || Hs.495851 || BC002333 ||1161240	4	0.105	-0.105	0.145	0.175	0.205	-0.055			-0.01667	0.02333	-0.006667	-0.1667	0.4033	0.6033	0.8533	0.8733	0.8433	0.9933	1.263	1.133	1.293	1.263	1.203	1.383	1.403	1.223
PLCXD1	Phosphatidylinositol-specific phospholipase C, X domain containing 1 || Hs.522568 || AK002185 ||1190823	3	0.055	-0.055	0.185	0.485	-0.195	-0.215			-0.18	0.13	0.05	0.04	1.15	0.9	0.74	1.14	0.79	0.86	1.12	0.69	0.88	0.65	0.42	0.6	0.28	0.44
VAMP4	Vesicle-associated membrane protein 4 || Hs.6651 || AL035296 ||1194967	8	-0.265	0.265	-0.255	-0.405	0.115	-0.115			0.07333	-0.09667	0.02333	-0.2067	-0.3267	-0.9367	-0.9067	-0.7367	-0.5167	-1.087	-0.8567	-0.5367	-1.237	-0.9767	-0.8267	-0.5767	-1.067	-0.9067
	|| || ENST00000316308 ||1186186	2	-0.365	0.365	0.295	0.275	0.625	0.165			-0.05667	-0.1567	0.2133	1.043	0.1133	0.2233	-0.09667	-0.4767	-0.1767	-0.3467	-0.9067	-0.3867	-1.277	-0.5867	-0.4367	-0.8167	-1.427	-1.397
	|| || A_23_P61945 ||1156880	6	0.075	-0.075	0.005	-0.195	-0.225	-0.175			-0.006667	0.1633	-0.1567	-0.1267	-0.8967	-0.8167	-0.9867	-0.9267	-1.267	-1.257	-1.117	-1.167	-1.507	-1.277	-1.187	-1.447	-1.627	-1.807
MGC4659	Hole gene || Hs.157527 || BC004221 ||1159473	3	0.09	-0.09	0.24	0.29	-0.04	-0.26			0.04667	-0.01333	-0.03333	0.1667	1.477	1.637	1.297	1.297	1.397	1.067	1.107	0.8467	0.9667	0.8067	0.4267	0.4567	0.1567	-0.1133
THBS2	Thrombospondin 2 || Hs.371147 || L12350 ||1189692	2	0.18	-0.18	0.02	-0.34	-0.19	-0.03			0	0.16	-0.16	-0.25	-0.22	-0.75	-0.71	-0.79	-1	-1.04	-1.13	-1.12	-1.14	-0.96	-1.08	-1.45	-1.65	-1.7
UBL4	Ubiquitin-like 4 || Hs.76480 || BC043346 ||1165111	4	0.115	-0.115	0.255	0.345	0.355	0.375			-0.006667	-0.06667	0.07333	0.5333	0.3833	0.6933	0.4233	0.5633	0.6933	0.5033	0.4133	0.5833	0.4033	0.6833	0.6933	1.053	1.073	1.163
PPT1	Palmitoyl-protein thioesterase 1 (ceroid-lipofuscinosis, neuronal 1, infantile) || Hs.3873 || BC008426 ||1175202	1	0.19	-0.19	0.23	0.37	0.24	0.32			-0.01333	0.06667	-0.05333	0.006667	0.5167	0.8767	0.9667	0.9967	1.217	1.227	1.347	1.167	1.497	1.237	1.237	1.097	1.017	0.9367
SPRR3	Small proline-rich protein 3 || Hs.139322 || AY118269 ||1165665	5	0.085	-0.085	0.275	0.115	0.145	0.025			-0.02	0.09	-0.07	0.14	0.3	0.06	0.19	0.2	0.14	0.3	0.44	0.63	0.49	0.47	0.96	1.66	1.86	2.15
U2AF1	**U2(RNU2) small nuclear RNA auxiliary factor 1 || Hs.365116 || BC001177 ||1184906	1	0.04	-0.04	0	-0.08	0.2	0.18			0.04333	-0.03667	-0.006667	-0.03667	0.3233	0.6833	0.8933	0.9433	0.9333	1.063	1.033	1.003	1.223	1.023	0.9233	1.123	1.043	0.9933
U2AF1	U2(RNU2) small nuclear RNA auxiliary factor 1 || Hs.365116 || BC001177 ||1191455	1	0.125	-0.125	0.105	0.155	0.185	0.245			0.05	-0.05	0	0.04	0.31	0.79	0.99	0.94	1.05	1.08	1.13	1.06	1.22	1.11	1.07	1.21	1.13	1.12
POGZ	Pogo transposable element with ZNF domain || Hs.489873 || BX537838 ||1174009	2	-0.12	0.12	-0.32	-0.26	-0.32	-0.29			0.04667	-0.1433	0.09667	-0.05333	-0.2633	-0.3133	-0.4033	-0.4733	-0.5533	-0.8533	-1.053	-0.7433	-1.213	-0.9133	-0.8933	-1.183	-1.303	-1.023
SDF2L1	Stromal cell-derived factor 2-like 1 || Hs.303116 || AF277316 ||1195260	3	0.16	-0.16	0.13	-0.21	0.4	0.32			0.01	0.06	-0.07	0.71	1.09	0.46	1.07	1.24	0.37	0.73	1.11	0.75	1.13	1.07	0.67	0.86	0.64	0.48
C1orf31	Chromosome 1 open reading frame 31 || Hs.23198 || BC064905 ||1184709	1	0.1	-0.1	0	0.06	0.18	0.02			0.01333	0.1133	-0.1267	0.2133	0.5933	0.7133	0.9833	1.003	0.9633	1.033	1.033	0.9733	1.113	1.063	0.9433	1.033	0.8733	0.8433
DERL3	Der1-like domain family, member 3 || Hs.159971 || AK096976 ||1160092	4	-0.095	0.095	-0.025	-0.385	0.345	0.005			-0.3467	0.05333	0.2933	0.2133	0.4233	1.643	1.853	1.733	2.383	2.623	2.413	3.003	2.753	2.713	2.833	3.113	3.303	2.993
HSPA14	Heat shock 70kDa protein 14 || Hs.534169 || CR610820 ||1157526	1	0.12	-0.12	-0.33	-0.08	-0.02	-0.07			-0.05	0.08	-0.03	-0.13	0.53	0.78	1.44	1.47	1.34	1.76	1.96	1.57	2	1.65	1.25	1.48	1	0.82
SUPV3L1	Suppressor of var1, 3-like 1 (S. cerevisiae) || Hs.106469 || BC036112 ||1195960	1	-0.14	0.14	-0.22	-0.27	-0.05	-0.06			0.1067	-0.1833	0.07667	-0.1033	0.2567	0.5567	0.8967	0.9367	1.107	1.187	1.117	1.107	1.207	1.217	0.9867	1.147	0.9967	0.9667
	|| || A_23_P64184 ||1192679	1	-0.095	0.095	-0.095	0.005	0.175	0.085			0.01667	-0.1133	0.09667	-0.1933	0.4067	0.6567	0.8867	1.037	1.077	1.327	1.287	1.207	1.317	1.247	1.247	1.357	1.257	1.217
MGC3731	Hypothetical protein MGC3731 || Hs.326372 || CR456463 ||1190865	1	0.13	-0.13	0.09	0.05	-0.03	-0.24			0.003333	-0.02667	0.02333	-0.07667	0.6133	0.8333	1.053	0.8133	0.9733	1.123	1.203	1.073	1.333	1.003	0.8433	0.8433	1.033	0.8833
STK38L	Serine/threonine kinase 38 like || Hs.184523 || AB023182 ||1186127	3	-0.175	0.175	-0.025	0.255	0.215	0.175			-0.05667	0.04333	0.01333	0.2733	0.3333	1.043	1.343	1.223	1.533	1.673	1.493	1.143	1.503	1.113	0.6533	0.8233	1.023	1.133
ADMR	Adrenomedullin receptor || Hs.483909 || Y13583 ||1161224	7	0.075	-0.075	-0.425	-0.355	-0.345	-0.175			0.1133	-0.09667	-0.01667	-0.5467	0.03333	0.04333	0.09333	-0.04667	-0.01667	0.1333	0.04333	0.1533	0.4333	0.5033	0.1833	1.463	2.003	2.103
TNRC6B	Trinucleotide repeat containing 6B || Hs.372082 || XM_039385 ||1190599	6	-0.1	0.1	0.11	-0.14	0.03	0.08			0.08667	-0.003333	-0.08333	0.09667	-0.3633	-0.5233	-0.6133	-0.6233	-0.9033	-0.9733	-0.7433	-0.9833	-0.9433	-0.8633	-0.8233	-1.103	-1.263	-1.133
HSU79274	Protein predicted by clone 23733 || Hs.436618 || CR609045 ||1182279	1	-0.105	0.105	-0.105	-0.095	0.125	0.095			0.03667	-0.1033	0.06667	0.1267	0.9967	1.097	1.567	1.817	1.557	1.897	1.897	2.227	2.097	2.107	2.027	1.927	1.887	1.717
RAB2B	RAB2B, member RAS oncogene family || Hs.22399 || AK027730 ||1182166	7	-0.105	0.105	0.165	-0.405	-0.015	-0.245			-0.1433	-0.1133	0.2567	0.06667	-0.1133	-0.1333	-0.2533	-0.2233	-0.01333	-0.1833	-0.06333	-0.08333	0.1267	0.1467	0.1867	1.367	1.497	1.747
	LOC440308 || Hs.546646 || AF180519 ||1180091	8	0.03	-0.03	0.2	-0.32	0.05	0.06			0.01667	0.06667	-0.08333	-0.1033	-0.2533	-0.6933	-0.6733	-0.8433	-0.8833	-1.023	-1.183	-0.8833	-1.133	-0.9933	-0.8033	-0.7733	-0.7633	-0.5433
ITPKA	Inositol 1,4,5-trisphosphate 3-kinase A || Hs.2722 || BC026331 ||1157948	3	-0.1	0.1	-0.19	0.17	0.09	-0.07			-0.02333	0.1467	-0.1233	0.1667	1.137	1.117	1.097	1.057	1.017	1.087	1.177	0.8467	1.187	1.097	0.7667	1.157	0.7267	0.8867
UMPS	Uridine monophosphate synthetase (orotate phosphoribosyl transferase and orotidine-5'-decarboxylase) || Hs.2057 || J03626 ||1183390	3	0.26	-0.26	0.14	0.35	0.1	0.19			-0.05333	0.2067	-0.1533	0.1267	1.067	1.407	1.507	1.497	1.787	1.537	1.417	1.197	1.067	0.9167	0.8167	0.6167	0.4567	0.3267
MGC9564	Similar to RIKEN cDNA 1110002C08 gene || Hs.446689 || AL832613 ||1156691	1	0.09	-0.09	-0.1	0.36	0.04	-0.04			0.14	-0.27	0.13	-0.01	0.3	1.06	0.82	0.86	1.48	1.15	0.73	0.87	0.95	1.05	1.21	1.44	1.01	1.45
MGC23280	Hypothetical protein MGC23280 || Hs.5163 || AY358566 ||1170104	3	-0.19	0.19	-0.35	-0.2	-0.41	-0.24			0.09	-0.11	0.02	-0.03	0.18	1	0.86	1.06	1.07	1.28	1.18	1.3	1.41	1.22	0.98	0.75	0.49	0.29
GEMIN4	Gem (nuclear organelle) associated protein 4 || Hs.499620 || AF173856 ||1165084	3	0.13	-0.13	-0.1	-0.05	0.08	0.03			-0.04333	0.1667	-0.1233	0.09667	1.347	1.677	1.837	1.727	2.007	1.717	1.507	1.407	1.227	1.067	1.037	0.7367	0.5067	0.5867
GEMIN4	Gem (nuclear organelle) associated protein 4 || Hs.499620 || AF173856 ||1188692	3	0.055	-0.055	-0.075	-0.045	-0.085	-0.035			-0.06333	0.2167	-0.1533	0.006667		1.507	1.397	1.537	1.647	1.507	1.317	1.207	1.087	0.9367	0.8067	0.6467	0.4567	0.4367
RSHL1	Radial spokehead-like 1 || Hs.146544 || BC057785 ||1156402	7	0	0	-0.24	-0.16	-0.09	-0.31			0.06667	-0.07333	0.006667	0.07667	-0.2133	-0.2233	-0.1533	-0.1333	-0.1033	-0.1833	0.06667	0.1867	0.4467	0.5667	0.6067	1.687	2.477	2.857
TNNI3	Troponin I, cardiac || Hs.512709 || X54163 ||1182068	5	-0.24	0.24	0.07			0.19			-0.1067	0.07333	0.03333		-0.1867	0.1733	0.2133	0.9333	0.7933	2.373	2.973	3.413	3.803	4.313	4.803	6.183	6.423	6.573
TCF3	Transcription factor 3 (E2A immunoglobulin enhancer binding factors E12/E47) || Hs.371282 || M65214 ||1173587	1	0		0.03	0.26	0.32	0.2			-0.03	0.12	-0.09	0.25	0.62	1.02	1.28	1.31	1.48	1.51	1.61	1.42	1.77	1.62	1.43	1.77	1.55	1.69
LMCD1	LIM and cysteine-rich domains 1 || Hs.475353 || BC000646 ||1187599	6	0.145	-0.145	0.165	-0.285	0.075	0.285			-0.08667	0.1633	-0.07667	-0.1067	-0.5867	-0.8967	-0.9267	-1.127	-1.157	-1.097	-1.257	-1.057	-1.487	-1.317	-0.9767	-1.567	-1.877	-1.877
LMNB2	Lamin B2 || Hs.515042 || CR606147 ||1159529	1	0.08	-0.08	0.03	0.42	0.26	0.25			-0.006667	0.1633	-0.1567	0.1033	0.3133	1.013	0.9333	1.193	1.143	1.323	1.363	1.433	1.423	1.443	1.473	1.523	1.323	1.513
BARD1	BRCA1 associated RING domain 1 || Hs.54089 || U76638 ||1175993	3	0.08	-0.08	0.01	0.46	-0.15	0.02			-0.09333	0.06667	0.02667	-0.003333	1.177	1.647	1.757	1.767	1.777	1.817	1.687	1.367	1.397	1.237	1.217	1.337	1.427	1.467
MYCNOS	V-myc myelocytomatosis viral related oncogene, neuroblastoma derived (avian) opposite strand || Hs.103989 || S49953 ||1158683	5	0.135	-0.135	0.135	-0.105	0.135	0.055			-0.03	-0.06	0.09	-0.21	0.03	-0.22	-0.15	0.03	-0.22	0.23	0.26	0.44	0.93	1.04	0.98	1.62	1.86	1.82
ATIC	5-aminoimidazole-4-carboxamide ribonucleotide formyltransferase/IMP cyclohydrolase || Hs.90280 || U37436 ||1177084	1	0.055	-0.055	0.035	0.235	0.245	0.165			-0.01333	0.02667	-0.01333	0.03667	0.2167	0.5067	0.6767	0.7667	0.7667	0.9067	1.007	1.007	1.157	1.047	1.047	1.047	0.9267	0.8067
GPR75	G protein-coupled receptor 75 || Hs.21691 || BC067476 ||1162384	7	0.005	-0.005	-0.165	0.495	0.355	0.245			0.21	-0.11	-0.1	0.04	-0.21	-0.04	-0.24	0.23	0.01	0.33	0.89	0.02	0.63	0.58	0.66	1.43	2.02	2.26
LOC150763	Hypothetical protein LOC150763 || Hs.348629 || AK122734 ||1156711	5	0.01	-0.01	-0.2	-0.16	-0.16	-0.11			0.01	0.04	-0.05	-0.02	-0.14	0.1	-0.2	0.02	-0.2	0.12	0.19	0.36	0.59	0.59	0.64	1.02	1.23	1.07
BMP7	Bone morphogenetic protein 7 (osteogenic protein 1) || Hs.473163 || BC008584 ||1178706	7	0.05	-0.05	0.07	-0.19	-0.06	-0.43			-0.12	0.32	-0.2	-0.26	0.03	-0.23	0.35	-0.09	-0.32	-0.22	-0.04	0.25	0.53	0.35	0.47	1.14	1.78	1.66
MCM8	MCM8 minichromosome maintenance deficient 8 (S. cerevisiae) || Hs.437582 || AY158211 ||1160806	1	-0.065	0.065	0.005	0.065	-0.025	0.005			-0.02333	-0.003333	0.02667	0.006667	0.1667	0.5467	0.8867	0.8567	0.9667	1.087	1.177	1.227	1.167	1.197	1.107	0.9467	0.9167	0.8467
TPX2	TPX2, microtubule-associated protein homolog (Xenopus laevis) || Hs.244580 || BC011357 ||1167928	4	0.195	-0.195	0.015	0.185	-0.095	0.015			-0.11	0.17	-0.06	-0.14	-0.2	0.55	0.71	0.92	0.99	1.17	1.24	1.03	1.22	1.1	1.01	1.35	1.39	1.54
KREMEN1	Kringle containing transmembrane protein 1 || Hs.229335 || AK172861 ||1195011	6	0.155	-0.155	0.125	-0.145	0.455	0.225			0.09667	0.1167	-0.2133	-0.2133	0.07667	-0.4433	-0.6033	-0.6733	-0.6833	-0.8933	-0.7433	-0.8633	-0.9033	-0.8533	-0.9533	-1.073	-1.043	-1.193
DRG1	Developmentally regulated GTP binding protein 1 || Hs.115242 || AF078103 ||1184766	3	0.12	-0.12	0.38	0.24	0.34	0.46			-0.05333	0.1767	-0.1233	0.1167	0.4867	0.8267	0.8067	0.8867	1.277	1.127	1.107	1.047	1.127	0.9867	0.9367	0.6467	0.5967	0.5067
HSPC117	Hypothetical protein HSPC117 || Hs.474643 || AF161466 ||1180196	1	0.085	-0.085	0.305	0.225	0.365	0.555			-0.02	0.08	-0.06	0.07	0.41	0.67	0.76	0.86	1.1	1.03	1.03	0.93	1.01	0.83	0.91	0.74	0.72	0.58
GC20	Translation factor sui1 homolog || Hs.315230 || CR601510 ||1164879	2	-0.065	0.065	-0.185	-0.495	-0.045	0.005			0.02333	-0.01667	-0.006667	-0.1267	-0.1067	-0.6367	-0.4067	-0.5867	-0.5567	-0.7167	-0.7067	-0.7867	-0.9067	-0.8767	-0.7867	-1.087	-1.037	-1.087
SSTR3	Somatostatin receptor 3 || Hs.225995 || BC042068 ||1181825	5	0.06	-0.06	0.13	0.16	0.05	0.1			-0.09333	-0.003333	0.09667	-0.2133	-0.1133	-0.02333	0.1767	0.1267	0.1367	1.087	1.377	1.827	2.367	2.467	2.157	2.897	3.267	3.097
ALDRL6	Aldehyde reductase (aldose reductase) like 6 || Hs.129227 || AF197129 ||1158577	5	0.28	-0.28	-0.04	-0.02	-0.03	-0.09			0.01667	0.04667	-0.06333	0.4067	0.06667	-0.03333	0.1367	-0.1533	0.02667	0.1067	0.1467	0.5167	0.4667	0.5367	0.6467	1.197	1.347	1.127
LOC493856	Similar to RIKEN cDNA 1500009M05 gene || Hs.295953 || BC032300 ||1195076	1	0.015	-0.015	-0.335	0.065	0.055	0.005			0.003333	-0.01667	0.01333	0.3633	0.5633	0.6633	0.8833	0.8433	0.9033	1.043	1.223	0.9933	1.363	1.243	1.143	1.373	1.303	1.283
SERF1A	Small EDRK-rich factor 1A (telomeric) || Hs.32567 || AF073519 ||1181752	1	0.065	-0.065	-0.185	-0.035	0.075	0.015			-0.03667	0.09333	-0.05667	0.08333	0.2033	0.4033	0.6133	0.6533	0.6833	0.8933	0.9433	0.9633	1.143	1.053	0.9233	1.033	0.9233	0.8133
GLRX	Glutaredoxin (thioltransferase) || Hs.28988 || AF069668 ||1194505	8	0.02	-0.02	-0.33	-0.25	0.24	0.1			0.1267	-0.2133	0.08667	-0.4033	-0.5933	-0.8833	-0.8733	-1.113	-0.9533	-0.9533	-1.003	-0.9633	-1.203	-1.013	-0.8933	-0.9233	-0.9933	-0.9033
TARS	Threonyl-tRNA synthetase || Hs.481860 || BC000517 ||1185925	1	-0.06	0.06	-0.05	0.03	0.05	0.19			-0.06333	0.08667	-0.02333	-0.07333	0.4667	0.7067	1.037	1.017	1.127	1.127	1.057	1.037	1.027	0.8967	0.8967	0.9667	1.137	1.047
MRPL3	Mitochondrial ribosomal protein L3 || Hs.205163 || BC003375 ||1161818	1	0.07	-0.07	0.01	-0.05	0.02	0.22			-0.08333	0.04667	0.03667	0.04667	0.3767	0.6067	0.6767	0.7967	0.9167	0.9267	0.8367	0.9667	1.157	0.9967	1.027	1.227	1.227	1.097
C6orf139	Chromosome 6 open reading frame 139 || Hs.88663 || AK001407 ||1169028	1	0.17	-0.17	0.12	0.29	0.07	-0.08			-0.05	0.18	-0.13	-0.11	0.3	1.08	1.51	1.72	1.77	2.25	2.37	2.24	2.59	2.3	2.22	2.36	2.35	2.24
POLR1C	Polymerase (RNA) I polypeptide C, 30kDa || Hs.520146 || BC008118 ||1166578	3	-0.015	0.015	0.255	0.255	0.205	0.205			-0.1033	0.08667	0.01667	0.1667	0.7567	1.027	1.037	0.8867	1.177	0.9467	0.7167	0.7867	0.5267	0.4067	0.4667	0.2267	0.2067	0.2167
VPS52	Vacuolar protein sorting 52 (yeast) || Hs.480356 || AJ006026 ||1186882	4	0.005	-0.005	0.345	0.295	0.115	0.225			-0.01333	-0.03333	0.04667	0.03667	0.06667	0.2667	0.2567	0.2967	0.7067	0.7867	0.8467	0.8367	0.7867	0.8867	1.057	1.657	1.647	1.817
GRM4	Glutamate receptor, metabotropic 4 || Hs.429018 || X80818 ||1176642	5	-0.2	0.2	-0.11	-0.06	-0.22	0.17			0.38	0.16	-0.54	-0.19	-0.05	-0.08	0.29	0.45	0.31	0.42	0.86	1.44	1.49	1.22	1.28	2.2	1.92	2.48
CD83	CD83 antigen (activated B lymphocytes, immunoglobulin superfamily) || Hs.484703 || BC004351 ||1170090	1	0		-0.31	-0.55	-0.11	-0.23			0.1833	-0.4767	0.2933	-0.3167	0.6033	0.7233	1.033	1.273	0.9533	1.433	1.643	1.433	1.713	1.573	1.403	1.513	1.463	1.403
PCLO	Piccolo (presynaptic cytomatrix protein) || Hs.12376 || AB011131 ||1177367	7	0.01	-0.01	0.02	-0.16	0.08	-0.08			0.01	0	-0.01	-0.23	-0.24	-0.21	-0.19	-0.03	-0.25	-0.04	0.01	0.22	0.53	0.53	0.58	1.01	1.15	1.15
JTV1	JTV1 gene || Hs.301613 || BC013630 ||1179637	3	0.065	-0.065	-0.205	-0.125	-0.085	-0.085			-0.05667	0.1233	-0.06667	0.01333	0.5433	1.083	1.153	1.173	1.233	1.173	1.173	1.183	0.9933	0.9933	0.9733	0.7433	0.6333	0.4133
SLBP	Stem-loop (histone) binding protein || Hs.298345 || BC014908 ||1177404	3	0		-0.1	-0.13	-0.06	-0.03			-0.03667	0.06333	-0.02667	-0.1367	0.9533	1.373	1.563	1.563	1.673	1.593	1.553	1.283	1.353	1.043	0.8333	0.5533	0.3033	0.3833
MPP6	Membrane protein, palmitoylated 6 (MAGUK p55 subfamily member 6) || Hs.533355 || CR605092 ||1195378	1	-0.04	0.04	-0.18	-0.02	0.32	0.31			-0.1267	-0.006667	0.1333	-0.04667	1.143	1.463	1.543	1.573	1.753	1.693	1.763	1.383	1.703	1.343	1.223	1.513	1.353	1.483
FLJ10853	Hypothetical protein FLJ10853 || Hs.445512 || AK001715 ||1195203	2	-0.21	0.21	-0.19	-0.19	-0.37	-0.31			0.08667	-0.3033	0.2167	0.2267	-0.1233	-0.6033	-0.7133	-0.9933	-0.8433	-1.043	-0.9733	-0.7833	-1.303	-1.033	-0.9033	-1.323	-1.443	-1.623
RECQL4	RecQ protein-like 4 || Hs.31442 || BC011602 ||1156237	1	0	0	-0.03	0.1	-0.17	-0.21			-0.01667	-0.006667	0.02333	0.1133	0.3733	0.7033	0.9033	1.013	0.9933	1.083	1.153	1.433	1.333	1.403	1.313	1.363	1.433	1.413
FANCG	Fanconi anemia, complementation group G || Hs.434873 || CR592637 ||1172611	1	0.065	-0.065	0.585	0.375	0.155	0.365			-0.006667	0.07333	-0.06667	0.2733	0.5533	1.033	1.133	1.303	1.523	1.373	1.463	1.663	1.603	1.593	1.673	1.403	1.353	1.303
KIF27	Kinesin family member 27 || Hs.546403 || AY237538 ||1181357	5	-0.18	0.18	0.24	0.13	-0.3	-0.3			0.01667	-0.1533	0.1367	0.2267	0.1767	-0.03333	0.08667	0.1567	-0.06333	0.3467	0.6367	0.9967	0.7167	0.7167	0.5267	1.467	1.447	1.437
ZA20D2	Zinc finger, A20 domain containing 2 || Hs.406096 || CR624137 ||1188817	8	0.155	-0.155	0.115	-0.355	-0.185	0.005			-0.05333	0.006667	0.04667	-0.3533	-0.8633	-1.143	-1.303	-1.323	-1.273	-1.513	-1.813	-1.583	-1.983	-1.923	-1.553	-2.093	-1.903	-2.053
SMPDL3A	Sphingomyelin phosphodiesterase, acid-like 3A || Hs.486357 || CR620022 ||1186501	2	0.38	-0.38	0.29	-0.18	-0.24	0.09			0.04	0.27	-0.31	-0.17	-0.35	-0.66	-0.53	-0.55	-0.93	-0.99	-1.06	-0.86	-1.41	-1.02	-1.08	-1.55	-1.72	-1.71
RPL34	Ribosomal protein L34 || Hs.438227 || BC001773 ||1156849	2	0.035	-0.035	-0.205	-0.145	-0.085	-0.095			0.05	-0.07	0.02	-0.02	-0.14	-0.45	-0.44	-0.52	-0.62	-0.74	-0.79	-0.73	-0.98	-0.88	-0.85	-1.37	-1.49	-1.69
RPL34	Ribosomal protein L34 || Hs.438227 || BC001773 ||1195977	2	0.025	-0.025	-0.185	-0.145	-0.255	-0.245			0.02667	0.03667	-0.06333	-0.003333	-0.1933	-0.5933	-0.5533	-0.6933	-0.7433	-0.8033	-0.7633	-0.7433	-0.9133	-0.8133	-0.8033	-1.123	-1.143	-1.513
KLHL2	Kelch-like 2, Mayven (Drosophila) || Hs.388668 || AF059569 ||1159243	5	-0.215	0.215	-0.285	-0.405	0.205	-0.135			-0.1267	-0.1167	0.2433	-0.3667	0.3833	0.3433	0.2433	0.4133	0.4033	0.4033	0.5033	0.2533	0.4633	0.6133	0.4633	1.163	1.153	1.453
ADAM9	A disintegrin and metalloproteinase domain 9 (meltrin gamma) || Hs.2442 || U41766 ||1186547	8	0.215	-0.215	-0.165	0.035	-0.035	0.005			-0.07	0.17	-0.1	-0.15	-0.65	-0.39	-0.71	-0.87	-0.59	-0.76	-1.02	-0.72	-1.15	-0.91	-0.52	-0.96	-1.01	-0.73
ELMOD2	ELMO domain containing 2 || Hs.450105 || AK095357 ||1159722	6	0.005	-0.005	0.185	0.125	0.025	-0.105			-1.11E-16	0.05	-0.05	-0.08	-0.25	-0.86	-0.94	-1.07	-1.15	-1.29	-1.34	-1.19	-1.68	-1.3	-1.25	-1.68	-1.53	-1.95
FGD1	FYVE, RhoGEF and PH domain containing 1 (faciogenital dysplasia) || Hs.522663 || U11690 ||1167918	7	0	0	-0.02	-0.08	0.04	0.09			-0.006667	0.01333	-0.006667	-0.06667	-0.1167	0.01333	-0.01667	-0.006667	0.09333	0.04333	0.1933	0.3133	0.3433	0.4833	0.4733	1.023	1.073	1.213
TCTE1L	T-complex-associated-testis-expressed 1-like || Hs.446392 || CR622725 ||1191473	8	0.025	-0.025	-0.035	-0.135	0.035	-0.145			-0.04	-0.03	0.07	-0.2	-0.15	-0.69	-0.79	-0.64	-0.95	-0.97	-0.87	-0.99	-1.01	-1.02	-1.11	-1.26	-1.03	-1.21
DXS9879E	DNA segment on chromosome X (unique) 9879 expressed sequence || Hs.444619 || BC015744 ||1159289	1	-0.085	0.085	0.185	0.065	0.275	0.055			0.07667	-0.1633	0.08667	0.1367	0.7067	0.7267	0.8467	0.9567	0.9267	1.027	1.227	1.107	1.427	1.277	1.267	1.427	1.567	1.317
MOSPD1	Motile sperm domain containing 1 || Hs.378505 || BC005700 ||1164409	8	0.03	-0.03	-0.23	-0.55	0.02	0.08			-0.01667	0.003333	0.01333	-0.3067	-0.6067	-0.9867	-1.227	-1.117	-1.027	-1.127	-1.097	-1.357	-1.287	-1.297	-1.277	-1.597	-1.537	-1.507
FLJ10407	Hypothetical protein FLJ10407 || Hs.476525 || BC003082 ||1157834	4	-0.265	0.265	-0.415	0.125	0.035	-0.065			-0.05333	-0.1133	0.1667	0.3567	0.2367	0.5267	0.6667	0.4867	0.6867	0.8667	0.9267	0.9467	1.147	1.047	0.9467	1.217	1.037	1.067
USP24	Ubiquitin specific protease 24 || Hs.477009 || BC029660 ||1193112	4	-0.06	0.06	-0.03	0.15	0.15	0.15			0.05	0.05	-0.1	0.1	-0.16	0.36	0.35	0.52	0.77	0.59	0.85	0.56	1.05	0.88	0.76	1.02	1.06	1.1
CACYBP	Calcyclin binding protein || Hs.508524 || AY423723 ||1183281	1	0.145	-0.145	0.035	0.405	0.315	0.215			-0.12	0.2	-0.08	0.22	0.61	0.94	1.26	1.21	1.33	1.5	1.56	1.44	1.57	1.42	1.29	1.3	1.5	1.32
TCEB3	Transcription elongation factor B (SIII), polypeptide 3 (110kDa, elongin A) || Hs.549069 || CR595017 ||1193040	1	-0.06	0.06	0.15	0.33	0.16	0.29			-0.08	0.09	-0.01	0.01	0.5	0.85	0.94	0.96	1.21	1.16	1.03	1.04	1.01	0.88	0.87	0.83	0.84	1.01
RAD54L	RAD54-like (S. cerevisiae) || Hs.523220 || CR594300 ||1178426	1	0.395	-0.395	0.055	0.585	0.095	-0.025			-0.22	0.36	-0.14	0.06		1.61	2.19	2.53	2.5	2.67	2.96	2.79	2.92	2.67	2.36	2.13	1.82	1.76
NSUN2	NOL1/NOP2/Sun domain family, member 2 || Hs.481526 || AK000310 ||1162212	3	-0.09	0.09	-0.06	0.04	0.06	0.09			-0.02	-0.05	0.07	0	0.4	0.9	1.04	1	1.17	1.1	0.95	0.85	0.79	0.67	0.64	0.59	0.52	0.54
MGC15668	Hypothetical protein MGC15668 || Hs.162717 || BC007293 ||1155478	3	0		-0.42	-0.14	-0.32	-0.33			-0.11	0.08	0.03	0.14	2.55	3.38	3.9	3.79	3.84	3.98	3.83	3.57	3.65	3.25	3	2.96	2.65	2.3
NET-5	Transmembrane 4 superfamily member tetraspan NET-5 || Hs.129826 || BC002658 ||1187102	2	0.065	-0.065	0.035	0.225	-0.055	-0.065			-0.02667	0.05333	-0.02667	-0.07667	-0.2367	-0.1967	-0.3167	-0.3967	-0.2967	-0.4967	-0.6467	-0.4867	-0.8267	-0.8067	-0.7167	-1.167	-1.237	-1.247
NUDC	Nuclear distribution gene C homolog (A. nidulans) || Hs.263812 || BC007280 ||1195242	1	0.07	-0.07	0.23	0.17	0.12	0.17			-0.1067	0.1233	-0.01667	0.06333	0.3333	0.5533	0.7033	0.8333	1.003	1.093	1.113	0.9633	1.283	1.093	1.133	1.123	1.293	1.293
ATAD3B	ATPase family, AAA domain containing 3B || Hs.23413 || BC009938 ||1189001	1	0.23	-0.23	-0.08	0.09	-0.09	-0.04			-0.1833	0.09667	0.08667	0.4567	0.7967	0.9367	0.9867	1.257	1.157	1.357	1.377	1.397	1.627	1.357	1.287	1.397	1.217	1.147
BRMS1	Breast cancer metastasis suppressor 1 || Hs.100426 || AL050008 ||1170873	5	0		-0.18	-0.32	-0.42	-0.2			-0.04667	0.04333	0.003333	-0.006667	0.2233	-0.03667	0.3233	0.2633	0.08333	0.6033	0.6333	1.253	1.043	1.453	1.913	3.093	3.793	4.193
	|| || A_23_P75523 ||1174746	2	0.035	-0.035	-0.095	-0.395	0.155	0.065			0.09	-0.23	0.14	-0.06	-0.14	-0.45	-0.48	-0.6	-0.75	-0.7	-0.78	-0.79	-1	-0.92	-0.85	-1.12	-1.33	-1.34
C11orf9	Chromosome 11 open reading frame 9 || Hs.473109 || AF086762 ||1156584	7	0.04	-0.04	0.08	0.01	0.03	0.17			-0.08	0.08	0	-0.01	0	-0.06	0.1	0.16	0.04	0.25	0.52	0.76	0.84	0.97	1.34	2.11	2.66	3
MYO10	Myosin X || Hs.481720 || AB018342 ||1156286	6	-0.07	0.07	0.09	0.09	0.12	0.12			0.06333	-0.07667	0.01333	-0.2167	-0.7467	-0.5167	-0.7867	-0.8567	-0.6267	-0.8867	-1.097	-0.9967	-1.167	-1.077	-0.8667	-1.277	-1.427	-1.247
SKD3	Suppressor of potassium transport defect 3 || Hs.523877 || BC006257 ||1174048	4	0.175	-0.175	-0.045	0.925	0.035	0.065			-0.1333	0.2367	-0.1033	0.3667	0.1667	0.8967	0.8667	0.7867	1.367	1.237	1.387	1.537	1.567	1.667	1.647	1.927	1.657	1.507
	|| || AF256215 ||1156812	4	0		-0.04		0.3	-0.13			-0.14		0.14	0.44	0.65	0.36	0.47	0.86	0.5	0.89	1.31	0.85	1.1	1.63	0.79	1.29	1.44	1.11
EEA1	Early endosome antigen 1, 162kD || Hs.506309 || AF173389 ||1182735	6	0.11	-0.11	0.06	0.04	0.1	0.12			-0.03667	0.1333	-0.09667	-0.03667	-0.4167	-0.6567	-0.7167	-0.7567	-0.8367	-0.8167	-1.077	-0.9767	-1.177	-1.257	-0.9767	-1.427	-1.207	-1.277
PTTG1	Pituitary tumor-transforming 1 || Hs.350966 || AF075242 ||1192520	4	0.18	-0.18	-0.17	0.18	0.27	0.28			-0.13	0.29	-0.16	0.04	-0.23	0.48	0.55	0.57	0.75	0.99	1.17	1.15	1.3	1.17	1.07	1.33	1.14	1.18
CD9	CD9 antigen (p24) || Hs.114286 || BC011988 ||1156227	8	0.035	-0.035	-0.215	-0.315	-0.145	-0.065			0.08333	-0.1567	0.07333	-0.1167	-0.3867	-0.7167	-0.7867	-0.8967	-1.027	-1.167	-1.297	-1.137	-1.407	-1.197	-1.017	-1.477	-1.747	-1.677
TSC	Hypothetical protein FLJ20607 || Hs.525709 || AK000614 ||1174880	5	-0.02	0.02	-0.24	-0.06	0.14	-0.12			0.01667	0.02667	-0.04333	-0.2733	0.1067	0.2767	0.2467	0.3067	0.2967	0.4867	0.6967	0.4867	1.017	0.8667	0.7867	1.547	1.727	1.887
NEK3	NIMA (never in mitosis gene a)-related kinase 3 || Hs.409989 || BC019916 ||1176055	8	-0.205	0.205	-0.085	-0.185	-0.305	-0.305			0.02667	-0.3233	0.2967	0.03667	-0.09333	-0.6633	-1.123	-0.9633	-1.053	-1.243	-1.453	-1.173	-1.383	-1.113	-1.103	-1.283	-1.053	-1.343
VRK1	Vaccinia related kinase 1 || Hs.422662 || BC005970 ||1188028	1	0.095	-0.095	-0.235	-0.005	0.075	0.115			0.1767	-0.06333	-0.1133	-0.2533	0.04667	0.7067	1.097	1.057	1.297	1.447	1.427	1.347	1.377	1.117	1.217	0.9967	0.7267	0.6067
NUP155	Nucleoporin 155kDa || Hs.481942 || BC039257 ||1182148	3	0.17	-0.17	0.3	0.26	0.29	0.26			-0.14	0.14	4.44E-16	0.03	0.62	0.91	1.33	1.5	1.35	1.59	1.78	1.5	1.68	1.32	1.09	1.08	0.99	0.73
PRMT7	Protein arginine N-methyltransferase 7 || Hs.502335 || CR610385 ||1156698	1	0.27	-0.27	0.36	0.41	0.08	0.03			-0.1	0.4	-0.3	0.17	0.59	0.56	0.7	0.79	0.86	0.85	1.04	0.96	1.18	1.03	0.95	0.87	0.6	0.35
PRMT7	Protein arginine N-methyltransferase 7 || Hs.502335 || AK001502 ||1185971	1	0.085	-0.085	0.275	0.545	-0.105	-0.075			-0.05	0.13	-0.08	0.39	0.57	0.89	0.54	0.99	0.92	0.79	1.07	1.15	1.29	0.86	1.18	0.88	0.99	0.57
LOC124411	Hypothetical protein LOC124411 || Hs.528826 || AK128671 ||1191613	2	-0.025	0.025	0.215	-0.285	-0.255	-0.135			0.1167	-0.1033	-0.01333	-0.03333	-0.3233	-0.4433	-0.3733	-0.5733	-0.4833	-0.6633	-0.6333	-0.5833	-0.8133	-0.8633	-1.003	-1.173	-1.753	-1.533
SFRS2	Splicing factor, arginine/serine-rich 2 || Hs.73965 || BC000339 ||1161796	3	-0.015	0.015	-0.045	0.255	0.285	0.305			-0.04333	-0.01333	0.05667	0.1867	0.5867	1.327	1.447	1.467	1.637	1.657	1.587	1.397	1.597	1.297	1.237	1.157	0.9567	0.9967
C1QL1	Complement component 1, q subcomponent-like 1 || Hs.134012 || AF095154 ||1195509	4	0	0	-0.17	-0.05	-0.09	-0.44			-0.12	-0.08	0.2	0.41	0.79	0.2	1.1	0.27	0.29	0.72	1.04	1.27	1.36	1.29	1.6	1.93	2.03	2.17
LOC81558	C/EBP-induced protein || Hs.514308 || CR596320 ||1185283	6	-0.15	0.15	0.27	-0.17	0.08	0.08			0.1933	-0.3467	0.1533	-0.2067	-0.1467	-0.7067	-0.7067	-0.6667	-0.9567	-0.8867	-0.9367	-0.8667	-0.9367	-0.7267	-0.7867	-1.087	-1.067	-1.337
MYBBP1A	MYB binding protein (P160) 1a || Hs.22824 || AF147709 ||1174867	1	0.08	-0.08	0.2	0.19	0.29	0.22			0.03	0.02	-0.05	0.07	0.48	1.27	1.42	1.48	1.68	1.81	1.77	1.62	1.85	1.8	1.72	1.51	1.12	0.98
SEH1L	SEH1-like (S. cerevisiae) || Hs.301048 || CR603544 ||1160131	1	-0.275	0.275	-0.345	-0.365	0.155	0.245			0.06333	-0.2167	0.1533	-0.02667	0.4633	0.8033	1.123	0.9433	1.103	1.243	1.023	1.053	1.113	0.9233	0.9333	0.9633	0.8233	1.053
LMAN1	Lectin, mannose-binding, 1 || Hs.465295 || CR609154 ||1155281	4	0.05	-0.05	-0.2	0.35	0.27	0.24			-0.003333	0.1267	-0.1233	0.3767	0.2867	0.4867	0.4267	0.4867	0.6667	0.7467	0.7967	0.6767	1.207	0.9167	0.8767	1.297	1.437	1.527
C18orf55	Chromosome 18 open reading frame 55 || Hs.532835 || CR620926 ||1192553	3	0.13	-0.13	0.34	0.38	0.19	0.36			-0.06333	0.1267	-0.06333	0.1567	0.5067	0.6267	1.007	1.007	0.9467	1.037	1.137	0.9767	1.067	0.9267	0.7567	0.6767	0.5067	0.3167
ZNF350	Zinc finger protein 350 || Hs.407694 || AF309561 ||1180686	2	0.055	-0.055	0.175	0.355	-0.255	-0.165			0.006667	-0.1433	0.1367	0.3667	-0.1333	-0.2733	-0.4633	-0.6133	-0.5433	-0.9233	-1.023	-1.113	-1.633	-1.283	-1.163	-1.613	-1.483	-1.473
PEG3	Paternally expressed 3 || Hs.201776 || AF166122 ||1179134	5	-0.135	0.135	-0.265	0.005	-0.535	-0.305			-0.08	-0.02	0.1	-0.01	-0.36	-0.37	0	-0.07	0.14	0.33	0.79	0.37	1.02	0.66	0.93	1.77	1.73	1.51
FARSLA	Phenylalanine-tRNA synthetase-like, alpha subunit || Hs.23111 || BC043565 ||1179403	4	-0.035	0.035	-0.065	-0.025	-0.175	-0.135			-0.02	0	0.02	0.26	0.57	0.63	0.87	0.83	0.97	0.95	0.96	1.02	0.94	1.02	1.05	1.38	1.51	1.9
MCM3	MCM3 minichromosome maintenance deficient 3 (S. cerevisiae) || Hs.179565 || AY032603 ||1183852	1	0.105	-0.105	0.365	0.625	0.155	0.225			0.03667	0.09667	-0.1333	0.1467	1.217	2.027	2.467	2.507	2.567	2.677	2.717	2.347	2.677	2.307	2.167	2.267	2.087	2.117
KCTD15	Potassium channel tetramerisation domain containing 15 || Hs.221873 || BC001185 ||1171717	1	-0.125	0.125	-0.165	-0.005	-0.115	0.015			-0.07	0.01	0.06	0.1	0.55	0.9	0.86	0.96	1.23	1.09	0.99	0.93	1.07	0.87	1.07	0.82	0.97	0.79
FBL	Fibrillarin || Hs.299002 || BC015218 ||1192462	1	0.03	-0.03	0.05	-0.11	-0.01	0.07			0.01333	-0.02667	0.01333	0.01333	0.3433	0.6133	0.9133	0.9333	1.133	1.213	1.243	1.183	1.363	1.193	1.133	1.113	0.9033	0.7733
FBL	Fibrillarin || Hs.299002 || BC015218 ||1174760	1	0		0.09	0.03	-0.04	0.07			0	0.02	-0.02	-0.03	0.26	0.58	0.76	0.79	0.98	1.15	1.13	1.1	1.31	1.2	1.17	1.09	1.11	1
PLEKHF1	Pleckstrin homology domain containing, family F (with FYVE domain) member 1 || Hs.466383 || CR626406 ||1177691	6	0.135	-0.135	0.325	0.245	0.075	0.125			-0.006667	0.09333	-0.08667	0.2733	-0.09667	-0.4167	-0.4767	-0.5967	-0.8067	-0.9767	-1.067	-0.9167	-1.307	-1.057	-0.9067	-1.247	-0.9967	-0.9867
TREML2	Triggering receptor expressed on myeloid cells-like 2 || Hs.164797 || AJ420509 ||1193429	5	-0.095	0.095	-0.225	0.345	0.215	0.285			-0.07667	0.07333	0.003333	-0.6467	-0.1867	-0.1267	0.2833	0.01333	0.1033	0.1033	0.2833	0.7333	1.093	1.013	1.043	1.823	1.743	2.183
BTN1A1	Butyrophilin, subfamily 1, member A1 || Hs.153058 || U39576 ||1170296	5	0.175	-0.175	0.045	-0.015	-0.315	0.145			-0.09667	0.4133	-0.3167	-0.3967	-0.09667	0.1333	-0.04667	0.2133	0.06333	0.4133	0.7033	0.5833	1.173	1.653	1.293	2.213	2.663	3.043
E2F1	E2F transcription factor 1 || Hs.96055 || BC050369 ||1177935	1	0.22	-0.22	-0.05	0.53	0.1	0.21			-0.07667	0.2733	-0.1967	-0.2267	0.4633	1.843	1.983	1.963	2.533	2.533	2.413	2.703	2.553	2.263	2.593	2.353	2.343	2.193
HIST1H3H	Histone 1, H3h || Hs.70937 || BQ072669 ||1164395	1	-0.045	0.045	0.485		-0.355	0.075			0.07667	-0.09333	0.01667	0.4867	-0.01333	0.5667	0.7567	0.8367		1.207	1.407		0.7667	1.207	0.8967	0.7767	0.8667	0.7367
BTG3	BTG family, member 3 || Hs.473420 || BC011957 ||1193840	1	-0.16	0.16	-0.05	-0.02	0.37	0.22			0.01	-0.06	0.05	-0.09	0.81	1.06	1.54	1.46	1.38	1.82	1.82	1.64	2.01	1.79	1.57	1.92	2.09	2.06
GART	Phosphoribosylglycinamide formyltransferase, phosphoribosylglycinamide synthetase, phosphoribosylaminoimidazole synthetase || Hs.473648 || CR622715 ||1181917	1	0.095	-0.095	0.295	0.425	0.325	0.355			-0.06	0.08	-0.02	0.29	0.51	0.92	1.03	1.09	1.35	1.34	1.34	1.32	1.26	1.11	1.2	1.05	0.94	0.8
D21S2056E	DNA segment on chromosome 21 (unique) 2056 expressed sequence || Hs.110757 || BC014787 ||1185336	3	-0.03	0.03	-0.14	-0.18	0.18	0.08			-0.1033	0.1367	-0.03333	0.08667	0.8667	0.9267	1.317	1.247	1.227	1.377	1.187	1.077	1.057	0.8067	0.7267	0.6167	0.3167	0.3067
	|| || THC2020928 ||1169314	4	-0.125	0.125	-0.255	0.065	-0.515	-0.395			0.2367	-0.4333	0.1967	0.1467	0.4267	0.5467	0.3767	0.4867	0.6767	0.6567	0.7967	0.9467	0.9867	1.037	1.147	1.347	1.417	1.457
D21S2056E	DNA segment on chromosome 21 (unique) 2056 expressed sequence || Hs.110757 || BC014787 ||1196123	3	0.055	-0.055	-0.125	-0.195	0.035	0.125			-0.05667	0.2333	-0.1767	0.06333	0.6333	0.9533	0.9633	1.033	1.193	1.253	1.103	0.9633	0.9533	0.7733	0.9233	0.7533	0.4733	0.5133
POLR2F	Polymerase (RNA) II (DNA directed) polypeptide F || Hs.436578 || CR457021 ||1180475	3	0.01	-0.01	0.24	0.24	0.18	0.18			0.1	-0.1	0	0.11	0.47	0.75	1.14	1.17	1.19	1.38	1.37	1.23	1.44	1.22	1.12	0.87	0.69	0.57
NHP2L1	NHP2 non-histone chromosome protein 2-like 1 (S. cerevisiae) || Hs.182255 || BC019282 ||1175030	4	0.09	-0.09	0	-0.1	0.16	0.11			-0.1467	0.1633	-0.01667	0.003333	0.02333	0.03333	0.3733	0.3133	0.3333	0.6533	0.6933	0.7333	0.9433	0.7733	0.7633	1.053	1.273	1.153
CHST13	Carbohydrate (chondroitin 4) sulfotransferase 13 || Hs.292375 || AY120869 ||1187395	7	-0.01	0.01	-0.01	-0.07	0.06	0.06			0.03	0.07	-0.1	0.1	0.05	0.05	0.04	0.03	-0.09	0.06	0.15	0.34	0.39	0.54	0.65	1.28	1.41	1.42
ACTR8	ARP8 actin-related protein 8 homolog (yeast) || Hs.412186 || AK026232 ||1170491	2	-0.15	0.15	-0.06	0.06	0.3	0.07			0.1767	-0.3133	0.1367	-0.2033	-0.2233	0.04667	-0.3533	-0.5833	-0.5033	-0.6733	-0.7033	-0.7233	-0.7333	-1.173	-0.9333	-0.6933	-1.713	-1.353
FLJ12748	Hypothetical protein FLJ12748 || Hs.478465 || AK022810 ||1156960	3	0.01	-0.01	-0.22	-0.56	-0.12	-0.37			0.06	0	-0.06	0.03	1.89	1.71	1.89	1.91	1.63	1.82	1.92	1.36	1.6	1.24	1	1.05	0.56	0.48
KNSL7	Kinesin family member 15 || Hs.307529 || AL832908 ||1193360	1	0.145	-0.145	-0.215	-0.225	-0.205	-0.095			-0.2667	0.4833	-0.2167	-0.2267	0.05333	0.4133	0.6433	0.8133	0.9133	1.093	1.243	1.063	1.123	1.063	0.8833	0.9933	0.9633	1.163
EXOSC9	Exosome component 9 || Hs.91728 || M58460 ||1178198	3	0.07	-0.07	-0.1	0.03	-0.11	-0.07			-0.1967	0.1933	0.003333	-0.1967	0.7833	0.9133	1.303	1.233	1.393	1.553	1.563	1.273	1.453	0.9233	0.6833	0.5433	0.2133	0.1633
KIBRA	KIBRA protein || Hs.484047 || AB020676 ||1161132	3	-0.05	0.05	0.02	-0.18	0.08	0.05			0.1167	-0.07333	-0.04333	-0.4833	0.6067	1.027	0.9467	1.077	1.157	1.137	1.067	0.8567	0.9067	0.7967	0.4967	0.5467	0.3167	0.1267
SQSTM1	Sequestosome 1 || Hs.529892 || BC000951 ||1176239	6	-0.045	0.045	0.275	-0.325	0.315	0.345			0.04	0.06	-0.1	-0.07	0.16	-0.36	-0.54	-0.38	-0.7	-0.8	-0.75	-1.02	-0.95	-0.97	-0.95	-1.17	-1.15	-1.06
CLPS	Colipase, pancreatic || Hs.1340 || J02883 ||1155882	7	0.02	-0.02	-1.92	-0.14	-0.07	-0.12			0.01667	0.006667	-0.02333	-0.09333	-0.2133	-0.07333	-0.04333	-0.03333	-0.1633	-0.02333	0.01667	0.2067	0.4367	0.5167	0.2467	0.6867	1.047	1.117
C6orf1	Chromosome 6 open reading frame 1 || Hs.381300 || BC047919 ||1187248	2	0.005	-0.005	0.005	-0.205	0.115	-0.135			0.03	-0.14	0.11	-0.1	2.22E-16	-0.55	-0.76	-0.75	-0.94	-1.23	-1.24	-1.26	-1.53	-1.56	-1.38	-1.78	-1.85	-2.02
SOX4	SRY (sex determining region Y)-box 4 || Hs.357901 || X70683 ||1185739	2	0.085	-0.085	-0.015	-0.165	-0.345	-0.445			0.07	-0.13	0.06	0.42	-0.36	-0.73	-1.03	-1.03	-1.33	-1.49	-1.48	-1.57	-1.66	-1.44	-1.61	-1.68	-2.08	-2.1
SLC25A13	Solute carrier family 25, member 13 (citrin) || Hs.489190 || BC006566 ||1163813	3	0		-0.05	-0.12	0.1	0.15			-0.1133	0.2867	-0.1733	0.09667	0.5767	1.017	1.297	1.437	1.517	1.667	1.737	1.497	1.827	1.507	1.127	1.197	0.7167	0.7167
GLCCI1	Glucocorticoid induced transcript 1 || Hs.131673 || BC011254 ||1174904	6	-0.095	0.095	0.255	-0.185	-0.025	0.155			-0.07667	0.2233	-0.1467	-0.3167	-0.5467	-0.7967	-0.5967	-0.7167	-0.9567	-0.8567	-0.9667	-1.117	-1.247	-1.177	-1.087	-1.467	-1.397	-1.107
FBXO5	F-box protein 5 || Hs.520506 || BC018905 ||1160191	3	0.025	-0.025	-0.215	0.175	0.085	0.015			-0.1167	0.2633	-0.1467	-0.1867	0.7033	1.293	1.543	1.573	1.703	1.623	1.503	1.203	1.073	0.8233	0.6933	0.5933	0.5733	0.6733
PEG10	Paternally expressed 10 || Hs.147492 || BC015448 ||1186046	1	0.055	-0.055	0.045	0.605	0.015	0.085			0.1	0.03	-0.13	0.04	0.65	1.26	1.17	1.24	1.89	1.79	1.93	1.87	1.8	1.73	1.7	1.6	2.02	1.97
STK17A	Serine/threonine kinase 17a (apoptosis-inducing) || Hs.268887 || AB011420 ||1174145	6	-0.155	0.155	0.035	0.325	0.255	0.475			0.3333	-0.4367	0.1033	-0.1367	-0.6067	-0.4067	-0.6667	-0.9567	-0.3167	-0.5567	-0.9367	-0.3467	-1.047	-1.077	-0.6767	-1.107	-1.137	-1.217
LANCL2	LanC lantibiotic synthetase component C-like 2 (bacterial) || Hs.224282 || CR619072 ||1164521	4	-0.05	0.05	0	0.01	0.27	0.16			-0.1433	0.1867	-0.04333	0.08667	0.4067	0.5667	0.3167	0.6567	0.9767	0.8167	0.8967	0.9467	1.087	0.7367	0.9467	1.077	1.407	1.227
RAD54B	Fibrinogen silencer binding protein || Hs.30561 || BC001965 ||1195665	1	-0.045	0.045	0.275	0.555	0.375	0.295			-0.03	0.05	-0.02	0.04	0.28	1.14	1.34	1.41	1.56	1.66	1.69	1.38	1.38	1.26	0.96	1.19	1.21	1.21
C9orf150	Chromosome 9 open reading frame 150 || Hs.445356 || AB073606 ||1178435	8	-0.21	0.21	0.12	0.5	-0.2	0.21			-0.04333	0.06667	-0.02333	-0.1733	-1.003	-0.4833	-0.7433	-0.5633	-0.8733	-0.8933	-0.8933	-0.7333	-1.113	-1.013	-0.7433	-0.9933	-0.5633	0.2767
RECK	Reversion-inducing-cysteine-rich protein with kazal motifs || Hs.388918 || BC050306 ||1189877	6	0.075	-0.075	0.315	0.175	0.315	0.455			0.08333	-0.07667	-0.006667	-0.05667	-0.3567	-0.3667	-0.4967	-0.5667	-0.6967	-0.7467	-1.157	-0.7367	-1.467	-0.9067	-0.6267	-1.367	-1.347	-1.357
GAS1	Growth arrest-specific 1 || Hs.65029 || L13698 ||1178732	6	-0.115	0.115	0.255	0.355	0.295	0.365			0.09333	-0.2067	0.1133	-0.4167	-1.647	-1.227	-2.037	-2.207	-1.777	-2.317	-2.617	-1.857	-2.787	-2.427	-1.817	-2.487	-2.997	-3.057
IMP-1	IGF-II mRNA-binding protein 1 || Hs.144936 || AK022784 ||1193188	3	-0.12	0.12	0.31	0.25	0.26	0.38			-0.06	0.24	-0.18	0.14	0.73	0.97	1.06	1.44	1.21	1.4	1.38	1.2	1.48	1.31	0.99	0.82	0.71	0.79
ARNT2	Aryl-hydrocarbon receptor nuclear translocator 2 || Hs.459070 || AB002305 ||1155835	6	0.065	-0.065	0.145	-0.055	0.005	0.135			0.03333	-0.006667	-0.02667	0.2733	-0.9067	-1.107	-1.267	-1.437	-1.367	-1.487	-1.687	-1.487	-1.747	-1.637	-1.337	-1.817	-2.097	-2.117
XPNPEP2	X-prolyl aminopeptidase (aminopeptidase P) 2, membrane-bound || Hs.170499 || AF086417 ||1166745	7	0.01	-0.01	0.13	-0.29	-0.18	-0.1			0.1033	0.1233	-0.2267	0.2233	0.003333	0.2833	0.3833	0.07333	0.03333	0.2133	0.5933	1.213	0.7433	1.253	1.843	2.913	3.523	3.953
IQCB1	IQ motif containing B1 || Hs.518197 || AB062481 ||1179240	3	-0.005	0.005	0.265	0.015	-0.025	0.095			-0.01667	0.04333	-0.02667	-0.2367	0.8533	0.8933	1.213	1.333	1.313	1.353	1.313	1.203	1.113	0.8733	0.7333	0.4633	0.7033	0.5433
STAG3	Stromal antigen 3 || Hs.521075 || BC001129 ||1178290	7	0.01	-0.01	-0.06	-0.04	-0.15	-0.23			0.04	0.08	-0.12	0.31	0.05	0.08	0.24	0.28	0.28	0.25	0.4	0.46	0.63	0.54	0.62	1.6	2.05	2.13
TUBA1	**Tubulin, alpha 1 (testis specific) || Hs.75318 || AK024002 ||1166588	4	0	0	0.11	0.18	0.09	0.06			-0.02333	-0.003333	0.02667	-0.06333	0.1267	0.4067	0.5267	0.5467	0.6367	0.7167	0.8067	0.7667	0.9967	1.067	0.9467	1.027	1.037	0.9067
GRIN1	Glutamate receptor, ionotropic, N-methyl D-aspartate 1 || Hs.495496 || L13266 ||1183353	5	-0.015	0.015	0.085	0.015	0.035	-0.155			0.04333	0.04333	-0.08667	-0.006667	-0.1767	-0.02667	0.003333	0.1733	0.2733	1.093	1.353	2.123	3.193	3.463	3.263	4.393	4.873	4.923
PLRG1	Pleiotropic regulator 1 (PRL1 homolog, Arabidopsis) || Hs.249996 || CR600370 ||1169634	7	0.16	-0.16	-0.01	-0.03	-0.12	-0.23			-0.05	0.16	-0.11	0.11	0.27	0.02	0.08	0.17	0.19	0.09	-0.06	0.3	0.04	0.13	0.5	1.44	1.87	2.39
MAOB	Monoamine oxidase B || Hs.46732 || BC022494 ||1169352	7	-0.005	0.005	-0.305	-0.475	0.185	-0.295			0.2867	-0.07333	-0.2133	-0.03333	-0.3633	-0.6833	-0.3933	-0.5233	-0.6033	-0.3633	-0.2033	0.3667	0.5967	0.9867	1.327	2.737	3.307	3.577
CXorf12	Chromosome X open reading frame 12 || Hs.23119 || CR613909 ||1166907	6	-0.005	0.005	-0.055	0.035	-0.115	-0.055			0.006667	-0.09333	0.08667	0.1367	-0.5433	-0.7033	-0.9333	-0.9633	-1.143	-1.413	-1.303	-1.083	-1.483	-1.323	-1.343	-1.703	-1.323	-1.863
ZNF265	Zinc finger protein 265 || Hs.194718 || AL136945 ||1156297	1	0.12	-0.12	-0.18	0.12	-0.12	-0.35			-0.07	0.11	-0.04	-0.03	0.38	0.54	0.95	0.88	0.9	0.92	1.2	0.8	1.2	0.99	0.74	1.02	1.04	0.85
RNF2	Ring finger protein 2 || Hs.124186 || AF141327 ||1169248	3	0.095	-0.095	-0.205	0.115	0.275	-0.075			0.08	-0.14	0.06	0.32	0.66	0.78	1.03	0.98	0.96	1.12	1.01	1.2	0.61	0.42	0.86	0.67
RPA2	Replication protein A2, 32kDa || Hs.79411 || CR594823 ||1174182	1	-0.075	0.075	0.255	0.475	-0.135	0.145			-0.02	0.01	0.01	0.34	0.64	0.95	1	1.16	1.41	1.39	1.47	1.46	1.44	1.34	1.34	1.07	0.92	0.76
MGC45474	Hypothetical protein MGC45474 || Hs.483423 || AY358659 ||1192630	7	-0.225	0.225	0.485	0.185	0.225	0.015			-0.22	0.04	0.18	-0.75	-0.03	-0.71	-0.33	-0.88	-0.99	-0.36	-1.43	-0.3	0.31	-0.97	-0.15	0.86	1.01	1.06
LYPLAL1	Lysophospholipase-like 1 || Hs.125291 || AY341430 ||1188896	8	-0.095	0.095	-0.135	-0.265	-0.115	-0.495			-0.1233	0.1167	0.006667	-0.2833	-0.1933	-0.8133	-1.113	-1.093	-1.023	-1.313	-1.033	-1.053	-0.9833	-1.213	-1.153	-0.9033	-0.6833	-1.073
MYCBP	C-myc binding protein || Hs.370040 || CR613581 ||1183603	3	0		0.28	0.27	0.05	0.16			-0.16	0.04	0.12	0.13	0.75	0.8	0.95	0.9	1.14	1.16	1.05	1.33	0.91	0.74	0.78	0.46	0.68
ADARB2	Adenosine deaminase, RNA-specific, B2 (RED2 homolog rat) || Hs.369716 || BC047443 ||1177754	5	-0.07	0.07	-0.16	0.18	-0.16	-0.39			-0.085		0.085	0.685	0.405		0.475		0.115	0.295	0.415	0.795	0.335	0.705	0.585	1.505	1.265	1.285
RRM1	Ribonucleotide reductase M1 polypeptide || Hs.383396 || AK122695 ||1169167	1	0.08	-0.08	0.34	0.33	0.23	0.29			0.05	0.02	-0.07	-0.1	0.84	1.35	1.81	1.86	1.88	2.14	2.22	2.11	2.38	2.11	2.04	2.11	1.92	1.71
PRSS23	Protease, serine, 23 || Hs.25338 || BC063022 ||1175579	8	0.025	-0.025	0.255	0.335	0.125	0.355			0.04333	0.2233	-0.2667	-0.4567	-0.5367	-0.5667	-1.057	-0.7267	-0.2967	-0.8967	-1.167	-1.057	-0.8167	-1.137	-0.3367		-0.3267	-0.3467
RHPN1	Rhophilin, Rho GTPase binding protein 1 || Hs.521912 || AB067516 ||1189240	5	-0.03	0.03	0.02	0.07	-0.07	0.03			-0.03333	0.03667	-0.003333	-0.01333	-0.2433	-0.08333	0.04667	0.2767	0.2267	0.8867	1.117	1.687	2.197	2.317	2.237	2.807	3.377	3.287
BTG1	B-cell translocation gene 1, anti-proliferative || Hs.255935 || CR614716 ||1166065	6	-0.115	0.115	0.285	0.155	-0.035	0.465			0.1167	-0.1433	0.02667	-0.4433	-0.7633	-0.7033	-1.013	-1.013	-0.6933	-1.073	-1.273	-1.223	-1.623	-1.523	-1.423	-1.993	-1.663	-1.483
	|| || A_23_P87769 ||1174414	4	0		-0.27	0.62	-0.27	-0.14			0.01333	-0.1767	0.1633	0.1233	-0.3967	0.1333	0.2733	0.4333	0.7433	0.7733	0.9433	1.023	1.093	1.083	1.033	1.243	1.253	1.243
ITR	Intimal thickness-related receptor || Hs.159422 || BC033906 ||1175828	3	-0.21	0.21	-0.3	-0.23	0.01	0.01			0.04	0.28	-0.32	0.49	1.02	0.93	0.65	1.13	0.8	0.92	1.49	0.87	0.83	0.84	0.68	0.49	0.54	1.01
SIP1	Survival of motor neuron protein interacting protein 1 || Hs.533862 || AB037701 ||1156324	3	-0.035	0.035	0.105	0.165	0.355	0.385			-0.1767	0.1533	0.02333	0.2933	0.6233	0.9533	1.073	1.233	1.133	1.123	1.363	0.9333	1.033	0.6533	0.5633	0.4633	0.1833	0.04333
CHES1	**Checkpoint suppressor 1 || Hs.408428 || BC010460 ||1175684	8	-0.065	0.065	-0.205	-0.365	-0.125	0.045			0.06333	-0.2467	0.1833	0.1133	-0.7767	-0.8867	-1.007	-1.377	-1.297	-1.327	-1.617	-1.447	-1.747	-1.527	-1.487	-1.747	-2.197	-1.737
DUT	DUTP pyrophosphatase || Hs.527980 || BC070339 ||1180619	1	0		0.11	0.16	0	-0.04			-0.06333	0.1067	-0.04333	-0.07333	0.2167	0.4467	0.7667	0.8367	0.8367	1.117	1.257	1.237	1.477	1.347	1.257	1.337	1.297	1.097
NR2F2	Nuclear receptor subfamily 2, group F, member 2 || Hs.347991 || BC042897 ||1188245	2	0.115	-0.115	-0.015	0.215	0.185	0.165			-0.09667	0.1333	-0.03667	0.07333	0.03333	-0.4167	-0.3967	-0.4967	-0.5067	-0.6967	-0.8867	-0.8167	-1.047	-1.017	-0.9167	-1.177	-1.317	-1.287
BLM	Bloom syndrome || Hs.169348 || U39817 ||1190008	3	0.08	-0.08	-0.21	0.08	-0.16	-0.06			-0.1333	0.2967	-0.1633	-0.02333	0.4067	1.307	1.917	1.897	2.117	2.177	2.147	1.957	1.987	1.507	1.557	1.237	1.197	0.9967
BM039	Uncharacterized bone marrow protein BM039 || Hs.283532 || BC007334 ||1180017	4	0.105	-0.105	-0.115	0.025	-0.015	-0.035			-0.1533	0.2367	-0.08333	-0.08333	-0.07333	0.2567	0.3967	0.5167	0.4967	0.6167	0.7867	0.9167	1.107	1.097	1.047	1.527	1.637	1.597
MVP	Major vault protein || Hs.513488 || BC015623 ||1182373	6	0.155	-0.155	0.165	-0.015	0.115	0.085			0.01	0.12	-0.13	-0.17	-0.22	-0.42	-0.57	-0.57	-0.66	-0.8	-0.89	-0.74	-1.01	-0.86	-0.72	-1.01	-1.08	-1.1
SLC7A6	Solute carrier family 7 (cationic amino acid transporter, y+ system), member 6 || Hs.351571 || CR749475 ||1180179	1	-0.05	0.05	-0.24	-0.21	-0.08	-0.18			0.07667	-0.2333	0.1567	0.2267	0.3467	0.5567	1.007	0.8367	1.197	1.107	1.167	1.107	1.077	1.137	0.9667	1.177	0.9667	0.9967
FLJ20399	Hypothetical protein FLJ20399 || Hs.534460 || BC006527 ||1167450	3	0.205	-0.205	0.335	0.535	0.245	0.375			-0.1433	0.2367	-0.09333	0.3067	0.5967	0.9567	0.6467	0.8067	1.107	1.057	1.117	1.007	1.037	0.7367	0.7367	0.1067	-0.1633
NUP93	Nucleoporin 93kDa || Hs.276878 || CR612078 ||1160023	1	0		0.35	0.4	0.17	0.36			-0.02667	0.04333	-0.01667	0.2033	0.3633	1.183	1.333	1.343	1.383	1.503	1.493	1.253	1.263	1.143	1.373	1.093	1.043	1.123
COPS3	COP9 constitutive photomorphogenic homolog subunit 3 (Arabidopsis) || Hs.6076 || AF031647 ||1183076	4	-0.02	0.02	-0.02	0	0	0.09			-0.02667	0.02333	0.003333	0.03333	0.3433	0.4433	0.6233	0.5533	0.6933	0.7633	0.7633	0.8033	0.9133	0.8433	0.8233	1.003	1.073	1.053
RNF138	Ring finger protein 138 || Hs.302408 || AL133557 ||1194014	3	0.015	-0.015	0.125	0.175	0.235	0.285			-0.1367	0.2833	-0.1467	-0.1267	1.543	1.893	2.283	2.283	2.263	2.513	2.343	1.853	2.123	1.613	1.413	1.093	1.013	1.233
BBC3	BCL2 binding component 3 || Hs.467020 || AF332558 ||1191204	5	-0.105	0.105	0.275	0.275	0.255	0.135			0.1033	-0.05667	-0.04667	0.1433	0.1433	0.3633	0.2033	0.3033	0.2733	0.3033	0.5633	0.3333	0.5233	0.6333	0.6433	1.143	1.643	1.393
DYRK1B	Dual-specificity tyrosine-(Y)-phosphorylation regulated kinase 1B || Hs.130988 || BC018751 ||1193369	7	0.035	-0.035	-0.105	-0.005	-0.005	-0.045			-0.01667	0.02333	-0.006667	0.02333	-0.1367	-0.04667	-0.2367	-0.1367	-0.1167	-0.06667	-0.1867	0.05333	0.2933	0.2833	0.4533	1.353	1.373	1.623
SF3A2	Splicing factor 3a, subunit 2, 66kDa || Hs.115232 || BC004434 ||1174295	7	-0.035	0.035	0.235	0.135	0.205	0.195			0.08667	-0.1033	0.01667	0.03667	0.006667	0.2467	0.1667	0.1767	0.2567	0.2267	0.2867	0.3967	0.5867	0.7567	1.067	2.047	2.477	2.787
ZC3HDC3	Zinc finger CCCH type domain containing 3 || Hs.521915 || BC038670 ||1165268	5	-0.02	0.02	-0.08	-0.3	-0.04	-0.21			0.1	0.06	-0.16	-0.03	0.08	-0.01	0.08	0.15	-0.05	0.23	0.46	0.34	0.88	0.97	1.08	1.55	1.77	1.61
RB1CC1	RB1-inducible coiled-coil 1 || Hs.196102 || AB059622 ||1167295	8	-0.02	0.02	-0.02	-0.27	-0.21	-0.08			-0.05333	0.03667	0.01667	-0.2233	-0.2533	-0.8133	-0.9133	-0.8633	-1.093	-1.043	-1.163	-1.043	-1.133	-1.213	-1.153	-1.453	-1.233	-1.143
MCM6	MCM6 minichromosome maintenance deficient 6 (MIS5 homolog, S. pombe) (S. cerevisiae) || Hs.444118 || D84557 ||1195211	1	0.305	-0.305	0.355	0.745	0.385	0.345			-0.1167	0.4133	-0.2967	-0.04667	1.063	2.003	2.163	2.273	2.093	2.163	2.463	2.133	2.353	1.973	1.823	2.053	1.813	1.623
MAP4K4	Mitogen-activated protein kinase kinase kinase kinase 4 || Hs.431550 || AK000380 ||1194550	8	-0.3	0.3	0.06	-0.74	0.28	0.13			0.04333	-0.1367	0.09333	-0.3667	-0.8667	-0.7467	-0.8967	-1.067	-1.247	-1.097	-0.9567	-1.127	-1.177	-1.057	-0.8867	-1.007	-1.247	-1.007
NS3TP1	HCV NS3-transactivated protein 1 || Hs.101364 || AK000759 ||1171540	3	0.04	-0.04	-0.15	-0.26	-0.12	-0.1			0.04	0.02	-0.06	0.02	0.82	0.79	1.04	0.97	1.06	1.02	0.88	0.76	0.72	0.55	0.42	0.35	0.32	0.24
SLC1A4	Solute carrier family 1 (glutamate/neutral amino acid transporter), member 4 || Hs.323878 || BC026216 ||1166700	4	0.05	-0.05	0.08	0.24	0.1	0.12			-0.1067	0.1733	-0.06667	-0.03667	0.3833	0.3633	0.4533	0.2833	0.1333	0.4633	0.6633	0.3133	0.9933	1.033	0.7433	1.003	1.023	0.7633
NOL5A	Nucleolar protein 5A (56kDa with KKE/D repeat) || Hs.376064 || Y12065 ||1165807	1	0.005	-0.005	-0.035	0.055	-0.055	-0.035			0.03667	0.02667	-0.06333	0.1967	1.117	1.327	1.467	1.417	1.587	1.597	1.657	1.577	1.637	1.447	1.427	1.367	1.267	1.087
RCL1	RNA terminal phosphate cyclase-like 1 || Hs.194121 || AF067172 ||1157504	3	-0.165	0.165	0.005	0.025	-0.045	0.015			-0.02333	-0.1333	0.1567	0.08667	0.7167	0.9267	1.027	0.9467	1.347	1.037	0.7667	0.8067	0.5367	0.3867	0.4967	0.2767	0.2967	0.1167
RANBP1	RAN binding protein 1 || Hs.24763 || BC071999 ||1166314	1	0.04	-0.04	0.19	0.37	0.31	0.22			-0.06333	0.1167	-0.05333	0.1667	0.8767	1.587	1.857	1.957	2.047	2.417	2.467	2.377	2.667	2.387	2.397	2.647	2.667	2.607
MIF	Macrophage migration inhibitory factor (glycosylation-inhibiting factor) || Hs.407995 || BC051440 ||1172448	4	-0.13	0.13	0.18	-0.03	0.21	0.11			0.04	-0.16	0.12	-0.02	0.44	0.32	0.61	0.56	0.42	0.76	0.89	0.66	1.05	0.87	0.78	1.18	1.24	1.06
EWSR1	Ewing sarcoma breakpoint region 1 || Hs.374477 || AK056681 ||1157430	1	0.03	-0.03	0.28	0.36	0.09	0.47			0.06	0.04	-0.1	0.13	0.02	0.97	0.82	0.93	1.54	1.32	1.06	1.04	1.18	1.03	1.43	1.12	1.2	1.21
MINA	MYC induced nuclear antigen || Hs.476972 || AK027299 ||1163910	1	0.235	-0.235	0.285	0.545	0.255	0.245			-0.15	0.25	-0.1	0.27	0.56	0.79	1.02	0.98	1.06	1.06	1.1	0.93	0.94	0.82	0.94	0.82	0.84	0.67
MGC34923	Hypothetical protein MGC34923 || Hs.61232 || BC033292 ||1186909	5	-0.16	0.16	-0.04	0.13	-0.1	0.16			-0.06333	-0.003333	0.06667	-0.1933	-0.1533	-0.08333	0.1367	0.06667	0.2767	0.3867	0.6267	0.3867	1.057	0.6367	0.5267	1.097	0.9967	1.167
PLSCR4	Phospholipid scramblase 4 || Hs.477869 || AK128442 ||1194815	8	0.125	-0.125	-0.165	0.185	-0.185	0.005			-0.2	0.14	0.06	-0.11	-0.53	-0.64	-0.93	-1.23	-1.04	-1.22	-1.2	-0.89	-1.58	-1.33	-0.96	-1.32	-1.34	-1.31
QTRTD1	Queuine tRNA-ribosyltransferase domain containing 1 || Hs.477162 || BC039265 ||1173924	3	0.02	-0.02	0.08	-0.01	0.3	0.24			-0.01667	0.01333	0.003333	0.1333	1.083	1.143	1.253	1.243	1.313	1.243	1.213	1.053	1.103	0.9833	0.9233	0.6933	0.4533	0.6433
SEN2L	TRNA splicing endonuclease 2 homolog (SEN2, S. cerevisiae) || Hs.335550 || BC019582 ||1174351	1	0.03	-0.03	0.14	0.49	-0.01	0.04			0.03	-0.04	0.01	0.17	0.58	0.88	0.96	1.04	1.1	1.07	1.15	1.03	1.16	1.03	0.94	0.99	0.88	0.64
IFRD2	Interferon-related developmental regulator 2 || Hs.315177 || BC007437 ||1180526	1	-0.02	0.02	-0.04	0.11	0.09	0.02			-0.08333	0.1367	-0.05333	0.2067	0.5967	1.027	0.9367	1.227	1.357	1.537	1.547	1.597	1.667	1.657	1.597	1.657	1.517	1.297
MYD88	Myeloid differentiation primary response gene (88) || Hs.82116 || U84408 ||1157912	4	-0.045	0.045	0.285	0.125	0.035	0.335			-0.2333	-0.04333	0.2767	0.1867	0.01667	0.7867	0.3867	0.5067	1.207	1.007	0.8267	1.157	0.9367	1.077	1.027	1.167	1.537	1.877
GMPPB	GDP-mannose pyrophosphorylase B || Hs.551540 || BC001141 ||1160970	3	0.295	-0.295	0.265	0.815	0.005	0.015			-0.15	0.34	-0.19	0.73	0.48	0.99	0.6	0.73	1.05	0.83	0.86	1.01	1.07	0.92	1.04	0.69	0.58	0.27
KIAA0669	TSC22 domain family 2 || Hs.52526 || AB014569 ||1163539	2	0.025	-0.025	-0.515	-0.395	-0.375	-0.115			-0.02	0.05	-0.03	-0.3	-0.05	-0.33	-0.17	-0.34	-0.33	-0.23	-0.62	-0.59	-0.82	-0.78	-0.71	-1.1	-1.18	-1.03
ECE2	Endothelin converting enzyme 2 || Hs.146161 || CR595932 ||1169881	3	0.005	-0.005	-0.185	0.005	0.205	0.055			0.06333	-0.06667	0.003333	0.7333	1.123	1.073	1.193	1.163	1.133	1.093	1.143	1.113	1.113	1.093	0.9033	1.013	0.7333	0.4133
GPR156	G protein-coupled receptor 156 || Hs.333358 || AF488739 ||1174370	7	-0.06	0.06	0.27	0.26	0.15	0.02			-0.01	0.05	-0.04	-0.05	-0.18	0.14	-0.02	0.05	-0.12	0.17	0.57	0.4	0.74	0.93	1.04	1.74	2.33	2.44
FGFRL1	Fibroblast growth factor receptor-like 1 || Hs.193326 || AY358303 ||1160219	3	-0.08	0.08	0.03	-0.19	0.63	0.12			0.09	0.28	-0.37	0.29	0.68	1.41	1.69	1.72	1.56	1.76	1.82	1.39	1.85	1.54	1.52	1.12	1.08	0.46
DHRS6	Dehydrogenase/reductase (SDR family) member 6 || Hs.124696 || BC037277 ||1182423	8	-0.11	0.11	-0.31	-0.32	-0.31	-0.47			0.06667	-0.2633	0.1967	-0.02333	-0.4333	-0.5833	-0.8433	-0.7233	-0.8933	-1.063	-1.123	-0.8033	-1.043	-0.9333	-0.9433	-1.023	-0.9433	-0.9433
RHOBTB3	Rho-related BTB domain containing 3 || Hs.445030 || AB020685 ||1187337	8	0.005	-0.005	-0.025	-0.255	-0.245	0.065			0.06	0.04	-0.1	-0.21	-0.82	-0.74	-0.96	-1.04	-0.8	-1	-1.18	-0.89	-1.27	-0.98	-0.69	-1.28	-1.31	-1.08
HSPB3	Heat shock 27kDa protein 3 || Hs.41707 || Y17782 ||1187107	8	0.335	-0.335	-0.175	-0.955	0.055	0.075			-0.1267	0.2633	-0.1367	-0.6667	-0.5867	-1.397	-0.9267	-0.9467	-1.577	-1.117	-1.427	-1.207	-1.617	-1.247	-1.157	-1.467	-1.077	-1.217
C1QTNF2	C1q and tumor necrosis factor related protein 2 || Hs.110062 || AY358839 ||1166156	4	-0.03	0.03	0.1	0	-0.14	-0.01			0.04	-0.09	0.05		-0.03	0.25	0.25	0.52	0.42	0.74	0.75	0.95	1.25	1.17	1.08	1.13	1.26	1.05
LOC51334	Mesenchymal stem cell protein DSC54 || Hs.157461 || CR611097 ||1195418	8	0	0	-0.51	0.08	0.13	-0.28			-0.05333	-0.06333	0.1167	-0.3633	-0.8233	-0.8233	-0.8333	-1.153	-0.7533	-0.6833	-0.7933	-0.9033	-0.9833	-1.173	-0.9533	-0.9233	-0.9233	-1.333
	|| || BC009612 ||1162374	4	0		0.03	0.29	-0.33	-0.22			0.3233	-0.5367	0.2133	0.2333	0.3633	0.5033	0.5133	0.2533	0.6333	0.6333	0.5433	0.9533	0.8933	1.003	1.103	1.343	1.463	1.273
TCF19	Transcription factor 19 (SC1) || Hs.550488 || BT007247 ||1187221	1	-0.08	0.08	0.01	0.27	0.15	0.04			-0.56		0.56		0.55	0.84	1.09	1.2	1.34	1.34	1.39	1.18	1.29	0.97	1.11	1.17	0.83	0.56
MCM7	MCM7 minichromosome maintenance deficient 7 (S. cerevisiae) || Hs.438720 || AY007130 ||1170142	1	0.04	-0.04	0.25	0.4	0.16	0.24			-0.05333	0.1067	-0.05333	0.2067	1.197	2.047	2.257	2.397	2.697	2.817	2.887	2.807	2.997	2.677	2.657	2.657	2.427	2.417
SDK1	Sidekick homolog 1 (chicken) || Hs.155959 || AL833354 ||1165317	5	0.03	-0.03	0	0.19	0	0.11			-0.1867	-0.09667	0.2833	0.3133	0.3533	-0.1067	0.4833	-0.4367	-0.3667	0.3233	0.6133	0.7533	0.7633	0.7733	0.9433	1.743	1.943	2.253
	|| || ENST00000055077 ||1158191	1	0		-0.26	0.12	-0.22	-0.3			-0.05333	0.1067	-0.05333	0.05667	1.187	1.647	1.927	2.167	2.237	2.357	2.387	2.447	2.437	2.287	2.247	2.097	2.127	1.917
	|| || A_23_P9435 ||1191875	3	-0.17	0.17	0.14	0.2	-0.35	0.06			0.05333	0.003333	-0.05667	0.3233	0.4033	0.9133	1.053	0.7333	1.113	1.323	1.083	0.7633	0.6333	0.8833	1.013	0.9333	0.6033
C9orf58	Chromosome 9 open reading frame 58 || Hs.4944 || AK022845 ||1182478	5	0.07	-0.07	-0.16	-0.34	-0.17	-0.02			-0.06	-0.26	0.32	0.14	0.5	0.2	0.57	0.22	0.13	0.32	0.52	0.34	0.43	0.73	0.69	1.2	1.35	1.17
MELK	Maternal embryonic leucine zipper kinase || Hs.184339 || D79997 ||1185217	1	0		-0.2	-0.04	-0.17	0.03			-0.1067	0.1333	-0.02667	-0.4067	-0.09667	0.7133	1.253	1.373	1.453	1.833	2.013	1.883	2.203	1.923	1.873	1.943	1.873	1.693
ANXA1	Annexin A1 || Hs.494173 || BC001275 ||1159797	6	0.025	-0.025	0.005	0.435	0.115	0.275			-0.01333	-0.003333	0.01667	0.1967	-0.2233	-0.003333	-0.8133	-1.133	-0.4833	-1.243	-1.673	-1.113	-1.923	-1.573	-1.033	-1.553	-1.333	-1.303
GKAP1	G kinase anchoring protein 1 || Hs.522255 || BC014476 ||1195888	1	-0.08	0.08	0.36	0.2	0.09	0.08			-0.12	-0.01	0.13	0.12	0.9	0.54	1.08	1.05	0.72	0.98	1.43	0.71	1.38	1	0.49	0.62	1.1	0.93
TMEM2	Transmembrane protein 2 || Hs.494146 || AK075370 ||1170508	8	-0.17	0.17	0	-0.1	0.27	0.2			0.07	-0.13	0.06	-0.21	-0.99	-0.76	-0.8	-0.98	-0.84	-1.06	-1.24	-1.05	-1.49	-1.34	-1.03	-1.26	-1.21	-0.88
PAF53	RNA polymerase I associated factor 53 || Hs.446334 || BC014331 ||1193712	3	0.075	-0.075	0.075	-0.115	-0.055	-0.065			-0.01	0.12	-0.11	-0.08	0.8	1.29	1.53	1.52	1.75	1.57	1.55	1.19	1.34	0.85	0.68	0.54	0.31	0.24
LETM1	Leucine zipper-EF-hand containing transmembrane protein 1 || Hs.120165 || AF061025 ||1189901	1	-0.065	0.065	-0.115	0.065	-0.175	-0.145			0.03667	-0.04333	0.006667	0.2867	0.6167	1.327	1.397	1.437	1.567	1.707	1.617	1.697	1.667	1.627	1.647	1.437	1.217	1.097
RFC5	Replication factor C (activator 1) 5, 36.5kDa || Hs.506989 || BC001866 ||1196175	1	0.21	-0.21	-0.06	0.29	-0.05	0.03			-0.15	0.36	-0.21	-0.06	0.96	1.33	1.75	1.85	1.82	1.91	2.13	1.96	2.21	2.09	1.85	2.03	1.77	1.75
ZNF429	Zinc finger protein 429 || Hs.310336 || AF325191 ||1159627	3	0.045	-0.045	0.255	0.185	-0.065	0.075			0.06333	-0.02667	-0.03667	0.1233	0.5833	0.9933	0.9933	1.173	1.023	0.8633	1.103	0.4733	0.7133	0.6133	0.3333	0.3033	0.1033	0.1733
PRPS1	Phosphoribosyl pyrophosphate synthetase 1 || Hs.56 || BC001605 ||1172368	1	0.05	-0.05	0.23	0.18	0.38	0.22			-0.05333	0.08667	-0.03333	-0.03333	0.3667	0.7167	0.9367	1.017	0.9067	1.217	1.327	1.207	1.507	1.207	1.207	1.307	1.287	1.187
KRT17	Keratin 17 || Hs.2785 || X05803 ||1186422	7	0.04	-0.04	-0.03	-0.04	0.03	-0.05			-0.02	-0.04	0.06	-0.01		-0.28	-0.05	-0.02	-0.01	0.06	0.27	0.64	1.09	1.2	1.22	2.09	2.53	2.71
LOC203547	Hypothetical protein LOC203547 || Hs.58633 || AK096835 ||1166040	4	-0.005	0.005	-0.445	0.155	0.145	-0.295			-0.03667	-0.02667	0.06333	0.3333	0.4033	0.5033	1.063	1.033	1.033	1.483	1.893	1.433	2.243	1.773	1.483	2.273	2.243	2.133
FAF1	Fas (TNFRSF6) associated factor 1 || Hs.530402 || BC004970 ||1160466	4	0.095	-0.095	0.295	0.175	0.115	0.235			-0.02667	0.1233	-0.09667	-0.1667	0.02333	0.1533	0.2533	0.4933	0.5133	0.5533	0.7133	0.7233	0.9133	0.8533	0.7933	1.043	1.143	1.093
C1orf41	Chromosome 1 open reading frame 41 || Hs.525462 || AF100747 ||1165517	1	0		-0.01	-0.09	0.03	-0.18			-0.13	0.23	-0.1	-0.17	0.59	0.64	0.94	1.1	0.99	1.24	1.48	1.21	1.52	1.4	1.17	1.33	1.46	1.15
SYNCOILIN	Syncoilin, intermediate filament 1 || Hs.550537 || AK024707 ||1190662	6	0.045	-0.045	0.155	0.005	0.035	0.135			0.01	0.03	-0.04	-0.08	-0.35	-0.7	-0.92	-0.94	-1.04	-1.1	-1.38	-1.01	-1.4	-1.14	-1.02	-1.21	-1.41	-1.59
MGC12538	Hypothetical protein MGC12538 || Hs.537067 || BC007072 ||1172261	6	0.015	-0.015	-0.065	0.085	-0.205	0.095			0.1133	-0.05667	-0.05667	-0.01667	-0.4467	-0.4767	-0.5267	-0.6767	-0.5367	-0.7767	-0.9567	-0.8067	-1.297	-0.9467	-0.6567	-1.527	-1.157	-1.177
GPATC4	G patch domain containing 4 || Hs.193832 || BC056904 ||1161390	3	-0.07	0.07	-0.21	0.19	0.26	0.23			-0.003333	-0.01333	0.01667	0.2867	0.8867	1.557	1.667	1.807	1.817	1.737	1.677	1.527	1.517	1.417	1.347	1.287	1.177	1.177
ERBP	Estrogen receptor binding protein || Hs.85769 || U15552 ||1159269	3	-0.03	0.03	-0.18	0	-0.08	-0.12			0.03667	-0.08333	0.04667	0.006667	0.6067	0.8667	1.127	1.037	1.127	1.147	0.9867	0.7167	0.7967	0.5067	0.3767	0.3867	0.2267	0.1967
RRAGC	Ras-related GTP binding C || Hs.532461 || AK023373 ||1179881	2	-0.12	0.12	-0.25	-0.25	-0.2	-0.22			-0.06667	0.04333	0.02333	-0.04667	-0.1567	-0.4567	-0.3967	-0.6367	-0.7867	-0.9267	-1.127	-0.9567	-1.177	-1.337	-1.097	-1.467	-1.427	-1.037
RRAGC	Ras-related GTP binding C || Hs.532461 || AF272035 ||1164565	8	0		-0.15	-0.12	-0.09	-0.18			-0.09333	0.1067	-0.01333	-0.01333	-0.1833	-0.5233	-0.6433	-0.7333	-1.033	-0.9533	-1.113	-1.003	-1.243	-1.223	-1.213	-1.263	-1.413	-1.093
LIPA	Lipase A, lysosomal acid, cholesterol esterase (Wolman disease) || Hs.127445 || BC012287 ||1155187	8	0.11	-0.11	0.19	-0.13	-0.3	-0.06			-0.03667	0.08333	-0.04667	-0.4067	-0.5167	-0.7667	-0.9267	-0.8367	-0.6567	-0.8867	-1.027	-0.8367	-1.047	-1.097	-0.9067	-1.337	-0.8867	-0.7367
	|| || A_23_P98042 ||1172255	3	-0.035	0.035	-0.115	0.095	0.285	0.155			-0.02667	0.02333	0.003333	-0.1167	0.8833	1.723	1.883	1.973	1.963	2.063	1.913	1.653	1.733	1.493	1.453	1.153	0.9933	1.033
HMBS	Hydroxymethylbilane synthase || Hs.82609 || BC000520 ||1193708	1	0.035	-0.035	0.125	0.285	0.235	0.245			0.02667	-0.03333	0.006667	0.1167	0.3867	0.5667	0.6967	0.8167	0.8167	0.8967	1.017	1.037	1.197	1.097	1.177	1.037	1.057	0.9567
CDK2	Cyclin-dependent kinase 2 || Hs.19192 || BC003065 ||1178494	1	0.105	-0.105	-0.205	0.005	-0.085	-0.375			-0.4167	0.1633	0.2533	0.3133	0.6033	0.7433	0.8133	0.9033	1.193	1.403	1.333	1.013	1.133	1.113	1.183	1.143	0.8233	0.9133
FLJ10652	Hypothetical protein FLJ10652 || Hs.445129 || CR626331 ||1191099	8	0.065	-0.065	-0.155	-0.255	-0.215	-0.205			0.02667	0.02667	-0.05333	-0.07333	-0.2533	-0.5033	-0.6433	-0.6633	-0.8233	-0.8333	-0.7633	-0.8933	-1.153	-0.9333	-0.8833	-1.263	-1.263	-0.9533
HRMT1L3	HMT1 hnRNP methyltransferase-like 3 (S. cerevisiae) || Hs.152337 || BC019339 ||1172858	1	0.11	-0.11	0.17	0.11	0.27	0.21			-0.2567	0.1633	0.09333	-0.06667	0.5033	0.6733	0.5733	0.9933	1.003	1.193	1.363	1.023	1.153	1.113	0.8433	1.233	1.083	1.163
KIAA1536	KIAA1536 protein || Hs.156667 || AK027881 ||1163504	6	0.05	-0.05	0.33	0	0.04	0.22			0.03333	0.01333	-0.04667	0.03333	-0.2167	-0.1367	-0.4567	-0.5767	-0.4467	-0.8967	-1.097	-0.6967	-1.067	-0.7867	-0.5567	-1.187	-1.177	-1.027
FLJ11259	Hypothetical protein FLJ11259 || Hs.525634 || AK094923 ||1186576	8	-0.16	0.16	-0.26	-0.44	0.07	0.2			0.12	-0.28	0.16	-0.07	-0.69	-0.93	-0.97	-1.13	-1.11	-1.29	-1.51	-1.28	-1.87	-1.37	-1.14	-1.51	-1.45	-1.15
RAD51AP1	RAD51 associated protein 1 || Hs.504550 || BC006992 ||1158578	1	0.275	-0.275	0.295	0.515	0.335	0.195			0.05333	0.3733	-0.4267	-0.2267	0.3833	1.723	2.383	2.383	2.763	2.983	2.873	2.483	2.753	2.303	2.253	1.763	1.523	1.853
FLJ14834	Hypothetical protein FLJ14834 || Hs.62905 || AB055407 ||1194883	6	-0.02	0.02	0.11	0	0.2	0.25			0.3	-0.18	-0.12	0.09	-0.48	-0.6	-1.03	-1.31	-1.05	-1.28	-1.45	-0.97	-1.44	-1.36	-1.32	-1.48	-2.09	-1.72
ZFP36L1	Zinc finger protein 36, C3H type-like 1 || Hs.85155 || CR592455 ||1195000	8	-0.22	0.22	-0.18	-0.21	-0.01	-0.01			0.16	-0.34	0.18	-0.51	-1.01	-1.3	-1.28	-1.65	-1.51	-1.77	-2.17	-1.69	-2.29	-2.02	-1.6	-2.17	-2.32	-1.81
C14orf142	Chromosome 14 open reading frame 142 || Hs.20142 || CR613456 ||1191427	1	-0.105	0.105	-0.225	0.105	-0.005	-0.365			0.19	-0.36	0.17	0.08	0.3	0.51	0.48	0.79	0.78	1.07	1.27	0.75	1.2	1.03	0.85	1.03	0.85	0.71
PNN	Pinin, desmosome associated protein || Hs.409965 || U59479 ||1189283	1	-0.26	0.26	0.13	0.11	0.34	0.43			-0.1567	0.1733	-0.01667	0.06333	1.013	1.173	1.743	1.773	1.483	1.983	2.053	1.503	2.803	1.783	0.9933	1.673	1.573	1.733
	|| || A_23_P99731 ||1173820	1	0		-0.05	0.07	0.27	0.18			-0.1067	0.08333	0.02333	0.3333	0.6433	0.9033	1.103	0.9733	1.103	1.273	1.083	1.053	1.033	0.9333	0.9033	0.9133	0.7633	0.8533
MGC5987	Hypothetical protein MGC5987 || Hs.220963 || BC046912 ||1195444	6	0.13	-0.13	0.01	0.45	-0.2	-0.28			-0.07667	0.08333	-0.006667	-0.006667	-0.1867	-0.2967	-0.7767	-0.8267	-0.4567	-0.9167	-0.8767	-0.8267	-0.9367	-0.9167	-0.7267	-1.177	-1.107	-1.347
FLJ10980	Hypothetical protein FLJ10980 || Hs.152385 || AK001842 ||1190484	8	-0.075	0.075	0.165	-0.225	0.175	0.165			0.006667	-0.1133	0.1067	-0.6033	-1.263	-1.303	-1.473	-1.513	-1.383	-1.783	-1.903	-1.773	-2.003	-1.853	-1.663	-2.283	-1.983	-2.153
FLJ20516	Timeless-interacting protein || Hs.426696 || AK000523 ||1194867	3	-0.03	0.03	0.07	0.16	-0.08	-0.15			0.1433	0.02333	-0.1667	0.2333	1.893	2.373	2.483	2.423	2.613	2.523	2.433	2.373	2.253	2.093	2.093	1.823	1.673	1.593
BBS4	Bardet-Biedl syndrome 4 || Hs.208681 || AK075321 ||1172218	6	0	0	0.36	0.04	-0.17	-0.03			0.06	-0.05	-0.01	-0.1	-0.02	-0.54	-0.63	-0.64	-0.64	-0.87	-0.9	-0.88	-1.08	-0.88	-0.78	-1.22	-1.01	-1.43
BCAS3	Breast carcinoma amplified sequence 3 || Hs.463702 || AF361219 ||1176791	7	0.125	-0.125	0.065	0.165	0.005	0.015			0.02	-0.17	0.15	-0.19	-0.05	-0.13	-0.33	-0.11	0.05	0.14	0.3	0.4	0.69	0.84	1.02	1.68	2.31	2.2
	|| || ENST00000312024 ||1158924	1	0.085	-0.085	0.245	0.325	0.325	0.385			-0.01333	0.09667	-0.08333	0.05667	0.2067	0.8767	0.9567	1.177	1.147	1.177	1.257	1.167	1.297	1.237	1.247	1.207	1.327	1.277
RGC32	Response gene to complement 32 || Hs.507866 || AF036549 ||1159464	6	0.1	-0.1	0.25	-0.33	0.36	0.53			0.05333	-0.03667	-0.01667	-0.3067	-0.5967	-0.5967	-0.8667	-1.167	-0.6067	-0.6467	-1.237	-0.3967	-1.457	-1.497	-0.5667	-1.697	-1.567	-2.477
NOL5A	Nucleolar protein 5A (56kDa with KKE/D repeat) || Hs.376064 || Y12065 ||1166923	1	0.055	-0.055	0.095	0.135	0.195	0.215			-0.01667	0.05333	-0.03667	0.1933	1.313	1.463	1.763	1.773	1.943	1.943	1.903	1.833	1.973	1.593	1.663	1.513	1.543	1.353
DAPK2	Death-associated protein kinase 2 || Hs.237886 || AB018001 ||1180474	8	0		-0.06	-0.15	0.37	0.35			0.1467	-0.08333	-0.06333	-0.3233	-0.7333	-1.023	-1.373	-1.183	-1.213	-1.103	-1.603	-1.073	-1.623	-1.383	-1.293	-1.523	-1.613	-1.273
DKFZp586M1819	Putative lysophosphatidic acid acyltransferase || Hs.355753 || AF406612 ||1181939	3	0		0.32	0.33	0.29	0.09			-0.05333	0.3467	-0.2933	0.1067	0.3467	0.9167	0.8067	1.057	1.057	0.9067	1.147	0.7467	0.9767	0.7267	0.5867	0.6867	0.5167	0.3967
DMN	Desmuslin || Hs.207106 || AJ310522 ||1193214	1	0		0.16	0.26	-0.05				-0.2033	0.08667	0.1167	0.1767	1.567	1.557	1.677	1.827	1.797	1.837	2.297	1.687	2.377	2.037	1.447	2.017	1.937	1.827
PKMYT1	Protein kinase, membrane associated tyrosine/threonine 1 || Hs.77783 || CR597027 ||1165227	1	0.175	-0.175	0.335	0.395	0.205	0.245			-0.11	0.29	-0.18	-0.21	0.23	1.35	1.76	1.89	2.05	2.28	2.3	2.16	2.3	2.12	2.12	1.97	1.95	1.8
CD244	CD244 natural killer cell receptor 2B4 || Hs.157872 || BC028073 ||1194448	7	0	0	0.32	0.28	0.09	0.27			-0.01667	-0.1767	0.1933	-0.3167	-0.04667	0.1533	0.1533	-0.1567	-0.2167	0.1033	-0.1367	-0.09667	0.5033	0.6133	0.5133	1.183	1.293	1.163
JMJD1A	Jumonji domain containing 1A || Hs.531819 || AB018285 ||1169372	2	-0.2	0.2	-0.02	-0.3	-0.1	-0.12			-0.05333	0.006667	0.04667	-0.2533	-0.3633	-0.3733	-0.2333	-0.5433	-0.1433	-0.4533	-0.7233	-0.7333	-0.9833	-1.243	-0.9433	-1.493	-1.473	-1.043
RPL31	Ribosomal protein L31 || Hs.469473 || CR595074 ||1171325	8	-0.095	0.095	-0.185	-0.745	-0.155	-0.235			0.06667	-0.1933	0.1267	-0.05333	-0.003333	-0.7933	-0.6333	-0.6033	-1.123	-1.023	-1.373	-0.9733	-1.293	-0.9433	-1.033	-1.263	-1.413	-1.433
	|| || A_24_P106166 ||1157361	8	0.25	-0.25	-0.44	-0.17	-0.19	0.06			-0.006667	0.1033	-0.09667	-0.7267	-1.057	-1.107	-1.157	-1.117	-0.7867	-0.9967	-1.427	-0.8467	-1.657	-1.337	-1.147
IL10RA	Interleukin 10 receptor, alpha || Hs.504035 || U00672 ||1168812	7	-0.025	0.025	0.015	0.095	0.095	-0.005			0.08667	-0.09333	0.006667	0.05667	-0.1233	-0.06333	0.09667	0.01667	0.01667	0.08667	0.2367	0.4367	0.6067	0.8367	0.8067	1.437	1.827	1.797
C14orf32	Chromosome 14 open reading frame 32 || Hs.437831 || CR600100 ||1160796	2	0.035	-0.035	-0.205	-0.345	-0.075	-0.045			-0.04	0.1	-0.06	-0.27	-0.24	-0.59	-0.38	-0.65	-0.48	-0.64	-0.87	-0.66	-1	-0.98	-0.87	-1.33	-1.4	-1.33
IMPACT	Hypothetical protein IMPACT || Hs.515317 || CR623681 ||1156296	2	-0.1	0.1	0.25	-0.02	-0.05	-0.04			-0.01	-0.3	0.31	0.26	-0.48	-0.24	-0.86	-0.86	-0.48	-0.56	-0.95	-0.35	-1.04	-0.95	-0.53	-1.62	-1.42	-2.1
RTTN	Rotatin || Hs.31931 || AK126538 ||1180535	3	-0.225	0.225	0.175	0.055	0.285	0.015			1.11E-16	-0.06	0.06	-0.12	0.24	0.43	1.04	1.31	1.1	1.35	1.51	1.18	1.35	1.25	0.74	0.71	0.56	0.53
NEDD4L	Neural precursor cell expressed, developmentally down-regulated 4-like || Hs.185677 || AB007899 ||1175305	6	-0.245	0.245	0.155	0.075	-0.075	-0.055			0.14	-0.33	0.19	-0.23	-0.31	-0.66	-0.98	-0.93	-0.91	-0.76	-0.87	-0.58	-0.72	-0.57	-0.56	-1.05	-1.37	-1.53
SCARF2	Scavenger receptor class F, member 2 || Hs.474251 || AB052951 ||1162617	7	0.01	-0.01	-0.03	-0.02	-0.13	-0.18			0.02	0.04	-0.06	0.12	-0.13	-0.11	-0.3	-0.21	-0.31	-0.14	0.04	0.13	0.28	0.61	0.62	1.64	2.15	2.19
	|| || ENST00000246083 ||1170248	1	0.065	-0.065	0.065	0.105	-0.185	-0.115			-0.1433	0.1867	-0.04333	0.006667	0.7167	1.207	1.387	1.367	1.527	1.547	1.477	1.307	1.447	1.167	1.067	1.297	1.267	1.327
	|| || A_24_P110201 ||1187239	5	0		0.08	0.51	-0.18	-0.12			0.17	-0.04	-0.13	0.48	0.01	0.22	-0.2	0.16		0.75	0.16	0.99	0.38	0.45	1.23	1.03	1.21
ODC-p	Ornithine decarboxylase-like || Hs.101807 || BC028128 ||1184955	5	-0.13	0.13	-0.1	0.16	0.05	0.11			-0.01	-0.09	0.1	-0.9	-0.34	-0.51	-0.17	-0.03	0	0.87	1.04	1.37	1.4	1.38	1.49	2.28	2.64	2.63
CAMK2D	Calcium/calmodulin-dependent protein kinase (CaM kinase) II delta || Hs.144114 || AK025368 ||1179721	8	-0.005	0.005	-0.255	-0.345	-0.225	-0.205			-0.01333	0.006667	0.006667	-0.3033	-0.5433	-0.8933	-1.113	-1.093	-1.253	-1.153	-1.233	-1.123	-1.163	-1.133	-1.003	-1.103	-1.263	-1.043
KYNU	Kynureninase (L-kynurenine hydrolase) || Hs.470126 || BC000879 ||1182851	7	0.14	-0.14	-0.47	-0.02	-0.01	-0.02			0.05	-0.48	0.43	-0.3	0.16	-0.21	0.3	-0.07	-0.1	0.16	0.15	0.44	0.45	0.52	0.52	1.4	1.86	2.12
	|| || AK001533 ||1166643	2	-0.01	0.01	0.73	-0.03	0.25	-0.18			0.1733	-0.3367	0.1633	-0.3667	0.003333	-0.4867	-0.05667	-0.006667	-0.9167	-0.4667	-0.3867	-0.8867	-1.117	-0.6667	-0.7867	-1.127		-1.327
EIF4EBP2	Eukaryotic translation initiation factor 4E binding protein 2 || Hs.522995 || CR627373 ||1179409	6	0		-0.07	-0.29	-0.16	0.03			-0.08333	0.1467	-0.06333	-0.02333	-0.5233	-0.9533	-1.323	-1.363	-1.233	-1.573	-1.853	-1.353	-1.923	-1.573	-1.283	-2.053	-2.163	-2.463
KLHDC2	Kelch domain containing 2 || Hs.509264 || BC002335 ||1189382	8	-0.015	0.015	-0.085	-0.185	-0.065	0.005			0.01333	-0.07667	0.06333	-0.08667	-0.2567	-0.5967	-0.9967	-1.017	-0.6267	-0.9767	-1.107	-0.9667	-1.077	-1.037	-0.8867	-1.077	-0.9367	-1.187
	|| || U82938 ||1170624	1	0.07	-0.07	-0.27	-0.27	-0.04	-0.21			-0.09333	0.1567	-0.06333	-0.1033	0.3567	0.3067	0.7467	0.7167	0.5267	0.9167	1.007	1.007	1.147	1.007	0.9167	1.017	0.8967	0.7367
TXNL4A	Thioredoxin-like 4A || Hs.465498 || BC001046 ||1194064	1	0.11	-0.11	-0.03	-0.08	0.07	0.01			-0.01667	0.1233	-0.1067	0.1233	0.3333	0.4533	0.5733	0.6733	0.6633	0.8233	0.8833	0.9433	1.163	1.043	0.9433	1.083	0.9233	0.8133
PRPS2	Phosphoribosyl pyrophosphate synthetase 2 || Hs.104123 || BC030019 ||1188723	1	0.02	-0.02	0.06	0.15	0.63	0.2			0.03	0.05	-0.08	0.14	0.67	0.62		0.94	1.03	1.44	1.35	1.38	1.47	1.21	1.19	1.03	0.56	0.78
UNQ9438	TIMM9 || Hs.549326 || AY358266 ||1157379	5	-0.055	0.055	-0.295	-0.145	-0.105	-0.085			0.05	-0.13	0.08	0.01	-0.17	-0.17	-0.15	-0.28	-0.17	0.09	0.3	0.43	0.88	0.95	0.81	1.45	1.64	1.67
	Similar to CG9996-PA || Hs.130526 || XM_371647 ||1176058	6	0.375	-0.375	0.505	0.165	0.205	0.235			-0.13	0.51	-0.38	-0.6	-0.53	-1.12	-0.91	-0.88	-1.2	-1.04	-0.97	-0.99	-1.03	-0.79	-0.92	-0.96	-1.16	-1.48
	|| || A_24_P118813 ||1163700	1	0		0.42	0.3	0.05	0.32			0.1033	-0.01667	-0.08667	0.2033	0.2533	0.9333	1.013	1.063	1.203	1.283	1.273	1.213	1.473	1.343	1.483	1.363	1.333	1.293
RHOF	**Ras homolog gene family, member F (in filopodia) || Hs.223617 || BX648084 ||1164752	4	-0.05	0.05	0.01	-0.28	0.33	0.23			0.02	0.09	-0.11	0.14	0.23	0.05	0.51	0.71	0.18	0.64	0.91	0.7	1.2	1.18	0.93	1.29	1.19	1.28
WDR3	WD repeat domain 3 || Hs.201375 || AF083217 ||1155544	3	0	0	0.28	0.45	0.35	0.32			0.006667	0.1267	-0.1333	0.1867	1.087	1.497	1.737	1.697	1.777	1.677	1.697	1.477	1.557	1.277	1.007	1.027	0.6267	0.5067
	|| || ENST00000323534 ||1178589	8	0.11	-0.11	-0.17	-2.22E-16	-0.42	-0.2			0.1767	-0.3033	0.1267	0.1967	-0.1133	-1.003	-1.043	-0.7433	-1.253	-1.223	-1.263	-1.233	-1.473	-1.133	-1.593	-1.193
	|| || A_24_P123245 ||1188951	3	0.055	-0.055	0.115	0.485	-0.305	-0.225			-0.08333	-0.09333	0.1767	-0.1733	0.3067	0.8867	0.7267	0.7967	1.237	1.047	0.9067	1.257	0.8267	0.6867	1.207	0.5967	0.7767	0.4367
PPAT	Phosphoribosyl pyrophosphate amidotransferase || Hs.331420 || CR599321 ||1159320	3	-0.14	0.14	-0.05	0.05	0.02	0.05			-0.04667	0.02333	0.02333	0.1533	1.243	1.533	1.673	1.463	1.593	1.723	1.613	1.383	1.453	1.353	1.083	0.9533	0.6133	0.8233
NUDT3	Nudix (nucleoside diphosphate linked moiety X)-type motif 3 || Hs.188882 || AF034174 ||1190074	8	0.345	-0.345	-0.235	-0.535	-0.285	-0.305			0.02667	-0.003333	-0.02333	-0.5233	-0.4133	-0.8133	-0.6733	-0.7233	-0.8433	-1.043	-1.143	-1.133	-0.8733	-0.7833	-0.7933
	|| || A_24_P123720 ||1162150	6	0.075	-0.075	0.085	0.195	-0.295	0.025			-0.006667	0.09333	-0.08667	0.1333	-0.6767	-0.3067	-0.5467	-0.8067	-0.1467	-0.8867	-1.537	-0.5967	-1.267	-1.217	-0.9967
TRAM2	Translocation associated membrane protein 2 || Hs.520182 || BC016804 ||1191437	6	0.14	-0.14	0.01	-0.13	0.31	0.23			0.1267	-0.01333	-0.1133	-0.2133	-0.4433	-0.5733	-0.3833	-0.8633	-0.4333	-0.5533	-0.8833	-0.7033	-0.9033	-0.9933	-0.5033	-1.063	-1.343	-1.133
HGS	Hepatocyte growth factor-regulated tyrosine kinase substrate || Hs.514590 || AF260566 ||1194724	7	-0.015	0.015	-0.085	-0.045	-0.165	-0.175			-0.006667	-0.05667	0.06333	0.1033	0.04333	0.03333	0.1033	0.04333	0.04333	0.1333	0.06333	0.3333	0.3433	0.5233	0.5533	1.103	1.393	1.413
TRA16	TR4 orphan receptor associated protein TRA16 || Hs.446931 || CR594611 ||1184730	3	0.135	-0.135	-0.095	0.155	0.035	-0.095			-0.05667	0.1533	-0.09667	0.2333	1.253	1.703	2.063	2.093	2.233	2.183	2.083	1.993	2.013	1.873	1.603	1.523	1.453	1.493
CAV1	Caveolin 1, caveolae protein, 22kDa || Hs.74034 || AF172085 ||1195426	6	0.155	-0.155	-0.065	0.555	0.255	0.215			0.02	0.1	-0.12	0.29	-0.62	-0.2	-0.76	-1.32	-0.79	-1.25	-1.68	-1.2	-1.79	-1.64	-1.18	-1.47	-1.87	-1.6
	|| || A_24_P126851 ||1187273	3	-0.03	0.03	-0.02	0	0.1	0.09			0.02333	0.01333	-0.03667	0.02333	0.7033	1.043	1.173	1.093	1.193	1.253	1.143	0.8333	1.063	0.8733	0.7333	0.6633	0.5433	0.4833
	|| || ENST00000321482 ||1188167	1	0.29	-0.29	0.26	0.43	0.16	0.17			-0.02333	0.1867	-0.1633	0.1167	0.5667	0.5767	0.8467	0.8767	0.7067	0.8767	1.027	1.117	1.257	1.187	0.9667	1.307	1.127	1.137
	Similar to Guanine nucleotide-binding protein, alpha-11 subunit (GL2) || Hs.249119 || M69012 ||1195779	1	-0.18	0.18	0.36	0.37	0.45	0.34			0.06333	-0.03667	-0.02667	0.03333	-0.1967	0.9033	0.9233	1.143	0.8233	1.163	1.133	0.7333	0.9233	1.033	1.153	0.8133	0.9733	0.8633
	|| || A_24_P127462 ||1183408	3	0.055	-0.055	0.065	0.345	-0.035	-0.005			0.02333	0.05333	-0.07667	0.2233	1.263	1.623	2.033	2.033	2.103	2.143	2.173	1.923	2.093	1.813	1.653	1.453	1.203	1.163
	|| || ENST00000333480 ||1187693	5	-0.065	0.065	0.205	0.245	0.155	-0.025			0.02667	-0.003333	-0.02333	0.1567	-0.1433	0.1567	0.006667	0.1367	0.04667	0.1567	0.3767	0.3767	0.4667	0.5267	0.5467	1.087	1.647	1.437
	Olfactory receptor-like (PJCG8) pseudogene mRNA, partial sequence || Hs.382969 || AF359419 ||1182041	7	-0.16	0.16	-0.2	0	-0.08	0.02			0.03667	-0.003333	-0.03333	0.02667	0.02667	-0.06333	-0.1533	-0.1633	-0.4233	0.07667	0.3067	0.4467	0.8867	1.037	1.447	2.357	2.877	2.867
TBL1XR1	Transducin (beta)-like 1X-linked receptor 1 || Hs.438970 || BC048298 ||1178273	6	0.18	-0.18	0.14	0.22	0.23	0.16			0.05667	-0.03333	-0.02333	0.1367	-0.3333	-0.4933	-0.6133	-0.5633	-0.6433	-0.6833	-0.8533	-0.7333	-1.183	-0.9733	-0.8933	-1.453	-1.433	-1.463
CACNA1A	Calcium channel, voltage-dependent, P/Q type, alpha 1A subunit || Hs.408449 || AB035726 ||1186435	7	-0.05	0.05	-0.23	-0.44	-0.18	-0.08			-0.02	-0.02	0.04	-0.12	-0.2	-0.32	-0.08	0.16	-0.15	0.17	0.13	0.33	0.49	0.62	0.63	1.42	1.59	1.73
SV2A	Synaptic vesicle glycoprotein 2A || Hs.516153 || AK075480 ||1178670	3	0	0	0.05	0.09	0.22	0.05			0.3067	-0.08333	-0.2233	0.2567	0.1267	1.097	0.7367	1.247	1.067	1.127	1.117	0.9467	1.227	1.037	0.6867	0.5467	0.7767	0.6867
ANTXR1	Anthrax toxin receptor 1 || Hs.165859 || AF279145 ||1166760	6	0.16	-0.16	0.14	-0.21	0.13	0.18			-0.07667	0.1733	-0.09667	-0.1567	-0.2867	-0.8567	-0.8467	-1.057	-1.027	-1.197	-1.357	-1.187	-1.527	-1.277	-1.107	-1.377	-1.407	-1.317
C9orf71	Chromosome 9 open reading frame 71 || Hs.535951 || BC029780 ||1168406	4	-0.005	0.005	0.165	0.175	0.535	0.135			-0.34	0.31	0.03	0.13	0.33	-0.02	0.73	1.29	0.7	1.43	1.83	2.23				3.05	3.32	3.17
NAP1L4	Nucleosome assembly protein 1-like 4 || Hs.501684 || CR624939 ||1193803	1	0.035	-0.035	0.335	0.295	-0.035	0.075			-0.1033	0.07667	0.02667	0.08667	0.1967	0.8667	0.7567	0.9567	1.097	0.9567	1.067	0.9967	1.007	0.9867	0.9367	0.7567	0.7867	0.6667
ZFP276	Zinc finger protein 276 homolog (mouse) || Hs.290154 || AF354756 ||1157248	4	0.06	-0.06	0.18	0.35	0.27	0.34			-0.14	0.18	-0.04	0.54	0.54	0.58	0.47	0.48	0.44	0.56	0.82	0.72	0.91	1.06	0.75	1.06	1.28	1.53
FLJ14627	Hypothetical protein FLJ14627 || Hs.437195 || BC011878 ||1177056	4	-0.04	0.04	0.19	0.36	0.07	-0.16			0.09667	0.08667	-0.1833	-0.2633	0.06667	0.2267	0.5867	0.5667	0.7467	0.7267	0.8467	0.7567	1.327	0.9667	1.017	1.017	1.197	0.8667
ANKRD12	Ankyrin repeat domain 12 || Hs.464585 || AY373757 ||1176482	6	0.045	-0.045	0.195	-0.105	0.055	0.145			-0.06667	0.1933	-0.1267	-0.2967	-0.5567	-1.217	-0.9667	-0.9367	-1.357	-1.397	-1.527	-1.377	-1.817	-1.437	-1.217	-1.987	-1.997	-2.137
KHSRP	KH-type splicing regulatory protein (FUSE binding protein 2) || Hs.91142 || BC085004 ||1163400	4	0.125	-0.125	-0.115	-0.225	0.025	-0.195			0.08	-0.09	0.01	0.21	0.23	0.23	0.43	0.46	0.49	0.69	0.96	0.26	1.23	0.69	1.03	0.75	1.09	0.72
TFAM	Transcription factor A, mitochondrial || Hs.75133 || M62810 ||1193114	3	-0.13	0.13	-0.18	-0.07	0.12	0.11			0.01333	0.03333	-0.04667	0.003333	0.5233	0.9433	1.153	1.023	1.273	1.363	1.163	0.9933	1.243	1.043	0.7733	0.4833	0.3533	0.4133
BCL9L	B-cell CLL/lymphoma 9-like || Hs.414740 || CR606474 ||1170619	7	-0.08	0.08	0.39	0.18	0.3	0.32			0.003333	0.03333	-0.03667	0.3633	0.02333	0.2933	0.1733	-0.1267	0.03333	0.09333	0.1733	0.05333	0.3233	0.4233	0.9333	1.413	1.963	2.203
PPIL5	Peptidylprolyl isomerase (cyclophilin)-like 5 || Hs.451090 || BX248298 ||1183463	4	0.205	-0.205	-0.085	0.185	-0.035	0.045			-0.16	0.2	-0.04	-0.03	0.22	0.61	0.55	0.8	0.8	1.01	1.31	1.06	1.6	1.49	1.2	1.77	1.69	1.39
	|| || ENST00000329070 ||1165058	4	0.165	-0.165	0.205	0.445	0.215	0.125			-0.1167	0.2033	-0.08667	0.2433	0.08333	0.4633	0.5033	0.5633	0.5933	0.6933	0.7633	0.8733	1.083	1.113	1.093	1.413	1.213	1.283
SPIN3	Spindlin family, member 3 || Hs.522672 || BC032490 ||1195057	7	0.11	-0.11	-0.29	-0.31	0.03	0.17			-0.1767	0.02333	0.1533	-0.1567	0.1533		-0.03667	-0.07667	-0.2667	0.08333	0.03333	0.2733	0.2033	-0.1367	0.7033	1.583	1.063	1.123
ITIH1	Inter-alpha (globulin) inhibitor H1 || Hs.420257 || AF116713 ||1169133	5	-0.005	0.005	0.085	0.195	0.115	-0.055			0.09667	-0.09333	-0.003333	0.03667	-0.1833	0.2767	0.2267	0.3467	0.2567	0.3067	0.7267	0.5667	0.6267	0.8767	0.4967	1.227	1.707	1.467
USP53	Ubiquitin specific protease 53 || Hs.431081 || AK022799 ||1156548	8	-0.315	0.315	-0.005	-0.685	0.215	0.395			0.02	-0.38	0.36	-0.51	-1.29	-1.07	-1.3	-1.4	-0.92	-1.3	-1.72	-1.2	-1.75	-1.75	-1.07	-1.98	-1.32	-1.2
	|| || ENST00000300467 ||1158619	2	-0.05	0.05	-0.25	-0.4	-0.01	-0.15			0.04333	-0.1967	0.1533	-0.6667	-0.4567	-0.7167	-0.7467	-0.6467	-0.7967	-0.7267	-0.9767	-0.7467	-1.007	-1.067	-0.6867	-1.077	-1.377	-1.777
GYPC	Glycophorin C (Gerbich blood group) || Hs.59138 || X12496 ||1158834	8	0.125	-0.125	-0.285	-0.315	0.035	-0.175			0.07	0.11	-0.18	-0.45	-0.7	-1.14	-1.02	-0.68	-1.01	-1.02	-0.94	-0.91	-0.67	-0.61	-0.85	-0.88	-0.82	-1.23
FLJ14249	HS1-binding protein 3 || Hs.531785 || AK024311 ||1184263	2	0.135	-0.135	0.095	-0.175	-0.435	-0.175			-0.1033	0.08667	0.01667	0.1067	-0.02333	-0.5633	-0.6333	-0.6433	-1.023	-0.8333	-0.8733	-1.033	-0.9833	-0.9533	-0.9233	-1.323	-1.123	-1.233
PXK	PX domain containing serine/threonine kinase || Hs.190544 || AF399753 ||1170075	6	0.185	-0.185	0.285	0.065	-0.155	-0.125			-0.1667	0.1933	-0.02667	-0.2767	-0.2367	-0.5767	-0.4567	-0.6267	-0.8367	-0.5867	-0.4867	-0.6067	-0.6667	-0.5367	-0.9667	-1.007	-1.007	-1.067
	|| || M81635 ||1158558	8	-0.115	0.115	0.055	-0.235	-0.095	-0.005			0.1133	-0.2967	0.1833	-0.1567	-0.2767	-0.5767	-0.4867	-0.6067	-0.8067	-0.7967	-0.8867	-0.9567	-1.057	-1.017	-0.9067	-1.097	-0.9267	-0.9367
NUP98	Nucleoporin 98kDa || Hs.524750 || AF231130 ||1169165	1	0.14	-0.14	0.35	0.54	0.3	0.39			-0.1	0.11	-0.01	0.33	0.44	1.02	1.18	1.25	1.5	1.45	1.53	1.21	1.46	1.29	1.26	1.15	1.3	1.18
	|| || ENST00000361243 ||1183303	6	-0.095	0.095	0.235	0.265	0.165	0.235			0.003333	0.01333	-0.01667	0.03333	-0.4267	-0.5367	-0.6367	-0.6567	-0.6667	-0.8267	-0.9067	-0.8167	-1.097	-0.9367	-0.8567	-1.237	-1.257	-0.9867
TM4SF10	Transmembrane 4 superfamily member 10 || Hs.8769 || BC039242 ||1170442	6	-0.22	0.22	-0.14	0.27	-0.09	0.24			0.003333	-0.2367	0.2333	0.3333	-0.4967	-0.09667	-0.3467	-0.9267	-0.4667	-0.6267	-0.9967	-0.8967	-1.167	-1.147	-0.7867	-1.277	-0.9067	-0.8267
	|| || ENST00000273340 ||1171960	1	0.22	-0.22	-0.34	0.02	0.02	-0.25			-0.1667	0.1633	0.003333	0.1233	0.6333	0.8833	0.9933	1.153	1.163	1.303	1.483	1.483	1.733	1.393	1.293	1.553	1.343	1.203
	|| || ENST00000321394 ||1165728	1	0.085	-0.085	0.305	0.485	0.025	0.275			-0.06333	0.1367	-0.07333	0.03667	0.4267	1.007	1.147	1.357	1.507	1.637	1.617	1.477	1.797	1.537	1.597	1.547	1.697	1.477
C3orf19	**Chromosome 3 open reading frame 19 || Hs.517820 || BC033897 ||1186071	2	0.155	-0.155	-0.025	-0.015	-0.035	-0.425			-0.04333	-0.02333	0.06667	0.1967	-0.1033	-0.2833	-0.2633	-0.2333	-0.5133	-0.7333	-0.8933	-0.7833	-1.103	-1.003	-1.463	-1.373
	|| || THC2129423 ||1188113	6	0.025	-0.025	-0.095	0.185	-0.085	0.275			-0.02	-0.1	0.12	-0.15	-0.24	-0.3	-0.45	-0.75	-0.72	-0.82	-0.76	-0.65	-1.07	-0.71	-0.96	-1.14	-1.38	-1.29
DDX21	DEAD (Asp-Glu-Ala-Asp) box polypeptide 21 || Hs.223141 || CR749598 ||1164471	3	-0.07	0.07	-0.19	0.04	0.24	0.13			0.06333	-0.03667	-0.02667	-0.04667	0.8433	1.673	1.933	1.943	1.943	2.053	1.933	1.763	1.713	1.343	1.373	1.093	0.9233	1.063
LEPR	Leptin receptor || Hs.23581 || Y12670 ||1180123	8	0.125	-0.125	-0.115	-0.255	0.025	-0.135			-0.06	-0.05	0.11	0.01	-0.35	-0.76	-0.77	-0.75	-0.87	-1.03	-1.07	-0.93	-1.17	-0.92	-1.21	-1.2	-0.94	-1.05
NET-5	Transmembrane 4 superfamily member tetraspan NET-5 || Hs.129826 || BC002658 ||1193022	2	-0.005	0.005	-0.095	0.075	-0.185	-0.155			0.055	-0.055		-0.005	-0.065	0.005	-0.255	-0.285	-0.265	-0.485	-0.635	-0.455	-0.805	-0.805	-0.705	-1.105	-1.275	-1.175
PACSIN1	Protein kinase C and casein kinase substrate in neurons 1 || Hs.520087 || AB037800 ||1168025	7	-0.01	0.01	-0.04	-0.26	0.36	-0.01			-0.1867	0.2533	-0.06667	0.2733	-0.3267	-0.2967	-0.2567	-0.1967	0.3633	-0.1467	0.05333	0.1233	0.2033	0.02333	0.4533	1.013	1.543	1.653
WBSCR1	Williams-Beuren syndrome chromosome region 1 || Hs.520943 || BC010021 ||1167254	1	-0.155	0.155	0.235	0.125	-0.135	0.135			-0.05	0.01	0.04	0.51	0.52	1.07	1.08	1.05	1.14	1.21	1.27	0.89	1.07	1.19	1.16	1.01	0.84	1.08
WIPI-2	WIPI49-like protein 2 || Hs.122363 || AK125007 ||1181399	8	-0.105	0.105	-0.065	-0.125	-0.175	-0.105			0.07333	-0.2067	0.1333	-0.1467	-0.4667	-0.5767	-0.9067	-1.147	-1.027	-1.297	-1.347	-1.167	-1.407	-1.247	-0.9567	-1.277	-1.037	-1.137
KLHL18	Kelch-like 18 (Drosophila) || Hs.517946 || BX537953 ||1190112	3	-0.235	0.235	0.235	0.065	0.175	0.215			0.01	-0.14	0.13	-0.01	0.72	1.03	1.2	1.24	1.35	1.38	1.37	1.2	1.25	0.96	0.87	0.91	0.68	0.63
GNA13	Guanine nucleotide binding protein (G protein), alpha 13 || Hs.515018 || CR611712 ||1170723	8	-0.065	0.065	-0.255	-0.565	-0.035	-0.045			0.1167	-0.08333	-0.03333	0.2467	-0.2433	-0.7133	-0.6033	-0.6933	-0.6633	-0.7833	-0.8333	-0.9533	-0.8433	-0.6533	-1.123	-0.9333	-1.183	-1.183
USP37	Ubiquitin specific protease 37 || Hs.166068 || AL832645 ||1161210	3	-0.13	0.13	0.38	0.62	0.32	0.26			-0.1033	0.3167	-0.2133	0.4967	1.337	1.197	1.737	1.707	1.527	1.547	1.427	0.9067	1.057	0.7967	0.4267	0.01667	-0.1833	0.2067
ZNF100	Zinc finger protein 100 || Hs.365142 || BC035579 ||1155661	3	0		0.26	0.16	-0.18	0			0.02333	0.09333	-0.1167	0.03333	0.5833	0.9733	1.123	1.183	1.053	0.9233	1.043	0.4333	0.6433	0.5533	0.2833	0.2733	0.1233	0.1033
	Transcribed locus, strongly similar to XP_543288.1 similar to nicotinic acetylcholine receptor delta chain precursor - bovine [Canis familiaris] || Hs.452576 || BI464671 ||1155832	7	-0.055	0.055	-0.135	-0.015	-0.005	-0.175			-0.01333	-0.04333	0.05667	-0.01333	-0.1033	-0.1433	-0.2533	-0.08333	-0.2133	-0.05333	0.1467	0.3667	0.7167	0.6367	0.7167	1.167	1.847	1.757
ZNF545	Zinc finger protein 545 || Hs.515756 || AK092522 ||1175811	3	0	0	-0.11	0.01	-0.61	-0.27			0.1	-0.12	0.02	0.4	1.57	1.23	1.39	1.31	1.41	1.25	1.44	1.29	1.21	1.3	1.1	0.8	0.99	0.79
	|| || ENST00000324925 ||1161789	1	0.115	-0.115	0.415	0.325	0.255	0.365			-0.006667	0.1333	-0.1267	0.2733	0.6433	1.063	1.053	1.233	1.423	1.413	1.483	1.203	1.543	1.273	1.203	1.373	1.443	1.293
	|| || ENST00000342806 ||1164037	7	0.1	-0.1	-0.12	-0.08	-0.08	-0.04			-0.03667	0.03333	0.003333	0.2733	-0.08667	-0.2667	-0.1167	0.01333	-0.1167	-0.01667	0.2433	0.5533	0.7133	0.9333	0.9033	1.883	2.573	2.383
AKR1C1	Aldo-keto reductase family 1, member C2 (dihydrodiol dehydrogenase 2; bile acid binding protein; 3-alpha hydroxysteroid dehydrogenase, type III) || Hs.460260 || CR611068 ||1176386	6	0		-0.17	0.38	-0.43	-0.16			0.1933	-0.1867	-0.006667	0.5633	-1.467	-0.5067	-1.077	-0.7767	-0.2367	-1.197	-1.577	-0.9967	-1.837	-1.397	-1.287	-1.937	-1.647	-1.387
	|| || ENST00000328800 ||1178280	1	-0.05	0.05	0.3	0.53	0.34	0.35			-0.17	-0.16	0.33	-0.12	0.82	1.05	1.35	1.26	1.59	1.57	1.19	1.49	1.5	1.16	1.24	1.31	1.22	1.28
	|| || A_24_P153234 ||1190748	2	0.035	-0.035	0.095	0.325	-0.295	-0.045			-0.01667	0.003333	0.01333	-0.1267	-0.2067	-0.05667	0.1833	0.06333	0.1433	0.1233	-0.07667	-0.1767	-0.5567	-0.8767	-0.6767	-1.257	-1.117	-1.197
RGPR	Regucalcin gene promotor region related protein || Hs.451846 || BC009106 ||1193375	5	0	0	-0.18	0.09	0.06	0.07			0.1167	-0.1633	0.04667	-0.1333	-0.1133	0.03667	0.1067	-0.03333	0.05667	0.3667	0.4767	0.6567	1.327	1.247	1.117	1.767	1.927	1.997
IRS2	Insulin receptor substrate 2 || Hs.442344 || AF073310 ||1156481	8	0.145	-0.145	-0.205	-0.565	-0.245	-0.385			-0.05	0.07	-0.02	-0.25	-0.35	-0.74	-0.97	-1.15	-0.85	-1.36	-1.71	-1.23	-1.82	-1.8	-1.23	-2.07	-1.62	-1.7
KCNMA1	Potassium large conductance calcium-activated channel, subfamily M, alpha member 1 || Hs.144795 || U11058 ||1182860	2	0	0	0.19	0.16	-0.23	0.08			0.03667	-0.03333	-0.003333	0.1667	0.07667	-0.4733	-0.6133	-0.7933	-0.8333	-1.023	-1.273	-1.053	-1.463	-1.273	-1.223	-1.593	-1.603	-1.513
TRIM67	Tripartite motif-containing 67 || Hs.131295 || AK054992 ||1159755	5	0		-0.24	-0.01	-0.13	-0.08			0.05	0.03	-0.08	0.09	-0.02	-0.07	-0.06	0.17	0.18	0.4	0.34	0.74	1.06	0.95	1.06	1.36	1.76	1.96
HIST2H2BE	Histone 2, H2be || Hs.2178 || BC005827 ||1160767	4	-0.085	0.085	-0.155	0.115	-0.465	-0.235			0.2	-0.48	0.28	0.14	0.3	0.57	0.42	0.44	0.69	0.67	0.63	0.89	0.85	0.95	1.03	1.33	1.42	1.4
TOMM40	Translocase of outer mitochondrial membrane 40 homolog (yeast) || Hs.310542 || AF316398 ||1181073	1	-0.1	0.1	-0.08	0.07	0.27	0.23			0.1567	-0.3633	0.2067	-0.07333	0.3467	0.7667	0.9667	1.047	1.157	1.227	1.247	1.117	1.397	1.277	1.437	1.467	1.087	1.157
ZMYND19	Zinc finger, MYND domain containing 19 || Hs.128096 || BC012948 ||1184625	3	0	0	0.2	0.31	0.11	0.04			-0.3167	0.1533	0.1633	0.2533	1.473	1.803	1.813	1.893	1.993	1.823	1.743	1.513	1.373	1.223	1.043	0.8433	0.6033	0.7833
RHOBTB1	Rho-related BTB domain containing 1 || Hs.148670 || AB018283 ||1180557	6	0.37	-0.37	0.79	0.39	-0.01	-0.01			-0.08333	0.4367	-0.3533	-0.08333	-0.2233	-0.7033	-0.3633	-0.8233	-1.103	-1.103	-0.7633	-0.8933	-1.333	-1.013	-1.243	-1.193	-1.493	-1.593
FGD4	FYVE, RhoGEF and PH domain containing 4 || Hs.117835 || AY367054 ||1187529	6	0.085	-0.085	0.465	-0.165	0.305	0.025			0.02667	0.08667	-0.1133	-0.1233	-0.8633	-1.543	-1.173	-1.633	-1.723	-1.943	-1.993	-1.603	-2.283	-2.323	-1.713	-2.903	-2.253	-2.273
TUBA8	Tubulin, alpha 8 || Hs.137400 || BX537702 ||1171122	1	0.04	-0.04	-0.31	-0.1	-0.05	-0.14			0.045	-0.045		-0.245	0.415	0.775	0.865	1.005	0.875	1.265	1.325	1.185	1.735	1.725	1.485	1.555	1.495	1.245
PANX2	Pannexin 2 || Hs.440092 || AF398510 ||1190798	7	-0.03	0.03	-0.09	-0.08	-0.1	-0.14			-0.19	0.17	0.02	-0.09	-0.28	-0.29	-0.36	-0.33	-0.53	0.21	0.55	1.07	1.73	1.89	1.94	3.26	4.14	4.51
LOC339483	Hypothetical protein LOC339483 || Hs.471067 || BC041632 ||1179387	6	0.04	-0.04	0.26	0.36	-0.19	0.06			0.08667	-0.003333	-0.08333	0.4667	-0.5033	-0.3833	-1.053	-0.7533	-0.9533	-1.643	-1.393	-1.163	-2.013	-1.123	-1.173	-1.483	-1.463	-1.413
	|| || A_24_P16086 ||1174103	1	-0.02	0.02	0.07	0.01	0.18	0			-0.05333	0.08667	-0.03333	0.4567	0.5567	0.7967	1.047	0.8767	1.287	1.077	1.097	1.057	1.167	1.127	1.027	0.9067		0.9467
ZNF534	**Zinc finger protein 534 || Hs.447583 || BC070339 ||1175583	4	0.165	-0.165	0.155	0.245	0.135	0.055			-0.09667	0.1633	-0.06667	-0.08667	0.1933	0.3033	0.5433	0.6433	0.6433	1.113	1.203	1.123	1.463	1.313	1.263	1.173	1.323	1.153
	|| || ENST00000344339 ||1181822	7	-0.105	0.105	0.105	0.035	0.035	-0.035			0.03333	-0.01667	-0.01667	0.03333	-0.1067	-0.08667	-0.1967	-0.08667	-0.2567	-0.1767	0.1233	0.2033	0.4333	0.6833	0.4533	1.103	1.573	1.463
ZNRF3	Zinc and ring finger 3 || Hs.134473 || BC009252 ||1185524	3	0.195	-0.195	0.215	-0.105	0.045	0.045			-0.1267	0.3433	-0.2167	-0.1167	1.293	1.243	1.433	1.363	1.243	1.333	1.363	0.9633	1.123	0.8333	0.5233	0.5833	0.4733	0.2033
MYST4	MYST histone acetyltransferase (monocytic leukemia) 4 || Hs.35758 || AJ299261 ||1181681	2	0.12	-0.12	0.19	0.35	-0.05	-0.71			0.03667	0.1967	-0.2333	-0.1133	-0.3433	-0.7333	-0.9233	-0.8433	-0.8933	-1.363	-1.123	-0.7733	-1.163	-1.103	-1.433	-1.763
LMNA	Lamin A/C || Hs.491359 || X03444 ||1170095	8	0.065	-0.065	-0.295	-0.245	-0.205	-0.195			-0.02333	-0.04333	0.06667	-0.1133	-0.2633	-0.3933	-0.5433	-0.6333	-0.6333	-0.7133	-0.8433	-0.7333	-1.053	-0.8733	-0.6933	-0.8833	-1.093	-1.043
MLSTD2	Male sterility domain containing 2 || Hs.501991 || AK026381 ||1177467	3	-0.08	0.08	0.5	0.19	0.37	0.38			-0.3767	0.4333	-0.05667	0.2833	0.6533	0.7333	1.123	1.043	1.193	1.063	1.163	1.063	0.9733	0.7933	0.6733	0.4833
SPATA2	Spermatogenesis associated 2 || Hs.48513 || AB018300 ||1162667	5	-0.105	0.105	0.155	-0.055	-0.195	-0.135			-0.05333	-0.2133	0.2667	0.2167	-0.07333	0.3167	-0.02333	0.2867	0.4467	0.8067	0.6067	0.8667	1.537	0.9967	1.177	1.727	1.897	1.957
ZNRF1	Zinc and ring finger 1 || Hs.427284 || AK027752 ||1185182	8	-0.16	0.16	-0.31	-0.31	-0.23	0.01			0.23	-0.42	0.19	-0.42	-0.5	-0.85	-0.77	-0.85	-0.94	-1	-1.2	-0.84	-1.23	-0.92	-0.84	-1.25	-1.23	-1.16
NCOA2	Nuclear receptor coactivator 2 || Hs.446678 || BC047111 ||1183193	6	-0.04	0.04	0.19	0.21	-0.14	0.08			0.09	-0.08	-0.01	-0.27	-0.22	-0.71	-0.74	-0.94	-0.72	-1.03	-1.07	-0.9	-1.31	-1.17	-0.78	-1.62	-1.2	-0.9
IDH3A	Isocitrate dehydrogenase 3 (NAD+) alpha || Hs.250616 || CR749548 ||1173134	1	-0.23	0.23	-0.28	-0.09	0.01	-0.04			0.09667	-0.1533	0.05667	-0.06333	0.5767	0.8567	1.037	1.057	1.227	1.187	1.337	0.8567	1.447	1.147	0.9967	0.9967	0.7267	0.8067
CHRDL1	Chordin-like 1 || Hs.496587 || CR623913 ||1163363	6	0.385	-0.385	0.115	0.885	-0.235	0.015			-0.22	0.6	-0.38	0.22	-0.89	-0.22	-0.95	-0.73	-0.19	-0.71	-1.24	-0.13	-1.3	-0.37	-0.38	-1.09	-1.01	-0.94
C9orf21	Chromosome 9 open reading frame 21 || Hs.44640 || XM_114685 ||1176845	2	0.19	-0.19	-0.23	-0.47	-0.19	-0.36			-0.09	0.18	-0.09	-0.4	-0.42	-0.56	-0.71	-0.67	-0.65	-0.54	-0.64	-0.45	-0.77	-0.66	-1.04	-1.54	-1.15	-0.96
MKLN1	Muskelin 1, intracellular mediator containing kelch motifs || Hs.44693 || BX537433 ||1161910	2	-0.125	0.125	-0.545	-0.095	-0.165	-0.135			0.43	0.08	-0.51	0.46	-0.11	-0.3	-0.35	-0.58	-0.56	-0.61	-0.8	-0.52	-0.99	-0.87	-0.41	-1.13	-1.49	-1.4
GHRHR	Growth hormone releasing hormone receptor || Hs.767 || S79912 ||1165326	5	0.1	-0.1	-0.03	-0.19	-0.19	0.28			0.01667	-0.03333	0.01667	0.1767	-0.1133	-0.1133	-0.04333	0.03667	-0.2033	0.7267	0.7467	1.767	2.367	2.907	2.577	3.907	4.227	4.297
ARID5B	AT rich interactive domain 5B (MRF1-like) || Hs.546755 || AK024803 ||1172531	6	0.085	-0.085	0.055	-0.305	-0.155	-0.055			0.04333	-0.06667	0.02333	-0.4167	-0.7867	-1.117	-1.317	-1.247	-1.467	-1.597	-1.767	-1.527	-1.977	-1.747	-1.477	-2.057	-2.127	-2.377
FLJ20989	Hypothetical protein FLJ20989 || Hs.169615 || AK024642 ||1195031	3	-0.015	0.015	0.065	0.385	-0.025	-0.015			0.1767	-0.1233	-0.05333	0.2467	0.4667	0.9767	1.037	1.047	1.227	1.047	1.087	0.9067	0.9167	0.6967	0.5867	0.4967	0.2567	0.1267
CLPX	ClpX caseinolytic protease X homolog (E. coli) || Hs.113823 || AL136922 ||1184719	2	0.055	-0.055	0.055	-0.225	-0.115	-0.075			0.07667	0.01667	-0.09333	0.1467	-0.06333	-0.3033	-0.4833	-0.6633	-0.4433	-0.5333	-0.6633	-0.6433	-1.053	-0.9633	-0.8033	-1.153	-1.263	-1.563
	|| || A_24_P171075 ||1179413	1	-0.34	0.34	-0.4	-0.13	0.01	-0.14			0.08333	-0.4467	0.3633	-0.2867	0.05333	0.4033	0.8133	0.9233	0.7433	1.333	1.353	1.073	1.283	1.053	0.7133	0.7833	0.4433	0.4833
C6orf66	Chromosome 6 open reading frame 66 || Hs.512144 || BC039464 ||1170086	3	0.01	-0.01	0.03	0.15	0.28	0.34			0.02	-0.03	0.01	0.1	0.97	1.23	1.63	1.44	1.49	1.63	1.52	1.3	1.51	1.24	1.09	1.17	0.91	0.86
AQP2	Aquaporin 2 (collecting duct) || Hs.130730 || CR542024 ||1166188	5	0.025	-0.025	0.175	0.095	0.105	0.135			0.05667	0.006667	-0.06333	0.006667	-0.07333	0.1267	0.2167	0.3967	0.4067	1.287	1.497	2.277	3.467	3.697	3.607	4.707	5.107	5.077
MEF2A	MADS box transcription enhancer factor 2, polypeptide A (myocyte enhancer factor 2A) || Hs.268675 || X68505 ||1173362	2	0.025	-0.025	-0.395	0.155	-0.165	-0.185			0.2233	-0.2167	-0.006667	-0.2667	-0.4967	-0.2867	-0.3667	-0.3267	-0.6067	-0.3367	-0.4667	-0.2667	-0.6467	-0.8567	-1.027	-1.147	-1.167	-1.017
PPP1R2	Protein phosphatase 1, regulatory (inhibitor) subunit 2 || Hs.184840 || BC007655 ||1191710	2	-0.035	0.035	-0.345	-0.245	-0.155	-0.225			-0.02333	0.01667	0.006667	-0.5433	-0.4033	-0.5733	-0.6233	-0.6333	-1.013	-0.9033	-1.093	-0.8633	-1.213	-0.9933	-0.9733	-1.373	-1.353	-1.483
SLC22A5	Solute carrier family 22 (organic cation transporter), member 5 || Hs.443572 || AK128610 ||1189913	3	-0.115	0.115	0.265	0.035	0.035	0.015			0.17	0.28	-0.45	0.23	1.29	0.63	1.07	1.08	0.8	0.96	0.8	0.62	0.69	0.67	0.52
CDT1	DNA replication factor || Hs.122908 || BC008860 ||1172831	3	0.095	-0.095	0.115	0.305	0.365	0.295			-0.2367	0.1433	0.09333	0.05333	1.323	1.393	1.533	1.543	1.613	1.613	1.583	1.443	1.393	1.293	1.163	1.193	0.9933	0.9633
GK001	GK001 protein || Hs.202011 || AF226054 ||1174157	4	0		-0.23	0.38	0	0.03			0.02667	-0.04333	0.01667	0.2167	-0.02333	0.6367	0.7367	0.6967	0.9767	1.067	1.037	1.137	1.257	1.207	1.147	1.387	1.317	1.397
TOMM40	Translocase of outer mitochondrial membrane 40 homolog (yeast) || Hs.310542 || AF316398 ||1170280	1	0.095	-0.095	0.195	0.125	0.415	0.305			-0.1567	0.003333	0.1533	0.003333	0.6133	0.8133	1.313	1.123	1.243	1.473	1.403	1.023	1.493	1.433	1.373	1.433	1.313	1.193
	Hypothetical gene supported by AK092134 || Hs.534787 || AK092134 ||1175578	7	-0.165	0.165	-0.285	-0.075	-0.115	-0.005			0.07333	-0.1267	0.05333	0.5033	-0.02667	-0.09667	-0.3967	-0.2167	-0.1367	-0.1667	0.03333	0.2933	0.6033	0.2933	0.5433	1.323	2.023	2.363
HNRPC	Heterogeneous nuclear ribonucleoprotein C (C1/C2) || Hs.508848 || BC003394 ||1179273	4	0		0.45	0.3	0.1	0.12			-0.006667	-0.01667	0.02333	0.2633	0.2833	0.7033	0.8333	0.9233	0.8633	1.113	1.013	0.9933	1.183	1.053	1.213	1.293	1.403	1.333
	|| || ENST00000359970 ||1176729	4	-0.005	0.005	0.225	0.455	-0.135	0.095			0.02667	-0.09333	0.06667	0.3467	1.207	1.417	2.137	2.557	1.687	2.577	3.107	2.007	3.357	3.127	1.677	3.607	4.067	4.007
	|| || ENST00000333462 ||1185706	1	0.005	-0.005	-0.025	0.195	-0.065	0.105			-0.08667	-0.03667	0.1233	-0.4067	0.5433	0.5133	0.8433	0.7633	1.173	0.9633	1.263	0.9833	1.623	1.273	1.113	1.263	1.093	0.9633
SNX9	Sorting nexin 9 || Hs.191213 || AF172847 ||1173467	6	0.105	-0.105	0.345	-0.205	0.425	0.365			0.04333	0.06333	-0.1067	-0.2167	-0.4867	-0.4467	-0.6367	-0.6767	-0.8767	-0.7267	-1.177	-0.9167	-1.447	-1.287	-1.137	-1.287	-1.717	-1.217
ANKRD12	Ankyrin repeat domain 12 || Hs.464585 || AL834204 ||1192468	8	-0.16	0.16	-0.2	-0.37	-0.24	-0.32			0.01667	-0.1033	0.08667	-0.3733	-0.4733	-0.8133	-0.6533	-0.6633	-0.9633	-0.9433	-0.9833	-0.8833	-1.083	-1.003	-0.9933	-1.553	-1.313	-1.323
SDCCAG8	Serologically defined colon cancer antigen 8 || Hs.549104 || AF250731 ||1189974	8	-0.095	0.095	0.105	-0.125	0.005	-0.295			0.04	-0.35	0.31	0.07	-0.39	-0.63	-0.85	-0.67	-0.63	-1.07	-0.73	-0.66	-0.72	-0.79	-0.64	-0.94	-1.18	-1.38
	|| || ENST00000361691 ||1156983	4	-0.045	0.045	0.015	-0.105	0.195	0.275			0.1133	-0.2067	0.09333	0.08333	0.2833	0.3333	0.6633	0.6533	0.8233	1.043	1.143	1.123	1.273	1.193	1.233	1.223	1.313	1.373
PRO1855	Hypothetical protein PRO1855 || Hs.370927 || BC052279 ||1162584	1	0		0.1	0.06	0.23	0.49			-0.09667	0.2733	-0.1767	0.1133	0.4233	0.6333	1.103	1.093	1.073	1.293	1.253	1.173	1.373	1.253	1.243	1.063	1.083	1.113
DEADC1	Deaminase domain containing 1 || Hs.435462 || BC037955 ||1161919	3	0		0.33	-0.11	0.26	0.1			-0.34	0.6	-0.26	0.09	1.44	1.67	1.87	2.21	1.94	2.18	1.78	1.83	1.41	1.27	1.22	0.92	1.03
	|| || A_24_P187094 ||1155407	1	-0.175	0.175	-0.325	-0.155	0.005	-0.035			0.03667	-0.1533	0.1167	-0.05333	0.4067	0.6567	0.9767	0.9367	1.027	1.307	1.277	1.177	1.417	1.337	1.377	1.407	1.337	1.347
	|| || A_24_P187154 ||1162745	1	0		0.21	0.43	0.21	0.25			-0.09333	0.1867	-0.09333	0.1567	0.3567	0.8167	1.017	1.107	1.267	1.377	1.487	1.307	1.557	1.337	1.227	1.527	1.527	1.267
	|| || ENST00000329381 ||1192628	5	0.09	-0.09	-0.03	-0.14	-0.02	-0.19			-0.003333	0.04667	-0.04333	-0.04333	0.2967	0.3267	0.2067	0.5167	0.4267	0.5667	0.6967	0.8367	0.9367	1.097	1.497	2.387	3.077	3.397
HMGN2	**High-mobility group nucleosomal binding domain 2 || Hs.181163 || BX346853 ||1191373	5	0.095	-0.095	0.215	0.065	0.015	0.115			-0.09333	0.1067	-0.01333	-0.1233	0.08667	0.2567	0.3167	0.3867	0.4467	1.057	1.327	1.867	2.087	2.547	2.967	4.627	4.407	4.817
	|| || A_24_P187448 ||1179194	1	0.255	-0.255	-0.295	0.205	-0.115	0.085			-0.04667	0.03333	0.01333	0.4133	0.7833	1.003	1.113	0.9033	1.293	1.153	1.063	1.223	0.8633	0.8933	0.9933	0.9633	0.7133	1.043
C19orf27	Chromosome 19 open reading frame 27 || Hs.465542 || BC020512 ||1182585	5	-0.02	0.02	-0.25	-0.29	-0.19	-0.25			-0.02333	-0.02333	0.04667	0.02667	0.09667	-0.04333	-0.07333	0.06667	-0.08333	0.7367	0.9667	1.747	1.747	2.097	2.727	4.217	4.587	5.107
BID	BH3 interacting domain death agonist || Hs.474150 || BC009197 ||1158183	1	0.205	-0.205	-0.105	0.085	0.525	0.335			-0.1133	0.2667	-0.1533	0.1767	0.3967	0.7967	1.097	1.187	1.237	1.567	1.607	1.557	1.767	1.757	1.637	1.917	1.767	1.667
UCHL5	Ubiquitin carboxyl-terminal hydrolase L5 || Hs.145469 || AF147717 ||1173108	1	0.015	-0.015	-0.245	-0.125	0.025	0.115			-0.03333	-0.05333	0.08667	-0.1333	0.2667	0.6167	0.5467	0.9167	0.9467	1.327	1.397	1.227	1.447	1.237	1.287	1.107	1.257	1.107
RPL34	Ribosomal protein L34 || Hs.438227 || BC001773 ||1195364	2	0.01	-0.01	-0.24	-0.35	-0.21	-0.21			0.003333	-0.03667	0.03333	-0.01667	-0.1567	-0.5267	-0.6067	-0.6367	-0.7667	-0.8167	-0.8567	-0.8167	-0.9867	-0.9167	-0.8967	-1.297	-1.467	-1.667
C6orf182	Chromosome 6 open reading frame 182 || Hs.532161 || BC033448 ||1189320	1	-0.035	0.035	-0.245	0.175	0.495	0.005			-0.06	0.15	-0.09	-0.46	0	0.25	1.2	1.11	1.17	1.24	1.66	1.33	1.38	0.98	0.88	1.3	1.22	1.03
WDR9	WD repeat domain 9 || Hs.314338 || AJ238214 ||1192493	2	-0.16	0.16	0.07	-0.11	-0.15	-0.01			-0.08667	0.06333	0.02333	-0.3667	0.06333	-0.5067	-0.4467	-0.4067	-0.4867	-0.6167	-0.5567	-0.7667	-0.9567	-0.6567	-1.047	-1.197	-1.467	-1.277
C1orf25	Chromosome 1 open reading frame 25 || Hs.107149 || AK131460 ||1164449	6	-0.125	0.125	0.285	0.585	0.185	0.385			0.35	-0.25	-0.1	0.25	-0.06	-0.69	-0.74	-0.5	-0.62	-1.02	-0.87	-0.95	-1.07	-0.93	-1.1	-1.04	-1.3	-1.84
	|| || A_24_P191357 ||1164937	2	-0.13	0.13	0.14	0.08	0.21	-0.03			-0.07667	-0.006667	0.08333	0.08333	-0.1767	-0.3667	-0.6767	-0.7567	-0.5967	-0.7367	-0.7467	-0.2767	-1.017	-1.067	-0.5867	-1.197	-1.157	-1.817
SAP30L	Sin3A associated protein p30-like || Hs.483906 || AK027248 ||1179866	2	-0.125	0.125	0.105	-0.015	0.055	-0.195			-0.03667	-0.006667	0.04333	-0.01667	-0.3467	-0.4667	-0.5567	-0.9267	-0.7367	-0.9467	-1.117	-1.097	-1.217	-1.337	-1.117	-1.707	-1.817	-1.677
ZNF92	Zinc finger protein 92 (HTF12) || Hs.9521 || BC040594 ||1191716	3	0.06	-0.06	0.17	0.09	-0.11	0.04			0.06667	0.006667	-0.07333	0.06667	0.5667	1.007	1.087	1.187	0.9067	0.7867	0.9867	0.4767	0.7767	0.6567	0.3767	0.3867	0.1467	0.2167
RALA	V-ral simian leukemia viral oncogene homolog A (ras related) || Hs.6906 || CR600160 ||1155688	6	0.02	-0.02	-0.13	-0.03	0.18	0.11			0.03333	-0.06667	0.03333	0.1133	-0.4667	-0.5367	-0.7067	-0.8167	-0.8567	-0.9567	-0.9967	-0.8767	-1.147	-1.017	-0.9867	-1.237	-1.287	-1.607
TOR2A	Torsin family 2, member A || Hs.444106 || AK027677 ||1171409	7	-0.08	0.08	-0.08	0.21	-0.19	-0.17			0.06333	0.003333	-0.06667	0.1433	0.1633	-0.2767	-0.006667	-0.1067	-0.1067	0.003333	0.08333	0.4833	0.7733	0.9633	1.173	1.953	2.293	2.573
	|| || A_24_P19268 ||1188107	3	-0.03	0.03	0.27	0.28	-0.05	0.1			0.1033	0.08333	-0.1867	0.1333	0.6633	1.003	1.163	1.143	1.043	0.9133	0.9333	0.4733	0.7133	0.6033	0.3033	0.3233	0.05333	0.08333
TRIM44	Tripartite motif-containing 44 || Hs.192103 || AJ249128 ||1186055	1	-0.03	0.03	0.31	0.5	0.21	0.23			0.04667	-0.1133	0.06667	0.3167	0.1267	1.007	1.037	1.167	1.127	1.247	1.217	0.9767	1.077	0.9367	0.9467	0.9967	0.9267	0.8167
TJP1	Tight junction protein 1 (zona occludens 1) || Hs.510833 || BX640879 ||1187978	6	0.28	-0.28	0.23	0.18	0.33	0.38			-0.03667	0.05333	-0.01667	-0.2267	-0.6867	-0.7267	-1.127	-1.207	-1.167	-1.297	-1.617	-1.327	-1.977	-1.587	-1.337	-1.917	-1.797	-1.717
FLJ20186	Hypothetical protein FLJ20186 || Hs.62771 || AK000193 ||1165703	2	0.105	-0.105	-0.485	-0.265	-0.255	-0.325			-0.03333	0.1067	-0.07333	-0.2833	-0.7033	-0.7133	-0.8833	-0.9733	-0.6733	-0.9333	-0.8533	-0.9233	-0.9633	-0.9333	-0.9933	-1.403	-1.543	-1.643
ZNRF1	Zinc and ring finger 1 || Hs.427284 || AK027752 ||1182906	8	-0.27	0.27	-0.51	-0.31	-0.05	-0.04			0.01667	-0.1733	0.1567	-0.2333	-0.07333	-0.5433	-0.5533	-0.7133	-0.6733	-0.7633	-0.8933	-0.8533	-1.083	-1.033	-0.7833	-0.9933	-1.163	-1.063
CBX7	Chromobox homolog 7 || Hs.356416 || BC051773 ||1163459	6	0.05	-0.05	0.2	-0.16	-0.12	-0.11			-0.03333	0.1067	-0.07333	-0.02333	-0.3333	-0.6933	-1.093	-0.8033	-1.113	-1.223	-1.053	-1.033	-1.143	-1.073	-1.053	-1.453	-1.333	-1.773
KRTAP4-10	Keratin associated protein 4-10 || Hs.534508 || AJ406942 ||1177454	5	-0.11	0.11	0.19	0.17	0.12	0.08			0.04	-0.04	0	0.08	-0.04	0.33	0.05	0.25	0.2	0.23	0.45	0.52	0.7	0.95	0.92	1.61	2.12	1.97
MGC29814	Hypothetical protein MGC29814 || Hs.514500 || BC035511 ||1162242	8	-0.12	0.12	0.07	-0.1	0.38	0.28			0.01	0	-0.01	-0.43	-0.95	-1	-1.22	-1.35	-1.02	-1.32	-1.44	-1.3	-1.42	-1.59	-1.35	-1.55	-1.47	-1.43
	|| || A_24_P195400 ||1155392	1	0.03	-0.03	-0.06	0.15	-0.1				-0.08333	0.05667	0.02667	0.07667	0.8867	1.937	2.077	2.177	2.447	2.497	2.457	2.337	2.407	2.137	2.237	1.997	1.807	1.797
	|| || A_24_P195528 ||1192735	1	-0.28	0.28	-0.2	-0.11	-0.23	-0.16			-0.06333	0.01667	0.04667	0.1267	0.6567	0.3667	1.277		0.9267	1.007	0.9967	1.167	1.197	0.9167	0.6567	1.467	1.227	1.127
	|| || A_24_P195621 ||1163468	1	-0.09	0.09	0.29	0.04	0.07	0.26			0.05333	-0.1367	0.08333	-0.07667	-0.02667	0.7533	0.6433	0.8033	1.103	0.9333	1.033	0.8433	1.113	0.9733	1.153	0.8533	0.8733	0.9033
NY-REN-41	NY-REN-41 antigen || Hs.143733 || AF382034 ||1187134	1	0.005	-0.005	0.115	0.395	0.335	0.265			-0.03333	0.2367	-0.2033	0.1467	0.5367	0.7067	1.077	1.137	0.9967	1.437	1.777	1.387	1.837	1.587	1.317	1.637	1.377	1.117
MTAP	Methylthioadenosine phosphorylase || Hs.193268 || U22233 ||1188346	3	-0.145	0.145	-0.525	0.165	0.215	-0.085			-0.03	-0.11	0.14	0.04	0.45	0.95	1.38	1.23	1.29	1.33	1.22	1.15	1.11	0.85	0.91	0.77	0.29	0.34
PKNOX1	PBX/knotted 1 homeobox 1 || Hs.431043 || AY142115 ||1174906	2	-0.01	0.01	-0.02	-0.25	-0.35	-0.12			-0.03	0.01	0.02	-0.2	-0.04	-0.61	-0.34	-0.54	-0.7	-0.67	-0.8	-0.74	-0.9	-0.75	-0.76	-1.46	-1.59	-1.65
MMP28	Matrix metalloproteinase 28 || Hs.380710 || BC002631 ||1159897	7	0.05	-0.05	0.02	-0.02	0.08	-0.06			0.07333	-0.05667	-0.01667	-0.1267	-0.09667	-0.07667	-0.03667	0.05333	-0.03667	0.09333	0.1933	0.2633	0.6333	0.7633	0.8433	1.913	2.603	2.853
TRIM14	Tripartite motif-containing 14 || Hs.549094 || D50919 ||1192056	4	-0.075	0.075	0.375	0.105	0.035	-0.195			0.2733	-0.4467	0.1733	-0.1667	0.7733	1.133	1.453	1.653	1.613	1.623	1.723	1.593	1.823	1.843	1.583	1.773	2.343	2.823
TOE1	Target of EGR1, member 1 (nuclear) || Hs.288198 || CR457320 ||1190516	3	0.02	-0.02	-0.2	-0.09	-0.15	-0.23			-0.07	-0.13	0.2	-0.12	0.77	1.26	1.25	1.27	1.49	1.31	1.3	1.24	1.09	1.02	1.01	1	0.85	0.88
PAICS	Phosphoribosylaminoimidazole carboxylase, phosphoribosylaminoimidazole succinocarboxamide synthetase || Hs.518774 || BC010273 ||1170363	4	-0.035	0.035	-0.295	0.075	-0.035	-0.085			0.04333	-0.1267	0.08333	0.1833	0.7833	0.9833	1.353	1.413	1.293	1.643	1.753	1.893	1.973	2.103	1.793	2.203	2.403	2.323
C6orf203	Chromosome 6 open reading frame 203 || Hs.486084 || BC010899 ||1167084	2	0.195	-0.195	0.395	0.255	-0.185	0.055			-0.12	0.22	-0.1	0.33	0.13	-0.04	-0.11	-0.05	-0.06	-0.16	-0.37	-0.36	-0.58	-0.4	-0.42	-1.21	-1.03	-1.1
	|| || A_24_P200848 ||1164563	6	-0.005	0.005	0.475	0.165	0.225	0.125			-0.2267	0.3633	-0.1367	-0.1067	0.1633	-0.2867	-0.5767	-0.5767	-0.6967	-1.037	-1.107	-0.9467	-1.347	-1.177	-0.8567	-1.837	-1.377	-1.797
PPP1R3B	Protein phosphatase 1, regulatory (inhibitor) subunit 3B || Hs.458513 || AK091994 ||1178094	6	0		0.54	0.03	0.39	0.23			-0.15	0.31	-0.16	0.29	-0.37	-0.67	-1.15	-0.82	-1.07	-1.41	-1.42	-1.22	-1.94	-1.63	-1.39	-1.78	-1.77	-1.85
PTD012	PTD012 protein || Hs.8360 || AY203960 ||1180145	8	-0.035	0.035	-0.305	-0.825	-0.215	-0.265			-0.03333	-0.04333	0.07667	-0.04333	-0.3533	-0.8933	-1.153	-1.063	-1.193	-1.303	-1.423	-1.083	-1.323	-1.043	-1.043	-1.553	-1.223	-1.263
RPL34	Ribosomal protein L34 || Hs.438227 || BC001773 ||1166437	2	0.025	-0.025	0.015	0.035	-0.185	0.005			-0.003333	0.03667	-0.03333	-0.07333	-0.1633	-0.4633	-0.2633	-0.4433	-0.4633	-0.6333	-0.6733	-0.6433	-0.9033	-0.8233	-0.7933	-1.293	-1.413	-1.653
	|| || A_24_P203976 ||1177145	1	-0.19	0.19	0.34	0.33	0.18	0.29			0.09333	-0.07667	-0.01667	0.1833	0.5433	0.6633	0.7633	0.8233	0.8933	1.073	1.123	0.8633	1.273	1.103	1.123	1.183	1.193	1.223
	|| || A_24_P203984 ||1180218	4	0.18	-0.18	0.28	0.47	0.29	0.26			-0.04667	0.1833	-0.1367	0.2333	0.1933	0.5633	0.4433	0.6533	0.6133	0.7033	0.8133	0.8333	1.323	1.183	1.083	1.343	1.133	1.253
	|| || A_24_P204238 ||1174680	1	-0.07	0.07	-0.11	0.11	0.02	-0.02			0.05333	-0.1567	0.1033	0.1633	0.3733	0.6033	0.5833	0.7833	0.8233	0.8933	0.8933	1.113	1.063	1.103	1.113	1.193	1.013	1.073
	|| || A_24_P205589 ||1162181	4	0.385	-0.385	0.395	0.085	0.465	0.195			-0.1633	0.3867	-0.2233	0.1867	0.8667	0.5967	0.8267	0.9467	0.8867	1.267	1.447	1.347	1.757	1.727	1.487	2.187	2.217	2.147
C5orf5	Chromosome 5 open reading frame 5 || Hs.483473 || AF157316 ||1192298	1	-0.11	0.11	-0.19	0.49	-0.23	0.12			0.1933	-0.4567	0.2633		0.4833		0.7333	0.9133	0.9333	0.9233	1.253	1.063	0.9133	1.003	1.043	1.453		0.7333
IRS2	Insulin receptor substrate 2 || Hs.442344 || AF073310 ||1182559	7	-0.09	0.09	-0.47	-0.22	-0.21	-0.21			0.03	-0.01	-0.02	-0.05	-0.19	-0.24	-0.48	-0.32	-0.28	-0.42	-0.22	-0.11	0.2	0.35	0.57	1.33	1.72	1.79
BBS5	Bardet-Biedl syndrome 5 || Hs.233398 || AY604004 ||1164303	3	0.025	-0.025	0.585	0.255	0.365	0.325			0.003333	0.1933	-0.1967	0.1833	1.143	1.063	1.473	1.383	1.603	1.413	1.373	1.113	1.083	1.043	1.013	0.9033	0.8433	0.9533
	|| || ENST00000308181 ||1185029	6	0.12	-0.12	0.39	-0.01	0.35	0.47			0.06	-0.08	0.02	-0.28	-0.59	-0.41	-0.59	-0.29	-0.71	-0.74	-0.84	-0.97	-1.13	-0.89	-0.68	-1.07	-1.4	-1.41
TRIM2	Tripartite motif-containing 2 || Hs.435711 || BC019242 ||1185477	6	0.06	-0.06	0.36	0.17	0.04	0.14			-0.06667	-0.04667	0.1133	-0.3067	-0.4567	-0.5467	-0.5567	-0.5467	-0.6467	-0.4067	-0.6267	-0.7067	-1.107	-0.8567	-0.8667	-1.177	-1.237	-1.357
ZNF588	Zinc finger protein 588 || Hs.50216 || AB014735 ||1158435	3	0.055	-0.055	0.375	0.295	0.005	0.135			0.1033	-0.08667	-0.01667	0.2133	0.6533	1.163	1.283	1.293	1.003	1.003	1.123	0.7933	0.8833	0.7133	0.4533	0.4233	0.2033	0.2333
TMPO	Thymopoietin || Hs.11355 || U09088 ||1175636	1	0.17	-0.17	0.05	0.03	0.12	-0.2			0.08667	0.08667	-0.1733	0.2167	0.4667	0.6067	1.007	1.077	1.127	1.217	1.217	1.087	1.287	0.7367	0.8867	1.157	0.9667	1.087
EXOSC5	Exosome component 5 || Hs.283741 || CR621752 ||1159257	4	-0.075	0.075	0.265	0.105	-0.255	0.055			0.01333	0.06333	-0.07667	0.3333	0.4533	1.173	1.033	0.9433	1.463	2.033	2.013	2.013	2.453	2.303	2.323	2.443	2.603	2.503
DKFZp564C0469	Hypothetical protein DKFZp564C0469 || Hs.285055 || AL050298 ||1193766	3	0.19	-0.19	0.34	0.51	-0.08	-0.34			-0.15	0.14	0.01	0.19	1.22	1.11	1.07	0.98	1.06	1.09	0.78	0.75	0.63	0.58	0.34	0.31	0.01	-0.08
	|| || A_24_P212314 ||1176927	4	0.02	-0.02	-0.06	0.05	0.07	0.02			-0.06	0.05	0.01	0.09	0.37	0.68	0.65	0.75	0.73	0.77	0.88	0.84	0.88	0.96	0.88	1.15	1.17	1.15
COG3	Component of oligomeric golgi complex 3 || Hs.507948 || AK057884 ||1184875	5	-0.095	0.095	0.345	0.235	0.295	0.225			0.02667	-0.02333	-0.003333	0.08667	0.05667	0.4067	0.2567	0.4667	0.3967	0.8367	1.177	1.307	1.997	1.937	1.747	2.667	2.727	2.677
	|| || ENST00000324691 ||1183461	7	-0.11	0.11	-1.11E-16	-0.33	-0.07	-0.27			-0.03333	-0.06333	0.09667	-0.1133	0.1867	-0.08333	-0.08333	0.2667	-0.1533	0.2067	0.6567	0.2167	0.5967	0.4867	0.5367	1.417	1.927	2.027
	|| || A_24_P213256 ||1177827	4	-0.155	0.155	0.195	-0.065	0.195	0.075			0.01	0.04	-0.05	0.08	0.05	0.55	0.67	0.77	0.76	0.92	1.27	0.97	1.32	1.16	1.07	1.35	1.28	1.37
NOL6	Nucleolar protein family 6 (RNA-associated) || Hs.493709 || AK026193 ||1186040	3	0.015	-0.015	0.275	0.315	0.135	0.245			-0.01	0.06	-0.05	0.42	0.44	0.92	0.89	1.1	0.99	1.1	1.01	0.97	0.99	0.91	1.01	0.84	0.45	0.45
SURF6	Surfeit 6 || Hs.274430 || BC003001 ||1185276	3	-0.13	0.13	0.47	0.27	0.22	0.33			-0.07333	0.2067	-0.1333	0.5267	1.077	1.157	1.207	1.157	1.447	1.327	0.7267	1.067	0.6667	0.6767	0.7067	0.3767	0.1867
NR3C1	Nuclear receptor subfamily 3, group C, member 1 (glucocorticoid receptor) || Hs.122926 || X03225 ||1171636	8	-0.225	0.225	-0.295	0.035	0.065	0.085			-0.01667	-0.1967	0.2133	-0.2567	-0.6967	-0.5967	-0.4767	-0.6767	-0.6167	-0.8867	-0.9067	-0.8567	-1.057	-1.067	-0.8467	-1.297	-1.167	-0.6667
PHOX2A	Paired-like (aristaless) homeobox 2a || Hs.276879 || CR595525 ||1193281	7	-0.07	0.07	0.04	0.03	0.01	-0.01			0.02	-0.03	0.01	0.05	-0.02	0.08	-0.06	0.03	0.04	0.11	0.26	0.37	0.51	0.77	0.74	1.49	1.75	1.77
	|| || A_24_P215804 ||1187346	4	0.145	-0.145	-0.045	0.175	0.275	0.115			0.02667	0.1667	-0.1933	-0.08333	0.08667	0.4767	0.5667	0.7067	0.7367	0.9767	1.147	1.157	1.387	1.247	1.097	1.407	1.157	1.047
ANKRD28	Ankyrin repeat domain 28 || Hs.335239 || AB002377 ||1166399	8	-0.265	0.265	-0.065	-0.415	0.145	0.305			0.11	-0.32	0.21	-0.24	-0.7	-0.74	-1.27	-1.39	-1.3	-1.67	-1.8	-1.29	-1.51	-1.39	-1.23	-1.61	-1.19	-1.3
MFAP3	Microfibrillar-associated protein 3 || Hs.432818 || AL049404 ||1173914	2	-0.065	0.065	-0.155	-0.235	-0.065	-0.205			-0.06333	0.1267	-0.06333	0.006667	-0.3533	-0.3733	-0.8133	-0.6333	-0.2833	-0.8433	-0.9533	-0.7433	-1.133	-1.133	-1.043
CPA4	Carboxypeptidase A4 || Hs.93764 || AF095719 ||1172100	7	0.015	-0.015	-0.115	-0.125	-0.205	-0.135			-0.006667	0.2433	-0.2367	-0.006667	-0.2567	-0.4967	-0.1867	-0.3067	-0.3167	-0.2467	-0.04667	0.2733	0.5133	0.4233	0.4733	1.253	1.493	1.893
MAPRE1	Microtubule-associated protein, RP/EB family, member 1 || Hs.472437 || BC040410 ||1195063	1	0.065	-0.065	0.055	0.085	0.285	0.415			0.01667	-0.01333	-0.003333	-0.07333	0.3867	0.7567	0.8567	0.8467	1.087	1.187	1.037	1.047	1.157	0.9067	1.077	0.8767	0.6767	0.6367
CAMTA1	Calmodulin binding transcription activator 1 || Hs.397705 || BC051341 ||1193659	7	0.08	-0.08	-0.09	-0.31	0.15	0.32			0.03	-0.14	0.11	-0.14	0.11	-0.13	0.16	-0.27	-0.35	-0.05	0.16	0.16	0.94	1.22	0.84	1.9	1.84	2.02
PA2G4	Proliferation-associated 2G4, 38kDa || Hs.524498 || BC072007 ||1187699	1	0.06	-0.06	0.12	0.15	-0.04	-0.12			0.04667	0.05667	-0.1033	-0.05333	0.6667	1.127	1.297	1.367	1.477	1.567	1.537	1.437	1.497	1.367	1.387	1.437	1.477	1.317
[truncated: 1,080 more rows]
